# Supplementary material for: Macrophage migration inhibitory factor - a therapeutic target in gallbladder cancer
Source: BMC Cancer. 2015 Nov 4;15:843. doi: 10.1186/s12885-015-1855-z (PMC4632274; doi:10.1186/s12885-015-1855-z)
Supplement: Additional file 1: — Properties of GBC cell lines used in the study. (XLS 27 kb) [file 12885_2015_1855_MOESM1_ESM.xls]

## Sheet: Sheet1
Subbannayya et. al., 2015. Macrophage migration inhibitory factor - a therapeutic target in gallbladder cancer
Additional File 1. Properties of GBC cell lines used in the study
Cell line	Origin of the cell line	Invasive ability	Culture medium
TGBC2TKB	Metastatic lymph node of gallbladder carcinoma	Less invasive	DMEM- high glucose + 10% FBS + 1% PS
SNU-308	Gallbladder adenocarcinoma	Less invasive	DMEM- high glucose + 10% FBS + 1% PS
G-415	Gallbladder carcinoma	Highly invasive	DMEM- high glucose + 10% FBS + 1% PS
TGBC24TKB	Metastatic ascites of gallbladder carcinoma	Non-invasive	DMEM- high glucose + 10% FBS + 1% PS
NOZ	Metastatic ascites of moderately differentiated adenocarcinoma tubular of the gallbladder	Moderately invasive	DMEM- high glucose + DMEM-low glucose + 10% FBS + 1% PS
OCUG-1	Malignant gallbladder carcinoma	Moderately invasive	DMEM- high glucose + 10% FBS + 1% PS
GB-d1	Metastatic lymph node of poorly differentiated adenocarcinoma of the gallbladder	Highly invasive	DMEM- high glucose + 10% FBS + 1% PS
