# Supplementary material for: Macrophage migration inhibitory factor - a therapeutic target in gallbladder cancer
Source: BMC Cancer. 2015 Nov 4;15:843. doi: 10.1186/s12885-015-1855-z (PMC4632274; doi:10.1186/s12885-015-1855-z)
Supplement: Additional file 2: — Proteins identified in GBC cell lines using Sequest and Mascot search algorithm. (XLS 1180 kb) [file 12885_2015_1855_MOESM2_ESM.xls]

## Sheet: Sheet1
Subbannayya et. al., 2015. Macrophage migration inhibitory factor - a therapeutic target in gallbladder cancer
Additional File 2. Proteins identified in gallbladder cancer cell lines using Sequest and Mascot search algorithms
Gene Symbol	Gene Id	Accession	Protein Description	Coverage	Proteins	Unique Peptides	Peptides	PSMs	OCUG-1/TGBC24TKB - (115+116)/(113+114)	NOZ/TGBC24TKB - (117+118)/(113+114)	GB-d1/TGBC24TKB - (119+121)/(113+114)	Amino Acids	Molecular Weight [kDa]	Calculated pI	Molecular Class	Biological Process	Molecular Function	Primary Localization	Domains
ACO2	50	4501867	Aconitate hydratase, mitochondrial	15.51	1	6	6	16	0.932	0.78	0.808	780	85.4	7.61	Enzyme: Hydratase	Metabolism;Energy pathways	Catalytic activity	Mitochondrion	-
ACTA1	58	4501881	Actin, alpha skeletal muscle	35.54	5	4	21	266	2.086	2.571	2.359	377	42	5.39	Structural protein	Cell growth and/or maintenance	Structural molecule activity	Cytoplasm	ACTIN
ACTN1	87	4501891	Alpha-actinin-1 isoform b	52.58	6	18	34	139	1.011	1.282	0.807	892	103	5.41	Cytoskeletal associated protein;Structural protein	Cell growth and/or maintenance	Cytoskeletal protein binding	Cytoplasm	CH;SPECTRIN;EF
ADAM9	8754	4501915	Disintegrin and metalloproteinase domain-containing protein 9	6.23	1	3	3	7	0.891	0.85	1.818	819	90.5	7.52	Metallo protease	Protein metabolism	Metallopeptidase activity	Plasma membrane;Nucleus;Cytoplasm	TM;REP;DISINT;ACR;SP;EGFL
AGPS	8540	4501993	Alkyldihydroxyacetonephosphate synthase, peroxisomal	18.54	1	8	8	15	0.599	0.456	0.704	658	72.9	7.34	Enzyme: Synthase	Metabolism;Energy pathways	Transferase activity	Peroxisome	-
AKR1B1	231	4502049	Aldose reductase	32.91	3	6	6	25	2.899	1.402	0.907	316	35.8	6.98	Enzyme: Oxidoreductase	Metabolism;Energy pathways	Oxidoreductase activity	Cytoplasm	ALDKR
ANXA1	301	4502101	Annexin A1	61.56	1	20	20	161	1.96	5.2	0.779	346	38.7	7.02	Calcium binding protein	Cell communication;Signal transduction	Calcium ion binding	Plasma membrane	ANX
ANXA4	307	4502105	Annexin A4	35.83	2	7	8	38	2.359	1.512	0.647	321	36.1	6.13	Calcium binding protein	Cell communication;Signal transduction	Calcium ion binding	Nucleus	ANX
ANXA5	308	4502107	Annexin A5	61.25	1	16	16	84	2.903	3.2	1.565	320	35.9	5.05	Calcium binding protein	Cell communication;Signal transduction	Calcium ion binding	Cytoplasm	ANX;SP
APRT	353	4502171	Adenine phosphoribosyltransferase isoform a	7.22	1	1	1	3	1.038	1.521	0.632	180	19.6	6.02	Enzyme: Ribosyltransferase	Purine salvage	Transferase activity	-	-
ARF4	378	4502205	ADP-ribosylation factor 4	32.22	1	2	5	17	1.744	2.021	1.167	180	20.5	7.14	Transport/cargo protein	Transport	Transporter activity	Cytoplasm	ARF
ARF5	381	4502209	ADP-ribosylation factor 5	41.11	1	2	5	15	2.432	1.914	1.365	180	20.5	6.79	G protein	Cell communication;Signal transduction	GTPase activity	Cytoplasm	ARF
ARF6	382	4502211	ADP-ribosylation factor 6	6.29	1	1	1	2	0.821	0.756	2.315	175	20.1	8.95	Transport/cargo protein	Transport	Transporter activity	Cytosol	ARF
ARL1	400	4502227	ADP-ribosylation factor-like protein 1	14.92	2	2	2	4	1.333	1.082	2.112	181	20.4	5.72	GTPase	Cell communication;Signal transduction	GTPase activity	Golgi apparatus	ARF
ATP1A2	477	4502271	Sodium/potassium-transporting ATPase subunit alpha-2	11.96	5	1	8	55	0.924	1.47	0.686	1020	112.2	5.66	ATPase	Transport	ATPase activity	Plasma membrane	TM
ATP1B1	481	4502277	Sodium/potassium-transporting ATPase subunit beta-1	8.25	1	1	1	1				303	35	8.53	ATPase	Transport	ATPase activity	Plasma membrane	TM
ATP1B3	483	4502281	Sodium/potassium-transporting ATPase subunit beta-3	22.58	1	3	3	10	1.894	2.908	1.53	279	31.5	8.35	ATPase	Transport	ATPase activity	Plasma membrane	TM
ATP2A2	488	4502285	Sarcoplasmic/endoplasmic reticulum calcium ATPase 2 isoform a	27.48	13	18	18	49	0.583	0.644	0.841	997	109.6	5.36	Membrane transport protein	Transport	Auxiliary transport protein activity	Endoplasmic reticulum;Nucleus;Cytoplasm	TM
ATP5D	513	4502297	ATP synthase subunit delta, mitochondrial	35.71	1	3	3	13	0.649	0.634	0.828	168	17.5	5.49	ATPase	Ion transport	ATPase activity	Mitochondrial membrane	CC;SP
ATP5O	539	4502303	ATP synthase subunit O, mitochondrial	32.39	1	6	6	18	0.759	0.851	1.117	213	23.3	9.96	Transport/cargo protein	Metabolism;Energy pathways	Transporter activity	Mitochondrion	-
ATP6V0C	527	4502313	V-type proton ATPase 16 kDa proteolipid subunit	11.61	1	1	1	8	0.888	0.732	1.643	155	15.7	8.44	ATPase	Transport	ATPase activity	Lysosome	TM;SP
ATP6V1C1	528	4502315	V-type proton ATPase subunit C 1	2.36	1	1	1	2	1.176	1.983	1.4	382	43.9	7.46	ATPase	Transport	ATPase activity	-	CC
BCL2L1	598	4502381	Bcl-2-like protein 1 isoform 2	11.18	4	2	2	2	0.495	1.448	1.076	170	18.9	5.07	Adapter molecule	Apoptosis	Receptor signaling complex scaffold activity	Mitochondrial membrane	TM;BH4;BCL
C1QBP	708	4502491	Complement component 1 Q subcomponent-binding protein, mitochondrial	19.86	1	3	3	18	0.721	0.906	0.934	282	31.3	4.84	Complement receptor	Immune response	Complement receptor activity	Mitochondrion;Nucleus	SP
CALU	813	4502551	Calumenin isoform a	11.11	5	2	2	4	2.541	1.138	1.248	315	37.1	4.64	Calcium binding protein	Cell communication;Signal transduction	Calcium ion binding	Endoplasmic reticulum	EF;SP
CBR1	873	4502599	Carbonyl reductase [NADPH] 1 isoform 1	52.35	3	10	10	19	2.552	3.085	1.018	277	30.4	8.32	Enzyme: Oxidoreductase	Metabolism;Energy pathways	Oxidoreductase activity	Cytoplasm	-
CCR3	1232	4502637	C-C chemokine receptor type 3 isoform 1	8.73	3	1	1	1				355	41	8.22	G protein coupled receptor	Cytokine and chemokine mediated signaling pathway	G-protein coupled receptor activity	Plasma membrane	TM
CCT6A	908	4502643	T-complex protein 1 subunit zeta isoform a	40.11	7	15	15	48	1.968	1.935	1.565	531	58	6.68	Chaperone	Protein metabolism	Chaperone activity	Cytoplasm	-
CDK9	1025	4502747	Cyclin-dependent kinase 9	2.96	1	1	1	1	1.161	1.529	1.333	372	42.8	8.79	Serine/threonine kinase	Regulation of nucleobase, nucleoside, nucleotide and nucleic acid metabolism	Protein serine/threonine kinase activity	Nucleus;Cytoplasm	S_T_kinase
RCC1	1104	4502801	Regulator of chromosome condensation isoform c	35.15	3	7	7	21	0.81	0.732	0.986	421	44.9	7.52	Guanine nucleotide exchange factor	Cell communication;Signal transduction	Guanyl-nucleotide exchange factor activity	Nucleus	-
CLDN4	1364	4502877	Claudin-4	11.48	4	2	2	8	0.327	0.485	0.472	209	22.1	8.05	Cell junction protein	Cell growth and/or maintenance	Cell adhesion molecule activity	Plasma membrane	TM
CLNS1A	1207	4502891	Methylosome subunit pICln	13.5	1	2	2	6	1.015	1.028	1.33	237	26.2	4.11	Transport/cargo protein	Transport	Transporter activity	Plasma membrane	TM
CLPTM1	1209	4502897	Cleft lip and palate transmembrane protein 1 isoform 2	14.8	3	4	4	5	0.564	0.644	0.566	669	76	6.3	Integral membrane protein	Biological_process unknown	Molecular function unknown	Integral to membrane	TM
CLTB	1212	4502901	Clathrin light chain B isoform a	16.11	2	4	4	7	1.002	0.773	2.561	211	23.2	4.69	Structural protein	Cell growth and/or maintenance	Structural molecule activity	Cytoplasm	-
CRIP1	1396	4503047	Cysteine-rich protein 1	18.18	1	1	1	4	0.3	5.201	0.603	77	8.5	8.75	Transport/cargo protein	Transport	Transporter activity	Cytoplasm	LIM
CRIP2	1397	4503049	Cysteine-rich protein 2 isoform 1	24.52	3	2	2	4	2.525	1.412	1.865	208	22.5	8.72	Adapter molecule	Regulation of nucleobase, nucleoside, nucleotide and nucleic acid metabolism	Receptor signaling complex scaffold activity	Nucleus	LIM
CST3	1471	4503107	Cystatin-C	11.64	1	1	1	1				146	15.8	8.75	Protease inhibitor	Protein metabolism	Protease inhibitor activity	Extracellular	CYSTATIN;SP
CSTB	1476	4503117	Cystatin-B	12.24	1	1	1	6	1.156	1.332	0.714	98	11.1	7.56	Protease inhibitor	Protein metabolism	Protease inhibitor activity	Nucleus	CYSTATIN
CTSB	1508	4503139	Cathepsin B pre	15.63	1	4	4	9	1.436	0.879	1.008	339	37.8	6.3	Cysteine protease	Protein metabolism;Apoptosis	Cysteine-type peptidase activity	Lysosome	PPTC1;SP
CTSD	1509	4503143	Cathepsin D pre	33.5	1	10	10	53	1.674	0.736	0.878	412	44.5	6.54	Aspartic protease	Protein metabolism	Aspartic-type signal peptidase activity	Lysosome	SP
CTSE	1510	4503145	Cathepsin E isoform a pre	2.02	1	1	1	3				396	42.8	4.86	Aspartic protease	Protein metabolism	Aspartic-type signal peptidase activity	Endosome	SP
CYB5A	1528	4503183	Cytochrome b5 isoform 2	21.43	3	1	1	1				98	11.3	5.14	Enzyme: Oxidoreductase	Metabolism;Energy pathways	Oxidoreductase activity	Mitochondrion	TM
RRP1	8568	4503247	Ribosomal RNA processing protein 1 homolog A	9.76	1	4	4	6	0.446	0.352	1.186	461	52.8	9.33	Unclassified	Regulation of nucleobase, nucleoside, nucleotide and nucleic acid metabolism	Molecular function unknown	Nucleolus	-
DEK	7913	4503249	Protein DEK isoform 1	12.8	3	3	3	3	0.433	0.505	0.508	375	42.6	8.56	DNA binding protein	Regulation of nucleobase, nucleoside, nucleotide and nucleic acid metabolism	DNA binding	Nucleus	SAP;CC
DAD1	1603	4503253	Dolichyl-diphosphooligosaccharide--protein glycosyltransferase subunit DAD1	19.47	1	2	2	7	1.159	0.909	1.555	113	12.5	7.08	Adapter molecule	Apoptosis	Receptor signaling complex scaffold activity	Endoplasmic reticulum	TM
DECR1	1666	4503301	2,4-dienoyl-CoA reductase, mitochondrial	20.9	2	5	5	10	1.267	1.079	1.84	335	36	9.28	Enzyme: Reductase	Metabolism;Energy pathways	Catalytic activity	Mitochondrion	-
DNMT1	1786	4503351	DNA (cytosine-5)-methyltransferase 1 isoform b	4.83	3	5	5	5	0.879	0.97	0.812	1616	183	7.75	DNA methyltransferase	Regulation of nucleobase, nucleoside, nucleotide and nucleic acid metabolism	DNA-methyltransferase activity	Nucleus	BAH
DPYSL2	1808	4503377	Dihydropyrimidinase-related protein 2 isoform 2	22.2	11	4	7	19	2.92	5.691	1.042	572	62.3	6.38	Cytoskeletal associated protein	Cell communication;Signal transduction	Cytoskeletal protein binding	Cytoplasm	-
EEF1A1	1915	4503471	Elongation factor 1-alpha 1	48.27	1	12	20	121	2.806	4.336	1.361	462	50.1	9.01	Transcription regulatory protein	Regulation of cell cycle	Transcription regulator activity	Cytoplasm	-
EEF1A2	1917	4503475	Elongation factor 1-alpha 2	25.7	1	2	10	35	0.926	0.284	0.281	463	50.4	9.03	Translation regulatory protein	Protein metabolism	Translation regulator activity	Cytoplasm	GTP_EFTU;GTP_EFTU_D2;GTP_EFTU_D3
EEF1G	1937	4503481	Elongation factor 1-gamma	38.22	1	14	14	78	1.54	1.953	1.718	437	50.1	6.67	Translation regulatory protein	Protein metabolism	Translation regulator activity	Cytoplasm	-
EEF2	1938	4503483	Elongation factor 2	50	1	30	31	215	3.55	3.023	1.562	858	95.3	6.83	Translation regulatory protein	Protein metabolism;Translation	Translation regulator activity	Cytoplasm	-
EIF2S3	1968	4503507	Eukaryotic translation initiation factor 2 subunit 3	10.38	1	3	3	4	1.307	1.188	1.107	472	51.1	8.4	Translation regulatory protein	Protein metabolism	Translation regulator activity	Cytoplasm	-
EIF3A	8661	4503509	Eukaryotic translation initiation factor 3 subunit A	8.1	1	10	10	46	1.749	1.822	1.557	1382	166.5	6.79	Translation regulatory protein	Protein metabolism	Translation regulator activity	Cytoplasm	CC
EIF3I	8668	4503513	Eukaryotic translation initiation factor 3 subunit I	18.15	1	4	4	8	1.642	1.987	1.603	325	36.5	5.64	Translation regulatory protein	Protein metabolism	Translation regulator activity	Ribosome	WD40
EIF3H	8667	4503515	Eukaryotic translation initiation factor 3 subunit H	8.52	1	2	2	4	1.329	1.815	0.984	352	39.9	6.54	Translation regulatory protein	Protein metabolism;Translation	Translation regulator activity	Cytoplasm	JAB
EIF3F	8665	4503519	Eukaryotic translation initiation factor 3 subunit F	22.97	1	7	7	13	1.135	1.319	1.891	357	37.5	5.45	Translation regulatory protein	Protein metabolism	Translation regulator activity	Cytoplasm	JAB
EIF3E	3646	4503521	Eukaryotic translation initiation factor 3 subunit E	18.65	1	5	5	15	1.357	1.779	1.353	445	52.2	6.04	Translation regulatory protein	Protein metabolism	Translation regulator activity	Cytoplasm	-
EIF3D	8664	4503523	Eukaryotic translation initiation factor 3 subunit D	32.12	1	9	9	27	2.424	2.408	1.569	548	63.9	6.05	Translation regulatory protein	Protein metabolism	Translation regulator activity	Cytoplasm	-
EIF4A1	1973	4503529	Eukaryotic initiation factor 4A-I isoform 1	47.54	2	8	14	81	1.104	1.523	1.058	406	46.1	5.48	Translation regulatory protein	Protein metabolism	Translation regulator activity	Cytoplasm	HELIC;DEXDc
EIF4E	1977	4503535	Eukaryotic translation initiation factor 4E isoform 1	11.52	6	3	3	9	1.037	0.818	2.737	217	25.1	6.15	Translation regulatory protein	Protein metabolism	Translation regulator activity	Nucleus	NLS
ENO1	2023	4503571	Alpha-enolase isoform 1	72.35	2	5	26	248	2.456	2.245	1.259	434	47.1	7.39	Enzyme: Hydratase	Metabolism;Energy pathways	Catalytic activity	Cytoplasm	-
EPB41L2	2037	4503579	Band 4.1-like protein 2 isoform a	8.56	37	6	6	15	1.444	1.315	1.293	1005	112.5	5.44	Cytoskeletal protein	Cell communication;Signal transduction	Structural constituent of cytoskeleton	Plasma membrane	B41;CC
EPHX1	2052	4503583	Epoxide hydrolase 1	27.03	1	11	11	39	0.918	0.486	0.448	455	52.9	7.25	Enzyme: Hydrolase	Metabolism;Energy pathways	Hydrolase activity	Endoplasmic reticulum	ABH
ETFB	2109	4503609	Electron transfer flavoprotein subunit beta isoform 1	41.18	2	11	11	31	0.457	0.554	0.434	255	27.8	8.1	Enzyme: Oxidoreductase	Metabolism;Energy pathways	Oxidoreductase activity	Mitochondrion	-
F3	2152	4503641	Tissue factor isoform 1	5.76	1	2	2	2	0.967	0.932	3.686	295	33	7.03	Coagulation factor	Protein metabolism	Cofactor binding	Plasma membrane	SP;TM
FAU	2197	4503659	Ubiquitin-like protein fubi and ribosomal protein S30	8.27	1	1	1	2	0.803	0.883	0.925	133	14.4	10.17	Ubiquitin proteasome system protein	Protein metabolism	Ubiquitin-specific protease activity	Ribosome	UBQ;NLS
FKBP3	2287	4503727	Peptidyl-prolyl cis-trans isomerase FKBP3	14.73	1	3	3	4	1.323	1.299	0.755	224	25.2	9.28	Enzyme: Isomerase	Metabolism;Energy pathways	Isomerase activity	Nucleus	-
FKBP4	2288	4503729	Peptidyl-prolyl cis-trans isomerase FKBP4	23.53	1	5	5	12	1.035	1.519	1.097	459	51.8	5.43	Enzyme: Isomerase	Metabolism;Energy pathways	Isomerase activity	Cytoplasm	TPR;CC
XRCC6	2547	4503841	X-ray repair cross-complementing protein 6 isoform 1	50.41	3	25	25	61	1.077	1.121	1.206	609	69.8	6.64	DNA binding protein	Regulation of nucleobase, nucleoside, nucleotide and nucleic acid metabolism	DNA binding	Nucleus	Ku78;SAP;VWA
GATM	2628	4503933	Glycine amidinotransferase, mitochondrial	12.29	1	3	3	12	0.159	0.186	0.248	423	48.4	8.05	Enzyme: Amidinotransferase	Metabolism;Energy pathways	Amidinotransferase activity	Mitochondrion	-
GDI1	2664	4503971	Rab GDP dissociation inhibitor alpha	21.92	1	3	7	19	4.794	3.406	0.793	447	50.6	5.14	GTPase activating protein	Cell communication;Signal transduction	GTPase activator activity	Cytoplasm	-
STBD1	8987	4503977	Starch-binding domain-containing protein 1	6.42	1	1	1	1	0.583	0.562	0.55	358	39	5.73	Integral membrane protein	Biological_process unknown	Molecular function unknown	Plasma membrane	TM
GGH	8836	4503987	Gamma-glutamyl hydrolase	9.12	1	2	2	2	1.199	1.004	1.216	318	35.9	7.11	Enzyme: Hydrolase	Metabolism;Energy pathways	Hydrolase activity	Lysosome	SP
GLA	2717	4504009	Alpha-galactosidase A	6.99	1	2	2	3	1.025	0.916	1.67	429	48.7	5.6	Enzyme: Galactosidase	Metabolism;Energy pathways	Galactosidase activity	Endoplasmic reticulum	SP
GCLM	2730	4504011	Glutamate--cysteine ligase regulatory subunit	10.95	2	2	2	7	3.175	0.741	1.184	274	30.7	6.02	Enzyme: Ligase	Metabolism;Energy pathways	Ligase activity	-	ALDKR
GMPS	8833	4504035	GMP synthase [glutamine-hydrolyzing]	19.34	1	9	9	16	1.452	1.772	1.134	693	76.7	6.87	Enzyme: Amidinotransferase	Metabolism;Energy pathways	Amidinotransferase activity	-	-
GNAI2	2771	4504041	Guanine nucleotide-binding protein G(i) subunit alpha-2 isoform 1	31.55	12	6	10	17	1.053	1.758	0.917	355	40.4	5.54	GTPase;G protein	Cell communication;Signal transduction	GTPase activity;G-protein-coupled receptor binding	Plasma membrane	-
GNS	2799	4504061	N-acetylglucosamine-6-sulfatase	11.59	1	4	4	6	0.958	0.796	1.649	552	62	8.31	Enzyme: Sulphatase	Metabolism;Energy pathways	Catalytic activity	Lysosome	TM;SULF
GOT1	2805	4504067	Aspartate aminotransferase, cytoplasmic	7.75	1	2	2	5	1.47	2.715	0.889	413	46.2	7.01	Enzyme: Aminotransferase	Metabolism;Energy pathways	Transaminase activity	Cytoplasm	-
GSS	2937	4504169	Glutathione synthetase	16.03	1	4	4	8	1.903	2.154	1.268	474	52.4	5.92	Enzyme: Ligase	Metabolism;Energy pathways	Ligase activity	-	-
GSTP1	2950	4504183	Glutathione S-transferase P	62.38	1	11	11	36	0.693	1.116	0.786	210	23.3	5.64	Enzyme: Glutathione transferase	Metabolism;Energy pathways	Glutathione transferase activity	Cytoplasm	-
GTF2B	2959	4504193	Transcription initiation factor IIB	6.65	1	1	1	1				316	34.8	8.35	Transcription factor	-	Transcription factor activity	Nucleus	CYCLIN
GTF2E2	2961	4504195	Transcription initiation factor IIE subunit beta	6.53	1	1	1	1	1.727	1.853	1.573	291	33	9.66	Transcription factor	Regulation of nucleobase, nucleoside, nucleotide and nucleic acid metabolism	Transcription factor activity	Nucleus	HLH
HIST1H2AC	8334	4504245	Histone H2A type 1-C	62.31	4	2	8	42	0.967	0.557	0.925	130	14.1	11.05	DNA binding protein	Regulation of nucleobase, nucleoside, nucleotide and nucleic acid metabolism	DNA binding	Nucleus	-
H2AFZ	3015	4504255	Histone H2A.Z	53.91	7	4	6	23	0.78	0.83	0.946	128	13.5	10.58	DNA binding protein	Regulation of nucleobase, nucleoside, nucleotide and nucleic acid metabolism	DNA binding	Nucleus	-
HIST1H4A	8359	4504301	Histone H4	69.9	1	16	16	143	0.581	0.653	1.243	103	11.4	11.36	DNA binding protein	Regulation of nucleobase, nucleoside, nucleotide and nucleic acid metabolism	DNA binding	Nucleus	-
SPINT1	6692	4504329	Kunitz-type protease inhibitor 1 isoform 2	3.9	2	2	2	2				513	56.8	6.18	Protease inhibitor	Protein metabolism	Protease inhibitor activity	Membrane fraction	SP;KUNITZ;LDLA;TM
HEXB	3074	4504373	Beta-hexosaminidase subunit beta pre	13.49	1	4	4	9	2.966	1.081	1.19	556	63.1	6.76	Enzyme: Hydrolase	Metabolism;Energy pathways	Hydrolase activity	Lysosome	SP
HMGB1	3146	4504425	High mobility group protein B1	16.74	2	2	3	19	1.441	2.32	0.86	215	24.9	5.74	DNA binding protein	Regulation of nucleobase, nucleoside, nucleotide and nucleic acid metabolism	DNA binding	Nucleus	HMG;CC
HMGA2	8091	4504431	High mobility group protein HMGI-C isoform a	28.44	4	2	2	3	0.63	0.755	0.529	109	11.8	10.62	Transcription factor	Regulation of nucleobase, nucleoside, nucleotide and nucleic acid metabolism	Transcription factor activity	Nucleus	AT_hook
HMOX1	3162	4504437	Heme oxygenase 1	4.51	1	1	1	1				288	32.8	8.25	Enzyme: Oxygenase	Metabolism;Energy pathways	Catalytic activity	Endoplasmic reticulum;Microsome	TM
HNRNPA1	3178	4504445	Heterogeneous nuclear ribonucleoprotein A1 isoform a	42.19	3	12	14	103	0.739	0.771	1.196	320	34.2	9.23	RNA binding protein	Regulation of nucleobase, nucleoside, nucleotide and nucleic acid metabolism	RNA binding	Nucleus	RRM
HPRT1	3251	4504483	Hypoxanthine-guanine phosphoribosyltransferase	16.51	1	2	2	3	1.814	1.428	1.182	218	24.6	6.68	Enzyme: Ribosyltransferase	Metabolism;Energy pathways	Catalytic activity	Cytoplasm	-
HSD17B4	3295	4504505	Peroxisomal multifunctional enzyme type 2 isoform 2	21.74	3	10	10	32	1.468	0.795	1.181	736	79.6	8.84	Enzyme: Dehydrogenase	Metabolism;Energy pathways	Catalytic activity	Peroxisome	-
DNAJA1	3301	4504511	DnaJ homolog subfamily A member 1	23.93	1	5	5	7	0.831	0.715	1.429	397	44.8	7.08	Heat shock protein	Protein metabolism	Heat shock protein activity	Acrosome	DNAJ
HSPB1	3315	4504517	Heat shock protein beta-1	42.93	1	4	4	24	1.081	1.497	0.475	205	22.8	6.4	Chaperone	Protein metabolism	Chaperone activity	Cytoplasm	-
HSPE1	3336	4504523	10 kDa heat shock protein, mitochondrial	82.35	1	11	11	40	0.427	0.433	0.769	102	10.9	8.92	Heat shock protein	Protein metabolism	Heat shock protein activity	Mitochondrion	-
JUNB	3726	4504809	Transcription factor jun-B	6.92	1	1	1	1	0.525	0.487	0.983	347	35.9	9.22	Transcription factor	Regulation of nucleobase, nucleoside, nucleotide and nucleic acid metabolism	Transcription factor activity	Nucleus	BRLZ;CC
KPNA2	3838	4504897	Importin subunit alpha-1	27.22	1	10	10	19	0.98	1.457	1.474	529	57.8	5.4	Transport/cargo protein	Cell communication;Signal transduction	Transporter activity	Cytoplasm	ARM
KPNA4	3840	4504901	Importin subunit alpha-3	15.16	1	5	5	12	0.894	0.692	0.851	521	57.9	4.96	Transport/cargo protein	Transport	Transporter activity	Cytoplasm	ARM
KRT8	3856	4504919	Keratin, type II cytoskeletal 8 isoform 2	84.89	19	48	56	969	0.238	0.216	0.376	483	53.7	5.59	Structural protein	Cell growth and/or maintenance	Structural molecule activity	Cytoplasm	CC
LGALS1	3956	4504981	Galectin-1	80.74	1	10	10	42	2.4	3.65	1.785	135	14.7	5.5	Ligand	Immune response	Receptor binding	Extracellular	-
LRPAP1	4043	4505021	Alpha-2-macroglobulin receptor-associated protein	6.44	1	2	2	2	1.526	1.608	1.822	357	41.4	8.78	Chaperone	Protein metabolism	Chaperone activity	Endoplasmic reticulum	CC;SP
LTA4H	4048	4505029	Leukotriene A-4 hydrolase isoform 1	19.64	4	8	8	21	2.335	2.349	1.508	611	69.2	6.18	Enzyme: Hydrolase	Protein metabolism	Hydrolase activity	Cytoplasm	-
MAD2L1	4085	4505067	Mitotic spindle assembly checkpoint protein MAD2A	7.8	1	1	1	1				205	23.5	5.08	Cell cycle control protein	Cell communication;Signal transduction	Protein binding	Nucleus	-
MAGOH	4116	4505087	Protein mago nashi homolog	19.18	3	3	3	3	0.958	1.187	0.893	146	17.2	6.11	Cell cycle control protein	Cell communication;Signal transduction	Protein binding	Nucleus	-
MATN1	4146	4505111	Cartilage matrix protein	2.02	1	1	1	1				496	53.7	7.69	Extracellular matrix protein	Cell growth and/or maintenance	Extracellular matrix structural constituent	Extracellular	VWA;EGF;SP;CC
ME1	4199	4505143	NADP-dependent malic enzyme	6.99	1	2	2	3	2.275	1.185	0.95	572	64.1	6.13	Enzyme: Decarboxylase	Metabolism;Energy pathways	Carboxy-lyase activity	Cytoplasm	CC
ME2	4200	4505145	NAD-dependent malic enzyme, mitochondrial isoform 1	11.13	2	4	4	10	1.817	1.222	1.796	584	65.4	7.61	Enzyme: Decarboxylase	Metabolism;Energy pathways	Carboxy-lyase activity	Mitochondrion	-
MIF	4282	4505185	Macrophage migration inhibitory factor	88.7	1	7	7	54	3.854	4.854	1.393	115	12.5	7.88	Cytokine	Cell communication;Signal transduction	Cytokine activity	Extracellular	-
MMP15	4324	4505211	Matrix metalloproteinase-15 pre	1.05	1	1	1	4	1.603	1.957	0.72	669	75.8	7.46	Metallo protease	Protein metabolism	Metallopeptidase activity	Extracellular	TM;ZnMc;HX;SP
MMP7	4316	4505219	Matrilysin pre	6.37	1	1	1	3	0.208	0.228	0.207	267	29.7	7.91	Metallo protease	Protein metabolism	Metallopeptidase activity	Extracellular	ZnMc;SP
MSN	4478	4505257	Moesin	47.31	2	18	25	132	2.527	1.952	1.232	577	67.8	6.4	Cytoskeletal protein	Cell growth and/or maintenance	Structural constituent of cytoskeleton	Cytoplasm	B41;ERM;CC
NCBP1	4686	4505343	Nuclear cap-binding protein subunit 1	11.01	3	5	5	15	0.792	0.982	0.841	790	91.8	6.43	RNA binding protein	Regulation of nucleobase, nucleoside, nucleotide and nucleic acid metabolism	RNA binding	Nucleus	MIF4G;CC;NLS
NDUFA2	4695	4505355	NADH dehydrogenase [ubiquinone] 1 alpha subcomplex subunit 2 isoform 1	34.34	2	2	2	4	0.636	0.751	1.075	99	10.9	9.57	Enzyme: Oxidoreductase	Metabolism;Energy pathways	Oxidoreductase activity	-	-
NDUFA4	4697	4505357	NADH dehydrogenase [ubiquinone] 1 alpha subcomplex subunit 4	27.16	1	2	2	12	1.01	1.512	2.072	81	9.4	9.38	Enzyme: Oxidoreductase	Metabolism;Energy pathways	Oxidoreductase activity	Mitochondrion	TM
ORC5	5001	4505525	Origin recognition complex subunit 5 isoform 1	1.38	1	1	1	1				435	50.3	7.74	DNA binding protein	DNA replication	DNA binding	Nucleus	DEAD
OSBP	5007	4505531	Oxysterol-binding protein 1	8.92	1	4	4	4	0.763	0.94	1.08	807	89.4	7.3	Transport/cargo protein	Transport	Transporter activity	Cytoplasm	PH;CC
USO1	8615	4505541	General vesicular transport factor p115	7.8	4	5	5	7	0.91662	0.693462	1.07761	962	107.84	4.90674	Transport/cargo protein	Transport	Transporter activity	Golgi apparatus	CC
SQSTM1	8878	4505571	Sequestosome-1 isoform 1	37.95	2	7	7	21	0.831	0.61	0.335	440	47.7	5.22	Ubiquitin proteasome system protein	Protein metabolism	Ubiquitin-specific protease activity	Cytoplasm;Nucleus	PB1;ZnF_ZZ;UBA
PAFAH1B2	5049	4505585	Platelet-activating factor acetylhydrolase IB subunit beta isoform a	7.42	1	1	1	1				229	25.6	5.92	Enzyme: Hydrolase	Cell communication;Signal transduction	Hydrolase activity	Cytoplasm	-
PAFAH1B3	5050	4505587	Platelet-activating factor acetylhydrolase IB subunit gamma	7.36	1	1	1	2	1.978	3.064	1.39	231	25.7	6.84	Enzyme: Acyltransferase	Metabolism;Energy pathways	Acyltransferase activity	Cytoplasm	-
PEBP1	5037	4505621	Phosphatidylethanolamine-binding protein 1 pre	60.96	1	6	6	13	1.829	3.359	1.068	187	21	7.53	Protease inhibitor	Cell communication;Signal transduction	Protease inhibitor activity	Cytoplasm	-
PCNA	5111	4505641	Proliferating cell nuclear antigen	61.69	1	12	12	36	1.726	2.019	1.689	261	28.8	4.69	Cell cycle control protein	DNA repair	DNA binding	Nucleus	-
PEA15	8682	4505705	Astrocytic phosphoprotein PEA-15	9.23	2	1	1	1	2.332	2.235	1.064	130	15	5.02	Transport/cargo protein	Cell communication;Signal transduction	Transporter activity	Cytoplasm	DED;NES
PGAM1	5223	4505753	Phosphoglycerate mutase 1	63.78	3	12	12	28	2.135	4.274	1.068	254	28.8	7.18	Enzyme: Mutase	Metabolism;Energy pathways	Catalytic activity	Cytoplasm	-
PGK1	5230	4505763	Phosphoglycerate kinase 1	56.59	2	16	16	84	3.11	3.871	1.428	417	44.6	8.1	Enzyme: Phosphotransferase	Metabolism;Energy pathways	Catalytic activity	Cytoplasm	PGK
PHB	5245	4505773	Prohibitin isoform 1	86.4	2	20	20	109	0.593	0.598	0.913	272	29.8	5.76	Adapter molecule	Cell communication;Signal transduction	Receptor signaling complex scaffold activity	Mitochondrion	CC;PHB
DYNLL1	8655	4505813	Dynein light chain 1, cytoplasmic	39.33	1	3	3	6	0.874	1.183	1.016	89	10.4	7.4	Motor protein	Cell growth and/or maintenance	Motor activity	Cytoplasm	-
PLOD3	8985	4505891	Procollagen-lysine,2-oxoglutarate 5-dioxygenase 3	12.74	1	7	7	8	1.124	0.82	0.907	738	84.7	6.05	Enzyme: Hydroxylase	Protein metabolism	Catalytic activity	Endoplasmic reticulum	SP;P4HC
PLP2	5355	4505893	Proteolipid protein 2	8.55	1	1	1	2	0.654	0.544	1.129	152	16.7	7.24	Ion channel	Transport	Ion channel activity	Endoplasmic reticulum	TM;SP
TMEM11	8834	4505901	Transmembrane protein 11, mitochondrial	9.9	1	1	1	1				192	21.5	7.36	Integral membrane protein	Cell communication;Signal transduction	Molecular function unknown	Plasma membrane	TM
EXOSC10	5394	4505917	Exosome component 10 isoform 2	4.77	4	3	3	3	0.722	0.775	0.65	860	98	8.4	Unclassified	Biological_process unknown	Protein serine/threonine kinase activity	Nucleolus	35EXO;HRDC
POLR2A	5430	4505939	DNA-directed RNA polymerase II subunit RPB1	1.93	1	3	3	6	0.634	0.646	0.856	1970	217.1	7.37	RNA polymerase	Regulation of nucleobase, nucleoside, nucleotide and nucleic acid metabolism	DNA-directed RNA polymerase activity	Nucleus	CC
POLR2B	5431	4505941	DNA-directed RNA polymerase II subunit RPB2	6.9	1	5	5	9	0.877	0.839	0.853	1174	133.8	6.87	RNA polymerase	Regulation of nucleobase, nucleoside, nucleotide and nucleic acid metabolism	DNA-directed RNA polymerase activity	Nucleus	-
POLR2G	5436	4505947	DNA-directed RNA polymerase II subunit RPB7	12.21	1	1	1	1	1.246	0.368	0.28	172	19.3	5.54	RNA polymerase	Regulation of nucleobase, nucleoside, nucleotide and nucleic acid metabolism	DNA-directed RNA polymerase activity	Nucleus	S1
PPIC	5480	4505991	Peptidyl-prolyl cis-trans isomerase C	17.45	1	3	4	13	1.105	0.836	1.319	212	22.7	8.4	Chaperone	Protein metabolism	Chaperone activity	-	SP
PPP1CA	5499	4506003	Serine/threonine-protein phosphatase PP1-alpha catalytic subunit isoform 1	30.91	6	2	9	18	5.872	3.81	1.505	330	37.5	6.33	Serine/threonine phosphatase	Cell proliferation	Protein serine/threonine phosphatase activity	Cytoskeleton	PP2A
PPP1CB	5500	4506005	Serine/threonine-protein phosphatase PP1-beta catalytic subunit isoform 1	31.19	1	2	9	21	0.763	0.967	0.94	327	37.2	6.19	Serine/threonine phosphatase	Cell growth and/or maintenance	Protein serine/threonine phosphatase activity	Nucleolus	PP2A
PPP2CA	5515	4506017	Serine/threonine-protein phosphatase 2A catalytic subunit alpha isoform	17.8	2	4	4	13	1.192	1.688	0.992	309	35.6	5.54	Serine/threonine phosphatase	Cell communication;Signal transduction	Protein serine/threonine phosphatase activity	Cytoplasm	PP2A
PPT1	5538	4506031	Palmitoyl-protein thioesterase 1 isoform 1	10.78	4	2	2	6	1.264	0.662	0.997	306	34.2	6.52	Enzyme: Hydrolase	Metabolism;Energy pathways	Hydrolase activity	Lysosome	SP
PRKAR1A	5573	4506063	CAMP-dependent protein kinase type I-alpha regulatory subunit isoform a	11.29	2	4	4	11	1.891	4.466	1.31	381	43	5.35	Serine/threonine kinase	Cell communication;Signal transduction	Protein serine/threonine kinase activity	Cytoplasm	CNMP
PRKCA	5578	4506067	Protein kinase C alpha type	9.38	5	3	3	5	2.382	2.241	1.998	672	76.7	7.05	Serine/threonine kinase	Cell communication;Signal transduction	Protein serine/threonine kinase activity	Cytoplasm	C1;C2;S_T_kinase
PRPS1	5631	4506127	Ribose-phosphate pyrophosphokinase 1 isoform 1	8.49	2	1	2	2	2.642	2.498	1.387	318	34.8	6.98	Enzyme: Ligase	Metabolism;Energy pathways	Ligase activity	-	-
PRPS2	5634	4506129	Ribose-phosphate pyrophosphokinase 2 isoform 2	8.49	3	1	2	2	0.925	0.632	1.091	318	34.7	6.61	Enzyme: Ligase	Metabolism;Energy pathways	Ligase activity	Cytoplasm	-
PSMA1	5682	4506179	Proteasome subunit alpha type-1 isoform 2	35.36	3	7	7	18	1.915	1.902	1.501	263	29.5	6.61	Protease	Protein metabolism	Peptidase activity	Cytoplasm	TM
PSMA2	5683	4506181	Proteasome subunit alpha type-2	35.47	1	5	5	8	1.392	1.74	1.395	234	25.9	7.43	Ubiquitin proteasome system protein	Protein metabolism	Ubiquitin-specific protease activity	-	-
PSMA4	5685	4506185	Proteasome subunit alpha type-4 isoform 1	18.01	2	3	3	10	1.652	1.698	1.431	261	29.5	7.72	Ubiquitin proteasome system protein	Protein metabolism	Ubiquitin-specific protease activity	Cytoplasm	CC
PSMA7	5688	4506189	Proteasome subunit alpha type-7	29.84	5	5	5	9	4.346	4.101	2.901	248	27.9	8.46	Ubiquitin proteasome system protein	Protein metabolism	Ubiquitin-specific protease activity	Cytoplasm	-
PSMB1	5689	4506193	Proteasome subunit beta type-1	38.17	1	7	7	16	1.458	1.471	1.202	241	26.5	8.13	Ubiquitin proteasome system protein	Protein metabolism	Ubiquitin-specific protease activity	-	-
PSMB5	5693	4506201	Proteasome subunit beta type-5 isoform 1	9.89	4	2	2	2	1.776	2.509	1.822	263	28.5	6.92	Ubiquitin proteasome system protein	Protein metabolism;Proteolysis and peptidolysis	Ubiquitin-specific protease activity	Cytoplasm	-
PSMB7	5695	4506203	Proteasome subunit beta type-7	6.86	1	1	1	10	0.63	0.644	0.529	277	29.9	7.68	Ubiquitin proteasome system protein	Protein metabolism	Ubiquitin-specific protease activity	Cytoplasm	-
PSMB9	5698	4506205	Proteasome subunit beta type-9	5.48	1	1	1	1	7.96	3.299	6.548	219	23.2	5.03	Transcription regulatory protein	Cell cycle	Transcription regulator activity	Nucleus	-
PSMC2	5701	4506209	26S protease regulatory subunit 7 isoform 1	30.25	2	9	9	26	1.884	1.963	1.447	433	48.6	5.95	Ubiquitin proteasome system protein	Protein metabolism	Ubiquitin-specific protease activity	Cytoplasm	AAA;CC
PSMD10	5716	4506217	26S proteasome non-ATPase regulatory subunit 10 isoform 1	11.95	1	1	1	1				226	24.4	6.1	Regulatory/other subunit	Protein metabolism	Ubiquitin-specific protease activity	Cytoplasm	ANK
PTPN9	5780	4506301	Tyrosine-protein phosphatase non-receptor type 9	1.85	1	1	1	1				593	68	8.02	Tyrosine phosphatase	Cell communication;Signal transduction	Protein tyrosine phosphatase activity	Cytoplasm	SEC14;Tyr_Phos
RAB13	5872	4506363	Ras-related protein Rab-13 isoform 1	18.23	2	2	3	7	2.294	1.694	1.902	203	22.8	9.19	GTPase	Cell communication;Signal transduction	GTPase activity	Cytoplasmic vesicle	RAB
RAB2A	5862	4506365	Ras-related protein Rab-2A isoform a	43.87	5	7	7	23	0.819	0.799	1.339	212	23.5	6.54	GTPase	Cell communication;Signal transduction	GTPase activity	Endoplasmic reticulum	RAB
RAB5B	5869	4506371	Ras-related protein Rab-5B isoform 1	19.07	3	1	3	8	0.736	0.671	1.152	215	23.7	8.13	GTPase	Cell communication;Signal transduction	GTPase activity	Plasma membrane	RAB
GPRC5A	9052	4506403	Retinoic acid-induced protein 3	3.64	1	1	1	3	0.518	0.612	1.466	357	40.2	8.15	G protein coupled receptor	Cell communication;Signal transduction	G-protein coupled receptor activity	Plasma membrane	TM
RALB	5899	4506405	Ras-related protein Ral-B	31.07	2	1	5	21	0.214	0.468	0.304	206	23.4	6.62	GTPase	Cell communication;Signal transduction	GTPase activity	Cytoplasm	RAS
RAP1A	5906	4506413	Ras-related protein Rap-1A	47.28	1	1	6	14	0.789	1.035	2.474	184	21	6.67	GTPase	Cell communication;Signal transduction	GTPase activity	Plasma membrane	RAS
RBBP7	5931	4506439	Histone-binding protein RBBP7 isoform 2	20.94	2	3	6	8	2.008	1.372	2.419	425	47.8	5.05	Transcription regulatory protein	Regulation of nucleobase, nucleoside, nucleotide and nucleic acid metabolism	Transcription regulator activity	Nucleus	WD40
RCN1	5954	4506455	Reticulocalbin-1	8.46	1	2	2	2	1.305	1.98	0.584	331	38.9	5	Calcium binding protein	Cell communication;Signal transduction	Calcium ion binding	Endoplasmic reticulum	SP;EF
RCN2	5955	4506457	Reticulocalbin-2 isoform a	19.24	2	3	3	8	1.397	0.736	0.841	317	36.9	4.4	Calcium binding protein	Cell communication;Signal transduction	Calcium ion binding	Endoplasmic reticulum	SP;EF
RDX	5962	4506467	Radixin isoform 2	23.67	5	5	14	53	0.97	1.071	0.529	583	68.5	6.37	Cytoskeletal associated protein	Cell growth and/or maintenance	Cytoskeletal protein binding	Plasma membrane	B41;CC;ERM
RFC4	5984	4506491	Replication factor C subunit 4	11.02	1	2	2	2	0.765	0.812	0.813	363	39.7	8.02	DNA binding protein	Regulation of nucleobase, nucleoside, nucleotide and nucleic acid metabolism	DNA binding	Nucleus	AAA
RNMT	8731	4506567	MRNA cap guanine-N7 methyltransferase	3.99	2	1	1	3	1.572	0.992	3.173	476	54.8	6.61	RNA methyltransferase	Regulation of nucleobase, nucleoside, nucleotide and nucleic acid metabolism	RNA methyltransferase activity	Cytoplasm	-
RPA1	6117	4506583	Replication protein A 70 kDa DNA-binding subunit	10.39	1	5	5	9	1.199	1.273	1.128	616	68.1	7.21	DNA binding protein	Regulation of nucleobase, nucleoside, nucleotide and nucleic acid metabolism	DNA binding	Nucleus	TRNAA
RPA2	6118	4506585	Replication protein A 32 kDa subunit isoform 1	4.44	2	1	1	1	1.372	1.426	2.251	270	29.2	6.15	DNA binding protein	Regulation of nucleobase, nucleoside, nucleotide and nucleic acid metabolism	DNA binding	Nucleus	TRNAA
RPA3	6119	4506587	Replication protein A 14 kDa subunit	19.01	1	1	1	6	1.675	1.945	1.086	121	13.6	5.08	DNA binding protein	Regulation of nucleobase, nucleoside, nucleotide and nucleic acid metabolism	DNA binding	Nucleolus	TRNAA
RTCA	8634	4506589	RNA 3'-terminal phosphate cyclase isoform b	6.01	3	2	2	8	2.428	1.846	1.171	366	39.3	7.85	RNA binding protein	Regulation of nucleobase, nucleoside, nucleotide and nucleic acid metabolism	RNA binding	Nucleus	-
RPL12	6136	4506597	60S ribosomal protein L12	61.82	1	8	8	47	1.246	1.223	1.178	165	17.8	9.42	Ribosomal subunit	Protein metabolism	Structural constituent of ribosome	Nucleus	-
RPL23	9349	4506605	60S ribosomal protein L23	59.29	1	9	9	31	1.195	1.187	1.101	140	14.9	10.51	Ribosomal subunit	Protein metabolism	Structural constituent of ribosome	Ribosome	-
RPL22	6146	4506613	60S ribosomal protein L22	51.56	1	4	4	45	1.333	1.079	0.825	128	14.8	9.19	Ribosomal subunit	Protein metabolism	Structural constituent of ribosome	Ribosome	-
RPL17	6139	4506617	60S ribosomal protein L17 isoform a	31.52	4	7	7	21	1.514	1.447	1.386	184	21.4	10.17	Ribosomal subunit	Protein metabolism	Structural constituent of ribosome	Ribosome	-
RPL24	6152	4506619	60S ribosomal protein L24	32.48	1	8	8	18	1.031	0.981	1.705	157	17.8	11.25	Ribosomal subunit	Protein metabolism	Structural constituent of ribosome	Ribosome	CC;TRASH
RPL26	6154	4506621	60S ribosomal protein L26	19.31	3	2	2	2				145	17.2	10.55	Ribosomal subunit	Protein metabolism	Structural constituent of ribosome	Ribosome	-
RPL27	6155	4506623	60S ribosomal protein L27	22.06	1	3	3	6	0.611	0.856	2.319	136	15.8	10.56	Ribosomal subunit	Protein metabolism	Structural constituent of ribosome	Cytoplasm	KOW
RPL27A	6157	4506625	60S ribosomal protein L27a	42.57	1	5	5	19	1.471	1.511	1.106	148	16.6	11	Ribosomal subunit	Protein metabolism	Structural constituent of ribosome	Ribosome	-
RPL29	6159	4506629	60S ribosomal protein L29	16.35	1	2	2	4	1.153	2.391	1.116	159	17.7	11.66	Ribosomal subunit	Protein metabolism	Structural constituent of ribosome	Plasma membrane	-
RPL30	6156	4506631	60S ribosomal protein L30	49.57	1	9	9	54	1.367	1.244	1.398	115	12.8	9.63	Ribosomal subunit	Protein metabolism	Structural constituent of ribosome	-	-
RPL31	6160	4506633	60S ribosomal protein L31 isoform 1	40	3	4	4	13	1.09	1.004	1.048	125	14.5	10.54	Ribosomal subunit	Protein metabolism	Structural constituent of ribosome	Ribosome	-
RPL32	6161	4506635	60S ribosomal protein L32	5.19	1	1	1	1				135	15.8	11.33	Ribosomal subunit	Protein metabolism	Structural constituent of ribosome	Ribosome	-
RPL37A	6168	4506643	60S ribosomal protein L37a	22.83	1	3	3	9	0.93	0.709	2.276	92	10.3	10.43	Ribosomal subunit	Protein metabolism	Structural constituent of ribosome	Ribosome	-
RPL36AL	6166	4506651	60S ribosomal protein L36a-like	19.81	3	4	4	9	1.746	1.927	1.318	106	12.5	10.65	Ribosomal subunit	Protein metabolism	Structural constituent of ribosome	Ribosome	-
RPL7A	6130	4506661	60S ribosomal protein L7a	34.96	1	7	7	14	1.88	1.829	2.371	266	30	10.61	Ribosomal subunit	Protein metabolism	Structural constituent of ribosome	Cytoplasm	NLS
RPLP0	6175	4506667	60S acidic ribosomal protein P0	27.76	1	6	6	17	1.639	1.62	1.662	317	34.3	5.97	Ribosomal subunit	Protein metabolism	Structural constituent of ribosome	Ribosome	-
RPLP1	6176	4506669	60S acidic ribosomal protein P1 isoform 1	66.67	2	2	3	14	1.26	1.358	1.532	114	11.5	4.32	Ribosomal subunit	Protein metabolism	Structural constituent of ribosome	Ribosome	-
RPLP2	6181	4506671	60S acidic ribosomal protein P2	65.22	2	5	6	21	1.656	1.845	1.097	115	11.7	4.54	Ribosomal subunit	Protein metabolism	Structural constituent of ribosome	Cytoplasm	-
RPN1	6184	4506675	Dolichyl-diphosphooligosaccharide--protein glycosyltransferase subunit 1	40.2	1	21	21	94	0.796	0.627	0.949	607	68.5	6.38	Ubiquitin proteasome system protein	Protein metabolism	Ubiquitin-specific protease activity	Endoplasmic reticulum;Nucleus;Cytosol	SP;CC;TM
RPS10	6204	4506679	40S ribosomal protein S10	24.24	2	5	5	11	1.367	1.231	2.159	165	18.9	10.15	Ribosomal subunit	Protein metabolism	Structural constituent of ribosome	Ribosome	-
RPS11	6205	4506681	40S ribosomal protein S11	43.04	1	8	8	23	1.67	1.778	1.597	158	18.4	10.3	Ribosomal subunit	Protein metabolism	Structural constituent of ribosome	Ribosome	-
RPS13	6207	4506685	40S ribosomal protein S13	41.06	1	8	8	12	1.386	1.17	3.706	151	17.2	10.54	Ribosomal subunit	Protein metabolism	Structural constituent of ribosome	Ribosome	-
RPS15	6209	4506687	40S ribosomal protein S15	28.28	1	2	2	8	1.719	1.831	1.073	145	17	10.39	Ribosomal subunit	Regulation of nucleobase, nucleoside, nucleotide and nucleic acid metabolism	Structural constituent of ribosome	Ribosome	-
RPS16	6217	4506691	40S ribosomal protein S16	30.14	2	6	6	18	1.382	1.513	1.368	146	16.4	10.21	Ribosomal subunit	Protein metabolism	Structural constituent of ribosome	Ribosome	-
RPS19	6223	4506695	40S ribosomal protein S19	47.59	1	9	9	26	1.595	1.78	1.229	145	16.1	10.32	Ribosomal subunit	Protein metabolism	Structural constituent of ribosome	Nucleolus	-
RPS20	6224	4506697	40S ribosomal protein S20 isoform 2	46.22	2	5	5	53	0.704	0.675	0.751	119	13.4	9.94	Ribosomal subunit	Protein metabolism	Structural constituent of ribosome	Ribosome	-
RPS21	6227	4506699	40S ribosomal protein S21	39.76	1	3	3	5	1.159	1.371	1.187	83	9.1	8.5	Ribosomal subunit	Protein metabolism	Structural constituent of ribosome	Ribosome	-
RPS23	6228	4506701	40S ribosomal protein S23	50.35	1	6	6	11	1.214	1.027	1.454	143	15.8	10.49	Ribosomal subunit	Protein metabolism	Structural constituent of ribosome	Ribosome	-
RPS25	6230	4506707	40S ribosomal protein S25	22.4	1	3	3	4	1.127	1.521	3.64	125	13.7	10.11	Ribosomal subunit	Protein metabolism	Structural constituent of ribosome	Ribosome	-
RPS27	6232	4506711	40S ribosomal protein S27	28.57	2	2	2	2	0.868	0.729	1.799	84	9.5	9.45	Ribosomal subunit	Regulation of nucleobase, nucleoside, nucleotide and nucleic acid metabolism	Structural constituent of ribosome	Cytoplasm	-
RPS28	6234	4506715	40S ribosomal protein S28	60.87	1	8	8	31	1.685	1.594	1.38	69	7.8	10.7	Ribosomal subunit	Protein metabolism	Structural constituent of ribosome	Ribosome	-
RPS29	6235	4506717	40S ribosomal protein S29 isoform 1	14.29	1	1	1	1				56	6.7	10.13	Ribosomal subunit	Protein metabolism	Structural constituent of ribosome	Ribosome	-
RPS3A	6189	4506723	40S ribosomal protein S3a isoform 1	51.89	2	15	15	60	1.349	1.474	1.12	264	29.9	9.73	Ribosomal subunit	Protein metabolism	Structural constituent of ribosome	Cytoplasm	-
RPS4X	6191	4506725	40S ribosomal protein S4, X isoform X isoform	46.77	3	12	12	33	1.365	1.629	1.392	263	29.6	10.15	Ribosomal subunit	Protein metabolism	Structural constituent of ribosome	Ribosome	KOW
RPS7	6201	4506741	40S ribosomal protein S7	63.4	1	11	11	43	1.162	1.755	1.368	194	22.1	10.1	Ribosomal subunit	Protein metabolism	Structural constituent of ribosome	Ribosome	-
RPS8	6202	4506743	40S ribosomal protein S8	49.04	3	10	10	59	1.61	1.573	1.35	208	24.2	10.32	Ribosomal subunit	Protein metabolism	Structural constituent of ribosome	Cytoplasm	-
RRM1	6240	4506749	Ribonucleoside-diphosphate reductase large subunit	7.83	1	2	2	2				792	90	7.15	Cell cycle control protein	Regulation of nucleobase, nucleoside, nucleotide and nucleic acid metabolism	Oxidoreductase activity	Cytoplasm	-
RUVBL1	8607	4506753	RuvB-like 1	43.64	2	11	11	18	1.118	1.388	1.756	456	50.2	6.42	DNA binding protein	Regulation of nucleobase, nucleoside, nucleotide and nucleic acid metabolism	DNA binding	Nucleus	AAA
S100A10	6281	4506761	Protein S100-A10	41.24	1	3	3	6	1.094	1.79	1.367	97	11.2	7.37	Calcium binding protein	Cell communication;Signal transduction	Calcium ion binding	Plasma membrane	S_100;TM
IQGAP1	8826	4506787	Ras GTPase-activating-like protein IQGAP1	31.68	2	30	31	108	1.144	1.713	0.723	1657	189.1	6.48	GTPase activating protein	Cytoskeleton organization and biogenesis	GTPase activator activity	Cytoplasm	CH;CC;WW;IQ;RASGAP
SRSF3	6428	4506901	Serine/arginine-rich splicing factor 3	46.34	1	7	7	27	0.563	0.602	0.873	164	19.3	11.65	RNA binding protein	Regulation of nucleobase, nucleoside, nucleotide and nucleic acid metabolism	RNA binding	Nucleus	RRM
SRSF9	8683	4506903	Serine/arginine-rich splicing factor 9	28.96	1	5	6	8	0.528	0.979	0.87	221	25.5	8.65	RNA binding protein	Protein metabolism	RNA binding	Nucleus	RRM
SGTA	6449	4506921	Small glutamine-rich tetratricopeptide repeat-containing protein alpha	12.78	1	3	3	6	1.234	1.212	1.441	313	34	4.87	Chaperone	Protein metabolism	Chaperone activity	Cytoplasm	TPR
SH3BGRL	6451	4506925	SH3 domain-binding glutamic acid-rich-like protein	35.09	1	3	3	3	2.408	2.509	1.502	114	12.8	5.25	Unclassified	Cell communication;Signal transduction	Molecular function unknown	-	-
SLC31A1	1317	4507015	High affinity copper uptake protein 1	5.79	1	1	1	2	0.468	0.508	0.711	190	21.1	7.42	Transport/cargo protein	Transport	Transporter activity	Plasma membrane	TM
SLC5A2	6524	4507033	Sodium/glucose cotransporter 2	5.65	1	1	1	1				672	72.8	7.47	Membrane transport protein	Transport	Auxiliary transport protein activity	Plasma membrane	TM
SLC7A1	6541	4507047	High affinity cationic amino acid transporter 1	9.54	4	2	2	3	0.792	1.356	0.759	629	67.6	5.43	Membrane transport protein	Transport	Auxiliary transport protein activity	Plasma membrane	TM
FSCN1	6624	4507115	Fascin	33.27	1	12	12	34	1.509	3.113	1.707	493	54.5	7.24	Structural protein	Cell growth and/or maintenance	Structural molecule activity	Cytoplasm	-
SNRPB2	6629	4507123	U2 small nuclear ribonucleoprotein B''	16.89	1	1	3	6	0.901	0.939	1.057	225	25.5	9.72	Ribonucleoprotein	RNA metabolism	RNA binding	Nucleus	RRM
SNRPB	6628	4507125	Small nuclear ribonucleoprotein-associated proteins B and B' isoform B	22.08	3	7	7	20	0.765	0.919	1.376	231	23.6	10.9	RNA binding protein	Regulation of nucleobase, nucleoside, nucleotide and nucleic acid metabolism	RNA binding	Nucleus	SM
SNRPE	6635	4507129	Small nuclear ribonucleoprotein E	47.83	1	5	5	37	0.541	0.605	0.749	92	10.8	9.44	Ribonucleoprotein	Regulation of nucleobase, nucleoside, nucleotide and nucleic acid metabolism	Ribonucleoprotein	Nucleus	SM
SNRPF	6636	4507131	Small nuclear ribonucleoprotein F	22.09	1	2	2	16	0.526	0.614	0.841	86	9.7	4.67	Ribonucleoprotein	Regulation of nucleobase, nucleoside, nucleotide and nucleic acid metabolism	RNA binding	Nucleus	SM
SNRPG	6637	4507133	Small nuclear ribonucleoprotein G	26.32	1	3	3	12	0.564	0.632	0.971	76	8.5	8.88	Ribonucleoprotein	Regulation of nucleobase, nucleoside, nucleotide and nucleic acid metabolism	RNA binding	Nucleus	SM
SOD1	6647	4507149	Superoxide dismutase [Cu-Zn]	19.48	1	3	3	10	4.479	3.742	1.312	154	15.9	6.13	Enzyme: Superoxide dismutase	Metabolism;Energy pathways	Superoxide dismutase activity	Cytoplasm	-
SPARC	6678	4507171	SPARC	4.29	1	1	1	1				303	34.6	4.84	Secreted polypeptide	Cell growth and/or maintenance	Extracellular matrix structural constituent	Extracellular	SP;FOLN;KAZAL
SPR	6697	4507185	Sepiapterin reductase	27.97	1	4	4	15	1.117	1.13	0.748	261	28	8.05	Enzyme: Reductase	Metabolism;Energy pathways	Catalytic activity	-	SP
SRP9	6726	4507217	Signal recognition particle 9 kDa protein isoform 2	43.02	1	4	4	6	0.871	0.857	1.01	86	10.1	7.97	RNA binding protein	Protein metabolism	RNA binding	Cytoplasm	-
ALDH5A1	7915	4507229	Succinate-semialdehyde dehydrogenase, mitochondrial isoform 2	5.61	2	1	1	3	0.196	0.205	0.377	535	57.2	8.28	Enzyme: Dehydrogenase	Metabolism;Energy pathways	Catalytic activity	Mitochondrion	-
SSBP1	6742	4507231	Single-stranded DNA-binding protein, mitochondrial	52.7	2	7	7	34	1.028	0.723	0.883	148	17.2	9.6	DNA binding protein	Regulation of nucleobase, nucleoside, nucleotide and nucleic acid metabolism	DNA binding	Mitochondrion	-
SSRP1	6749	4507241	FACT complex subunit SSRP1	21.02	2	10	10	33	0.848	0.992	0.95	709	81	6.87	Transcription factor	Regulation of nucleobase, nucleoside, nucleotide and nucleic acid metabolism	Transcription factor activity	Nucleus	HMG;CC
SUPT4H1	6827	4507311	Transcription elongation factor SPT4	27.35	1	2	2	5				117	13.2	8.06	Transcription regulatory protein	Regulation of nucleobase, nucleoside, nucleotide and nucleic acid metabolism	Transcription regulator activity	Nucleus	-
TAF15	8148	4507353	TATA-binding protein-associated factor 2N isoform 2	3.06	2	1	1	5	0.464	0.386	0.791	589	61.5	8.02	Transcription regulatory protein	Regulation of nucleobase, nucleoside, nucleotide and nucleic acid metabolism	Transcription regulator activity	Nucleus	RRM;ZnF_RBZ
TGFBI	7045	4507467	Transforming growth factor-beta-induced protein ig-h3	8.93	1	3	3	10	2.194	0.807	1.137	683	74.6	7.71	Ligand	Cell communication;Signal transduction	Receptor binding	Extracellular	SP
THOP1	7064	4507491	Thimet oligopeptidase	11.76	1	5	5	12	1.616	2.03	1.166	689	78.8	6.05	Metallo protease	Protein metabolism	Metallopeptidase activity	Cytoplasm	-
TIMP2	7077	4507511	Metalloproteinase inhibitor 2	6.82	1	1	1	1	1.066	1.076	1.444	220	24.4	7.49	Extracellular matrix protein	Cell growth and/or maintenance	Extracellular matrix structural constituent	Extracellular	SP;C345C
SEC62	7095	4507525	Translocation protein SEC62	4.26	1	2	2	3	1.022	0.715	1.451	399	45.8	7.12	Transport/cargo protein	Protein metabolism	Transporter activity	Endoplasmic reticulum	CC;TM
TMPO	7112	4507555	Thymopoietin isoform alpha	28.96	1	6	12	34	0.774	1.215	0.806	694	75.4	7.66	Peptide hormone	Nuclear organization and biogenesis;Regulation of cell cycle	Molecular function unknown	Nucleus;Nuclear membrane;Mitochondrion;Cytoplasm	TM
TNFRSF1B	7133	4507577	Tumor necrosis factor receptor superfamily member 1B	3.69	1	1	1	1				461	48.3	6.28	Cell surface receptor	Cell communication;Signal transduction	Receptor activity	Plasma membrane	TNFR;TM;SP
TPI1	7167	4507645	Triosephosphate isomerase isoform 1	78.71	3	19	19	82	2.368	3.168	2.156	249	26.7	6.9	Enzyme: Isomerase	Metabolism;Energy pathways	Isomerase activity	Cytoplasm	-
TPM4	7171	4507651	Tropomyosin alpha-4 chain isoform 2	61.29	4	8	16	79	2.41	2.538	1.566	248	28.5	4.69	Cytoskeletal protein	Cell growth and/or maintenance	Structural constituent of cytoskeleton	Cytoskeleton	CC
TPMT	7172	4507653	Thiopurine S-methyltransferase	4.9	1	1	1	1				245	28.2	6.23	Enzyme: Methyltransferase	Metabolism;Energy pathways	Methyltransferase activity	Cytoplasm	-
TPT1	7178	4507669	Translationally-controlled tumor protein isoform 2	51.16	3	5	5	26	2.929	2.828	0.952	172	19.6	4.93	Calcium binding protein	Cell growth and/or maintenance	Calcium ion binding	Nucleus	-
HSP90B1	7184	4507677	Endoplasmin	38.98	1	28	29	154	1.161	0.846	1.397	803	92.4	4.84	Heat shock protein	Protein metabolism	Heat shock protein activity	Endoplasmic reticulum	SP;CC
TSTA3	7264	4507709	GDP-L-fucose synthase	3.43	4	1	1	3	3.673	5.024	0.676	321	35.9	6.6	Enzyme: Oxidoreductase	Metabolism;Energy pathways	Oxidoreductase activity	Cytoplasm	-
TTC1	7265	4507711	Tetratricopeptide repeat protein 1	10.27	1	2	2	3	1.532	1.486	0.911	292	33.5	4.84	Adapter molecule	Cell communication;Signal transduction	Receptor signaling complex scaffold activity	-	TPR;CC
TYMS	7298	4507751	Thymidylate synthase	5.11	1	1	1	2	1.895	1.938	1.234	313	35.7	7.01	Enzyme: Ligase	Metabolism;Energy pathways	Ligase activity	Nucleus	-
UBE2B	7320	4507771	Ubiquitin-conjugating enzyme E2 B	7.89	1	1	1	1	1.274	1.233	0.875	152	17.3	5.01	Ubiquitin proteasome system protein	Protein metabolism	Ubiquitin-specific protease activity	Nucleus	UBC
UBE2I	7329	4507785	SUMO-conjugating enzyme UBC9	6.33	2	1	1	4	1.758	2.274	1.753	158	18	8.66	Ubiquitin proteasome system protein	Protein metabolism	Ubiquitin-specific protease activity;Protein binding	Nucleus	UBC
UBE2L3	7332	4507789	Ubiquitin-conjugating enzyme E2 L3 isoform 1	30.52	3	2	2	3	1.811	1.967	1.103	154	17.9	8.51	Ubiquitin proteasome system protein	Protein metabolism	Ubiquitin-specific protease activity;Ubiquitin binding	Cytoplasm	UBC
UBE2M	9040	4507791	NEDD8-conjugating enzyme Ubc12	19.67	1	3	3	4	2.887	3.203	1.608	183	20.9	7.69	Ubiquitin proteasome system protein	Protein metabolism	Ubiquitin-specific protease activity	-	UBC
UBE2N	7334	4507793	Ubiquitin-conjugating enzyme E2 N	42.76	2	4	4	9	0.881	1.043	0.736	152	17.1	6.57	Ubiquitin proteasome system protein	Protein metabolism	Ubiquitin-specific protease activity	Nucleus	UBC
UBE2V2	7336	4507797	Ubiquitin-conjugating enzyme E2 variant 2	15.17	3	1	2	6	2.585	1.493	1.265	145	16.4	8.09	Ubiquitin proteasome system protein	Protein metabolism	Ubiquitin-specific protease activity	Cytoplasm	UBC
UGDH	7358	4507813	UDP-glucose 6-dehydrogenase isoform 1	50	4	16	16	38	0.91	0.768	0.85	494	55	7.12	Enzyme: Dehydrogenase	Metabolism;Energy pathways	Catalytic activity	-	-
VCL	7414	4507877	Vinculin isoform VCL	34.15	4	22	22	93	2.293	3.119	1.098	1066	116.6	6.09	Cytoskeletal associated protein	Cell growth and/or maintenance	Cytoskeletal protein binding	Cytoplasm	CC
VDAC1	7416	4507879	Voltage-dependent anion-selective channel protein 1	66.78	1	16	16	102	0.78	0.822	1.277	283	30.8	8.54	Voltage gated channel	Transport	Voltage-gated ion channel activity	Mitochondrion	-
YARS	8565	4507947	Tyrosine--tRNA ligase, cytoplasmic	7.39	1	2	2	2	2.029	2.025	1.428	528	59.1	7.05	Enzyme: Ligase	Metabolism;Energy pathways	Ligase activity	Cytoplasm	-
YWHAH	7533	4507951	14-3-3 protein eta	49.59	1	7	12	37	1.368	1.99	0.82	246	28.2	4.84	Adapter molecule	Cell communication;Signal transduction	Receptor signaling complex scaffold activity	Cytoplasm	-
CAT	847	4557014	Catalase	4.55	1	1	1	1				527	59.7	7.39	Enzyme: Oxidoreductase	Metabolism;Energy pathways	Oxidoreductase activity	Cytoplasm	-
LDHB	3945	4557032	L-lactate dehydrogenase B chain	29.94	6	7	8	34	3.334	3.351	2.814	334	36.6	6.05	Enzyme: Dehydrogenase	Metabolism;Energy pathways	Catalytic activity	Cytoplasm	-
ACAT1	38	4557237	Acetyl-CoA acetyltransferase, mitochondrial	23.42	2	8	8	17	0.733	0.911	1.262	427	45.2	8.85	Enzyme: Acyltransferase	Metabolism;Energy pathways	Acyltransferase activity	Mitochondrion	SP
ACTN3	89	4557241	Alpha-actinin-3 isoform 1	10.88	2	1	10	42	0.630179	0.643881	0.529341	901	103.229	5.56689	Cytoskeletal associated protein	Cell growth and/or maintenance	Cytoskeletal protein binding	Cytoplasm	CH;SPECTRIN;EF;CC
ALDH3A2	224	4557303	Fatty aldehyde dehydrogenase isoform 2	12.99	2	6	6	14	0.552	0.373	0.454	485	54.8	7.88	Enzyme: Dehydrogenase	Metabolism	Catalytic activity	Endoplasmic reticulum	TM
BID	637	4557361	BH3-interacting domain death agonist isoform 2	36.41	3	4	4	8	1.313	1.687	0.768	195	22	5.44	Ligand	Apoptosis	Receptor binding	Mitochondrion	SP
CA2	760	4557395	Carbonic anhydrase 2	6.15	1	1	1	2	1.336	1.363	4.778	260	29.2	7.4	Enzyme: Carbonic anhydrase	Metabolism;Energy pathways	Catalytic activity	Cytoplasm	-
AP2B1	163	4557469	AP-2 complex subunit beta isoform b	11.31	3	6	7	9	1.066	1.128	1.071	937	104.5	5.38	Unclassified;Transport/cargo protein	Biological_process unknown;Transport	Molecular function unknown;Transporter activity	Plasma membrane	ADAP
AP1S1	1174	4557471	AP-1 complex subunit sigma-1A	5.7	1	1	1	1	0.626	0.583	1.128	158	18.7	5.73	Transport/cargo protein	Transport	Transporter activity	Golgi apparatus	-
CSTF2	1478	4557493	Cleavage stimulation factor subunit 2	20.62	2	3	6	15	0.629	0.502	0.782	577	60.9	6.83	RNA binding protein	Regulation of nucleobase, nucleoside, nucleotide and nucleic acid metabolism	RNA binding	Nucleus	RRM
CSTF3	1479	4557495	Cleavage stimulation factor subunit 3 isoform 1	3.49	1	2	2	2	1.204	1.542	1.279	717	82.9	8.12	RNA binding protein	RNA metabolism	RNA binding	Nucleus	NLS;HAT
CTBP2	1488	4557499	C-terminal-binding protein 2 isoform 1	8.76	2	1	2	4				445	48.9	6.95	Adapter molecule;Transcription regulatory protein	Cell communication;Signal transduction	Receptor signaling complex scaffold activity	Nucleus	2HD
TOR1A	1861	4557541	Torsin-1A	7.23	1	2	2	2	1.809	2.53	0.87	332	37.8	6.99	Chaperone	Protein metabolism	Chaperone activity	Endoplasmic reticulum	SP
EMD	2010	4557553	Emerin	25.59	1	3	3	3	1.775	1.33	0.835	254	29	5.5	Structural protein	Cell growth and/or maintenance	Structural molecule activity	Nucleus	TM
EREG	2069	4557567	Proepiregulin pre	6.51	1	1	1	2	2.352	1.611	2.095	169	19	7.53	Growth factor	Cell communication;Signal transduction	Growth factor activity	Extracellular	TM;EGF;SP
FABP5	2171	4557581	Fatty acid-binding protein, epidermal	34.07	1	3	3	3	1.6	1.97	2.267	135	15.2	7.01	Transport/cargo protein	Transport	Transporter activity	Cytoplasm	-
FAH	2184	4557587	Fumarylacetoacetase	7.88	1	2	2	2				419	46.3	6.95	Enzyme: Hydrolase	Metabolism;Energy pathways	Hydrolase activity	Cytoplasm	-
GLE1	2733	4557627	Nucleoporin GLE1 isoform 2	1.97	6	1	1	2	0.73	0.642	0.609	659	75.4	7.03	Transport/cargo protein	Transport	Transporter activity	Nuclear membrane	CC
HMGCR	3156	4557643	3-hydroxy-3-methylglutaryl-Coenzyme A reductase isoform 1	3.15	2	2	2	2	0.843	0.993	2.521	888	97.4	6.74	Enzyme: Reductase	Metabolism;Energy pathways	Catalytic activity	Endoplasmic reticulum	TM;SP
IGBP1	3476	4557663	Immunoglobulin-binding protein 1	13.86	1	3	3	5	2.041	2.082	1.225	339	39.2	5.38	Unclassified	Cell communication;Signal transduction	Molecular function unknown	Cytoplasm	CC
KRT17	3872	4557701	Keratin, type I cytoskeletal 17	75.69	3	20	33	318	0.232	0.24	0.438	432	48.1	5.02	Cytoskeletal protein	Cell growth and/or maintenance	Structural constituent of cytoskeleton	Cytoplasm	CC
PAFAH1B1	5048	4557741	Platelet-activating factor acetylhydrolase IB subunit alpha	14.39	1	4	4	6	1.679	2.218	1.029	410	46.6	7.37	Enzyme: Hydrolase	Metabolism;Energy pathways	Hydrolase activity	Cytoplasm	LISH;WD40;CC
NEU1	4758	4557791	Sialidase-1	6.02	1	1	1	1				415	45.4	5.88	Enzyme: Hydrolase	Metabolism;Energy pathways	Hydrolase activity	Lysosome	SP
NF1	4763	4557793	Neurofibromin isoform 2	0.46	9	1	1	1				2818	316.8	7.27	GTPase activating protein	Cell communication;Signal transduction	GTPase activator activity	Cytoplasm	RASGAP;SEC14
OXCT1	5019	4557817	Succinyl-CoA:3-ketoacid coenzyme A transferase 1, mitochondrial	14.04	2	5	5	8	6.015	2.156	2.11	520	56.1	7.46	Enzyme: CoA transferase	Metabolism;Energy pathways	CoA-transferase activity	Mitochondrion	SP
PAH	5053	4557819	Phenylalanine-4-hydroxylase	2.43	1	1	1	1				452	51.8	6.6	Enzyme: Hydroxylase	Metabolism;Energy pathways	Catalytic activity	-	-
RRM2	6241	4557845	Ribonucleoside-diphosphate reductase subunit M2 isoform 2	10.8	2	3	3	4	1.473	1.854	1.529	389	44.8	5.38	Cell cycle control protein	Regulation of nucleobase, nucleoside, nucleotide and nucleic acid metabolism	Oxidoreductase activity	Nucleus	-
ACP1	52	4757714	Low molecular weight phosphotyrosine protein phosphatase isoform c	33.54	3	3	3	12	3.115	4.217	1.408	158	18	6.74	Enzyme: Acid phosphatase	Metabolism;Energy pathways	Acid phosphatase activity	Cytoplasm	TM
ARHGAP1	392	4757766	Rho GTPase-activating protein 1	10.48	1	3	3	8	1.821	2.243	1.038	439	50.4	6.29	GTPase activating protein	Cell communication;Signal transduction	GTPase activator activity	Cytoplasm	SEC14;RHOGAP
ARHGDIA	396	4757768	Rho GDP-dissociation inhibitor 1 isoform a	19.61	2	3	3	6	3.321	5.423	1.552	204	23.2	5.11	Unclassified	Cell growth and/or maintenance	Molecular function unknown	Cytoplasm	-
DIRAS3	9077	4757772	GTP-binding protein Di-Ras3	4.8	1	1	1	1				229	25.8	9.39	GTPase	Cell communication;Signal transduction	GTPase activity	Plasma membrane	RAS
ATOX1	475	4757804	Copper transport protein ATOX1	25	1	1	1	1	1.265	2.201	0.774	68	7.4	7.24	Chaperone	Protein metabolism	Chaperone activity	Cytoplasm	-
ATP6V1G1	9550	4757818	V-type proton ATPase subunit G 1	11.86	1	1	1	1	1.033	1.848	1.537	118	13.7	8.79	Transport/cargo protein	Metabolism;Energy pathways	Transporter activity	Lysosome	CC
BAG2	9532	4757834	BAG family molecular chaperone regulator 2	27.96	2	3	3	13	0.57	0.418	0.561	211	23.8	6.7	Adapter molecule	Apoptosis	Receptor signaling complex scaffold activity	Nucleus	BAG;CC
CALR	811	4757900	Calreticulin	55.64	1	16	16	54	1.328	1.186	1.388	417	48.1	4.44	Chaperone	Protein metabolism	Chaperone activity	Endoplasmic reticulum	SP;CC
CETN2	1069	4757902	Centrin-2	19.19	1	1	1	1				172	19.7	5	Calcium binding protein	Cell communication;Signal transduction	Calcium ion binding	Centrosome	EF
CDH1	999	4757960	Cadherin-1 pre	14.63	2	8	8	23	0.218	0.249	0.452	882	97.4	4.73	Adhesion molecule	Cell communication;Signal transduction	Cell adhesion molecule activity	Plasma membrane	TM;Cadherin;SP
CIAO1	9391	4757988	Probable cytosolic iron-sulfur protein assembly protein CIAO1	5.6	1	1	1	1	1.391	2.169	0.794	339	37.8	4.97	Transcription regulatory protein	Regulation of nucleobase, nucleoside, nucleotide and nucleic acid metabolism	Transcription regulator activity	Nucleus	WD40
CLTC	1213	4758012	Clathrin heavy chain 1 isoform 1	34.15	11	47	47	147	1.424	1.458	1.264	1675	191.5	5.69	Structural protein	Cell growth and/or maintenance	Structural molecule activity	Cytoplasm	CLH
COIL	8161	4758024	Coilin	3.65	1	2	2	2				576	62.6	9.07	RNA binding protein	Regulation of nucleobase, nucleoside, nucleotide and nucleic acid metabolism	RNA binding	Nucleus	-
COPB2	9276	4758032	Coatomer subunit beta'	17.66	1	10	10	15	1.818	2.099	1.259	906	102.4	5.27	Transport/cargo protein	Transport	Transporter activity	Cytoplasm	WD40
COX11	1353	4758034	Cytochrome c oxidase assembly protein COX11, mitochondrial isoform 1	8.7	1	1	1	1				276	31.4	9.06	Chaperone	Metabolism;Energy pathways	Chaperone activity	Mitochondrion	TM
COX6C	1345	4758040	Cytochrome c oxidase subunit 6C	17.33	1	2	2	4	0.732	1.813	1.198	75	8.8	10.39	Regulatory/other subunit	Metabolism;Energy pathways	Oxidoreductase activity	Mitochondrion	SP
CREB1	1385	4758054	Cyclic AMP-responsive element-binding protein 1 isoform A	8.87	2	1	1	6				327	35.1	5.27	Transcription factor	Regulation of nucleobase, nucleoside, nucleotide and nucleic acid metabolism	Transcription factor activity	Nucleus	BRLZ;CC
DDX5	1655	4758138	Probable ATP-dependent RNA helicase DDX5	38.76	1	12	17	69	0.936	1.126	1.856	614	69.1	8.92	RNA binding protein	Regulation of nucleobase, nucleoside, nucleotide and nucleic acid metabolism	RNA binding	Nucleus	DEXDc;HELIC
SEPT2	4735	4758158	Septin-2 isoform a	38.5	6	9	9	47	1.833	2.065	1.562	361	41.5	6.6	GTPase	Cell communication;Signal transduction;Cell cycle	GTPase activity	Cytoplasm	CC
DUSP3	1845	4758208	Dual specificity protein phosphatase 3	23.24	1	3	3	4	1.328	1.097	0.672	185	20.5	7.8	Dual specificity phosphatase	Cell communication;Signal transduction	Protein tyrosine/serine/threonine phosphatase activity	Nucleus	DSPC
FAM50A	9130	4758220	Protein FAM50A	4.13	1	1	1	1	1.933	1.699	1.59	339	40.2	6.83	DNA binding protein	Regulation of nucleobase, nucleoside, nucleotide and nucleic acid metabolism	DNA binding	Nucleus	CC
EBAG9	9166	4758230	Receptor-binding cancer antigen expressed on SiSo cells	8.92	1	1	1	1	0.857	1.031	0.978	213	24.4	6.29	Membrane bound ligand	Apoptosis;Regulation of cell growth	Receptor binding	Plasma membrane	CC;SP
EFNB1	1947	4758248	Ephrin-B1	5.2	1	1	1	2	0.829	0.672	1.965	346	38	8.94	Ligand	Cell communication;Signal transduction	Receptor binding	Plasma membrane	SP;TM
EIF2S1	1965	4758256	Eukaryotic translation initiation factor 2 subunit 1	36.51	1	8	8	13	1.076	0.952	1.477	315	36.1	5.08	Translation regulatory protein	Protein metabolism	Translation regulator activity	Cytoplasm	S1;CC
EIF4EBP1	1978	4758258	Eukaryotic translation initiation factor 4E-binding protein 1	10.17	1	1	1	7	1.338	1.62	1.085	118	12.6	5.48	Translation regulatory protein	Protein metabolism	Translation regulator activity	Cytoplasm	-
EPB41	2035	4758274	Protein 4.1 isoform 6	2.04	22	1	1	1	0.734	0.428	0.491	588	66.4	7.25	Structural protein	Cell growth and/or maintenance	Structural molecule activity	Nucleus	B41;CC;NES
ERH	2079	4758302	Enhancer of rudimentary homolog	16.35	1	1	1	6	0.624	0.641	0.818	104	12.3	5.92	Transcription regulatory protein	Regulation of nucleobase, nucleoside, nucleotide and nucleic acid metabolism	Transcription regulator activity	Nucleus	-
PDIA4	9601	4758304	Protein disulfide-isomerase A4	31.01	2	20	20	48	1.75	0.738	1.459	645	72.9	5.07	Chaperone	Protein metabolism	Chaperone activity	Endoplasmic reticulum	CC;SP
ACSL4	2182	4758332	Long-chain-fatty-acid--CoA ligase 4 isoform 1	10.15	2	3	4	6	1.281	1.351	1.254	670	74.4	8.03	Enzyme: Ligase	Metabolism;Energy pathways	Ligase activity	Microsome	SP
FARSA	2193	4758340	Phenylalanine--tRNA ligase alpha subunit	16.34	1	6	6	19	1.96	1.888	1.494	508	57.5	7.8	Enzyme: Ligase	Protein metabolism	Ligase activity	Cytoplasm	-
FDX1	2230	4758352	Adrenodoxin, mitochondrial	11.41	1	1	1	1				184	19.4	5.83	Enzyme: Oxidoreductase	Metabolism;Energy pathways	Oxidoreductase activity	Mitochondrion	SP
FEN1	2237	4758356	Flap endonuclease 1	16.05	1	4	4	17	1.952	2.163	1.142	380	42.6	8.62	Deoxyribonuclease	Regulation of nucleobase, nucleoside, nucleotide and nucleic acid metabolism	Deoxyribonuclease activity	Nucleus	XPGI;HHH2;CC
GALNT2	2590	4758412	Polypeptide N-acetylgalactosaminyltransferase 2	7.01	1	3	3	7	0.84	0.574	0.666	571	64.7	8.35	Enzyme: Galactosyltransferase	Metabolism;Energy pathways	Galactosyltransferase activity	Golgi apparatus	TM
GMFB	2764	4758442	Glia maturation factor beta	7.75	2	1	1	1	2.251	2.412	1.094	142	16.7	5.29	Growth factor	Cell differentiation;Cell proliferation	Growth factor activity	Cytoplasm	ADF
HDGF	3068	4758516	Hepatoma-derived growth factor isoform a	18.75	5	4	4	7	1.864	1.78	1.84	240	26.8	4.73	Growth factor	Cell communication;Signal transduction	Growth factor activity	Nucleus	PWWP;NLS
PRPF3	9129	4758556	U4/U6 small nuclear ribonucleoprotein Prp3	3.66	1	2	2	2	1.043	1.341	1.789	683	77.5	9.5	RNA binding protein	Regulation of nucleobase, nucleoside, nucleotide and nucleic acid metabolism	RNA binding	Nucleus	PWI
PRDX6	9588	4758638	Peroxiredoxin-6	66.07	1	11	11	49	4.671	3.605	1.353	224	25	6.38	Enzyme: Peroxidase	Metabolism;Energy pathways	Peroxidase activity	Lysosome	-
KIF5B	3799	4758648	Kinesin-1 heavy chain	16.93	1	9	9	17	2	2.88	1.098	963	109.6	6.51	Motor protein	Cell growth and/or maintenance	Motor activity	Mitochondrion	KISC;CC
SPTLC2	9517	4758668	Serine palmitoyltransferase 2	6.05	1	2	2	5	0.422	0.587	0.502	562	62.9	7.78	Enzyme: Acyltransferase	Metabolism;Energy pathways	Acyltransferase activity	Endoplasmic reticulum	-
MGST3	4259	4758714	Microsomal glutathione S-transferase 3	24.34	2	3	3	7	0.916	0.806	0.576	152	16.5	9.38	Enzyme: Glutathione transferase	Metabolism;Energy pathways	Glutathione transferase activity	Endoplasmic reticulum	TM
NAP1L1	4673	4758756	Nucleosome assembly protein 1-like 1	29.92	6	6	8	36	2.641	4.395	1.996	391	45.3	4.46	Transcription regulatory protein	Regulation of nucleobase, nucleoside, nucleotide and nucleic acid metabolism	DNA binding	Nucleus	CC;NLS
NDUFA10	4705	4758768	NADH dehydrogenase [ubiquinone] 1 alpha subcomplex subunit 10, mitochondrial	10.99	3	2	2	10	0.932	0.999	1.029	355	40.7	8.48	Enzyme: Oxidoreductase	Metabolism;Energy pathways	Oxidoreductase activity	Mitochondrion	SP
NDUFA3	4696	4758772	NADH dehydrogenase [ubiquinone] 1 alpha subcomplex subunit 3	41.67	1	1	1	1				84	9.3	8.46	Enzyme: Oxidoreductase	Metabolism;Energy pathways	Oxidoreductase activity	Mitochondrion	TM
NDUFB10	4716	4758774	NADH dehydrogenase [ubiquinone] 1 beta subcomplex subunit 10	15.7	1	1	1	1				172	20.8	8.48	Enzyme: Oxidoreductase	Metabolism;Energy pathways	Oxidoreductase activity	Mitochondrion	-
NDUFS3	4722	4758788	NADH dehydrogenase [ubiquinone] iron-sulfur protein 3, mitochondrial	10.61	1	3	3	12	0.87	0.771	0.837	264	30.2	7.5	Enzyme: Dehydrogenase	Metabolism;Energy pathways	Catalytic activity	Mitochondrion	SP
NDUFS6	4726	4758792	NADH dehydrogenase [ubiquinone] iron-sulfur protein 6, mitochondrial	29.84	1	2	2	2	0.796	0.803	1.284	124	13.7	8.28	Enzyme: Dehydrogenase	Metabolism;Energy pathways	Catalytic activity	Mitochondrion	-
DRG1	4733	4758796	Developmentally-regulated GTP-binding protein 1	11.44	1	3	3	6	1.579	1.446	1.18	367	40.5	8.9	Unclassified	Cell growth and/or maintenance	Molecular function unknown	Cytoplasm	-
TM9SF2	9375	4758874	Transmembrane 9 superfamily member 2	1.81	1	1	1	1				663	75.7	7.44	Integral membrane protein	Transport	Molecular function unknown	Endosome	TM;SP
PABPN1	8106	4758876	Polyadenylate-binding protein 2	27.78	2	3	3	6	0.362	0.447	0.941	306	32.7	5.06	RNA binding protein	Regulation of nucleobase, nucleoside, nucleotide and nucleic acid metabolism	RNA binding	Nucleus	RRM;CC
PEX16	9409	4758898	Peroxisomal biogenesis factor 16 isoform 1	3.87	2	1	1	1				336	38.6	9.85	Integral membrane protein	Peroxisome organization and biogenesis	Protein binding	Peroxisomal membrane	TM
PPIB	5479	4758950	Peptidyl-prolyl cis-trans isomerase B	58.33	1	15	16	55	0.984	0.663	1.002	216	23.7	9.41	Chaperone	Protein metabolism	Chaperone activity	Endoplasmic reticulum	SP
RAB11A	8766	4758984	Ras-related protein Rab-11A isoform 1	23.15	2	1	4	6				216	24.4	6.57	GTPase	Cell communication;Signal transduction	GTPase activity	Golgi apparatus	RAB
RAB1A	5861	4758988	Ras-related protein Rab-1A isoform 1	36.1	8	1	5	17	0.603	0.592	0.756	205	22.7	6.21	GTPase	Cell communication;Signal transduction	GTPase activity	Golgi apparatus	RAB;Small_GTPase
RAB3D	9545	4759000	Ras-related protein Rab-3D	11.42	11	1	3	8	0.335	0.971	0.566	219	24.3	4.93	GTPase	Transport	GTPase activity	Secretory granule	RAB
ETF1	2107	4759034	Eukaryotic peptide chain release factor subunit 1 isoform 1	26.54	3	8	8	19	1.81	2.129	1.205	437	49	5.71	Translation regulatory protein	Protein metabolism	Translation regulator activity	Ribosome	-
SLC9A3R1	9368	4759140	Na(+)/H(+) exchange regulatory cofactor NHE-RF1	25.42	1	7	7	18	2.53	1.468	0.82	358	38.8	5.77	Membrane bound ligand	Cell communication;Signal transduction	Receptor binding	Cytoplasm;Membrane fraction	PDZ
SNAP29	9342	4759154	Synaptosomal-associated protein 29	13.18	1	1	2	2	1.838	1.567	0.994	258	29	5.81	Membrane transport protein	Transport	Auxiliary transport protein activity	Plasma membrane	t_SNARE
SNRPA	6626	4759156	U1 small nuclear ribonucleoprotein A	19.5	1	3	5	20	0.477	0.544	0.644	282	31.3	9.83	RNA binding protein	Regulation of nucleobase, nucleoside, nucleotide and nucleic acid metabolism	RNA binding	Nucleus	RRM
SNRPD2	6633	4759158	Small nuclear ribonucleoprotein Sm D2 isoform 1	46.61	2	5	5	12	0.764	0.818	1.062	118	13.5	9.91	RNA binding protein	Regulation of nucleobase, nucleoside, nucleotide and nucleic acid metabolism	RNA binding	Nucleus	SM
SNRPD3	6634	4759160	Small nuclear ribonucleoprotein Sm D3	33.33	1	4	4	34	0.492	0.575	0.997	126	13.9	10.32	RNA binding protein	Regulation of nucleobase, nucleoside, nucleotide and nucleic acid metabolism	RNA binding	Nucleus	SM
STX8	9482	4759188	Syntaxin-8	17.37	1	2	2	3	0.946	1.118	0.993	236	26.9	4.98	Membrane transport protein	Transport	Auxiliary transport protein activity	Plasma membrane	TM;CC
SYNGR2	9144	4759202	Synaptogyrin-2	4.46	2	1	1	1	0.931	0.647	0.677	224	24.8	4.94	Integral membrane protein	Transport	Molecular function unknown	Plasma membrane	TM
TBCA	6902	4759212	Tubulin-specific chaperone A	19.44	2	3	3	9	3.105	3.085	1.904	108	12.8	5.29	Chaperone	Protein metabolism	Chaperone activity	Cytoskeleton	CC
PDCD5	9141	4759224	Programmed cell death protein 5	18.4	2	2	2	3	1.249	1.05	0.805	125	14.3	6.04	Unclassified	Apoptosis	Molecular function unknown	Cytoplasm	-
TBPL1	9519	4759234	TATA box-binding protein-like protein 1	9.14	1	1	1	1				186	20.9	9.54	Transcription factor	Regulation of nucleobase, nucleoside, nucleotide and nucleic acid metabolism	Transcription factor activity	Nucleus	-
TSN	7247	4759270	Translin isoform 1	6.58	1	1	1	2	1.354	1.678	1.094	228	26.2	6.44	DNA binding protein	Regulation of nucleobase, nucleoside, nucleotide and nucleic acid metabolism	DNA binding	Nucleus	-
RRP9	9136	4759276	U3 small nucleolar RNA-interacting protein 2	10.11	1	3	3	4	1.05	1.179	1.313	475	51.8	7.85	RNA binding protein	Regulation of nucleobase, nucleoside, nucleotide and nucleic acid metabolism	Ribonucleoprotein	Nucleolus	WD40;NLS;CC
VAMP3	9341	4759300	Vesicle-associated membrane protein 3	41	1	2	3	11	0.875	0.849	0.959	100	11.3	8.79	Integral membrane protein	Transport	Protein binding;Transporter activity	Plasma membrane	TM;CC
VAPB	9217	4759302	Vesicle-associated membrane protein-associated protein B/C isoform 1	20.99	3	2	3	8	0.478	0.558	0.599	243	27.2	7.3	Membrane transport protein	Transport	Auxiliary transport protein activity	Plasma membrane	CC;TM
ANXA3	306	4826643	Annexin A3	29.1	1	7	7	18	1.397	2.357	1.312	323	36.4	5.92	Calcium binding protein	Cell communication;Signal transduction	Calcium ion binding	Cytoplasm	ANX
MRPL49	740	4826649	39S ribosomal protein L49, mitochondrial	8.43	1	1	1	3	1.334	1.283	1.65	166	19.2	9.45	Ribosomal subunit	Protein metabolism	Structural constituent of ribosome	Mitochondrion	-
CAPZB	832	4826659	F-actin-capping protein subunit beta isoform 1	47.06	5	10	10	23	1.582	1.739	1.762	272	30.6	6	Cytoskeletal protein	Cell growth and/or maintenance	Structural constituent of cytoskeleton	Cytoskeleton	-
CCS	9973	4826665	Copper chaperone for superoxide dismutase	10.22	1	1	1	2	0.799	0.473	1.684	274	29	5.58	Chaperone	Protein metabolism	Chaperone activity	Cytoplasm	-
DDX1	1653	4826686	ATP-dependent RNA helicase DDX1	9.59	1	5	5	8	1.397	1.177	1.496	740	82.4	7.23	RNA binding protein	Regulation of nucleobase, nucleoside, nucleotide and nucleic acid metabolism	RNA binding	Nucleus	DEXDc;HELIC
HNRNPF	3185	4826760	Heterogeneous nuclear ribonucleoprotein F	29.88	1	7	9	32	0.828	0.851	0.834	415	45.6	5.58	Ribonucleoprotein	Regulation of nucleobase, nucleoside, nucleotide and nucleic acid metabolism	Ribonucleoprotein	Nucleus	RRM
ISG15	9636	4826774	Ubiquitin-like protein ISG15	4.24	1	1	1	1	1.775	2.169	3.215	165	17.9	7.44	Cytokine	Immune response	Cytokine activity	Extracellular	UBQ;SP
MMP14	4323	4826834	Matrix metalloproteinase-14 pre	2.92	1	1	1	1	1.743	2.403	2.477	582	65.9	7.77	Metallo protease	Protein metabolism	Metallopeptidase activity	Extracellular	TM;ZnMc;HX;SP
NDUFAB1	4706	4826852	Acyl carrier protein, mitochondrial	12.18	1	2	2	5				156	17.4	4.93	Enzyme: Oxidoreductase	Metabolism;Energy pathways	Oxidoreductase activity	Mitochondrion	-
PFN1	5216	4826898	Profilin-1	70.71	1	11	11	68	1.61	2.888	1.066	140	15	8.27	Cytoskeletal associated protein	Cell growth and/or maintenance	Cytoskeletal protein binding	Cytoplasm	PROF
PPID	5481	4826932	Peptidyl-prolyl cis-trans isomerase D	3.24	1	1	1	1	1.629	1.934	1.443	370	40.7	7.21	Enzyme: Isomerase	Metabolism;Energy pathways	Isomerase activity	Nucleolus	TPR
QARS	5859	4826960	Glutamine--tRNA ligase isoform a	12.9	2	8	8	16	1.029	1.213	0.936	775	87.7	7.15	Enzyme: Ligase	Metabolism;Energy pathways	Ligase activity	Cytoplasm	-
RBM8A	9939	4826972	RNA-binding protein 8A	16.09	1	2	2	9	0.571	0.592	0.856	174	19.9	5.72	RNA binding protein	Regulation of nucleobase, nucleoside, nucleotide and nucleic acid metabolism	RNA binding	Nucleus;Cytoplasm	RRM
SFPQ	6421	4826998	Splicing factor, proline- and glutamine-rich	30.55	2	19	20	82	0.701	0.659	0.923	707	76.1	9.44	RNA binding protein	Regulation of nucleobase, nucleoside, nucleotide and nucleic acid metabolism	RNA binding	Nucleus	RRM;CC
ALDOC	230	4885063	Fructose-bisphosphate aldolase C	20.33	2	2	5	26	1.96	2.264	0.998	364	39.4	6.87	Enzyme: Lyase	Metabolism;Energy pathways	Lyase activity	Mitochondrion	-
CHAF1B	8208	4885105	Chromatin assembly factor 1 subunit B	1.97	1	1	1	1				559	61.5	7.5	Chaperone	Regulation of nucleobase, nucleoside, nucleotide and nucleic acid metabolism	Chaperone activity	Nucleus	WD40
CRKL	1399	4885153	Crk-like protein	11.88	1	2	2	4	2.43	2.951	1.187	303	33.8	6.74	Adapter molecule	Cell communication;Signal transduction	Receptor signaling complex scaffold activity	Cytoplasm	SH2;SH3
ERCC4	2072	4885217	DNA repair endonuclease XPF	1.31	1	1	1	2				916	104.4	6.93	DNA repair protein	Regulation of nucleobase, nucleoside, nucleotide and nucleic acid metabolism	DNA repair protein	Nucleus	NLS;LZ
GCHFR	2644	4885257	GTP cyclohydrolase 1 feedback regulatory protein	19.05	1	1	1	1	1.392	5.082	1.021	84	9.7	6.54	Unclassified	Metabolism;Energy pathways	Molecular function unknown	-	-
GLUD1	2746	4885281	Glutamate dehydrogenase 1, mitochondrial	41.04	3	17	17	46	0.703	1.779	0.745	558	61.4	7.8	Enzyme: Dehydrogenase	Metabolism;Energy pathways	Catalytic activity	Mitochondrion	SP
GPR6	2830	4885341	G-protein coupled receptor 6 isoform b	1.93	2	1	1	1				362	37.9	7.68	G protein coupled receptor	Cell communication;Signal transduction	G-protein coupled receptor activity	Plasma membrane	TM
H1F0	3005	4885371	Histone H1.0	11.34	1	2	2	2	0.295	0.424	0.825	194	20.9	10.84	DNA binding protein	Regulation of nucleobase, nucleoside, nucleotide and nucleic acid metabolism	DNA binding	Nucleus	H15;NLS
HIST1H1A	3024	4885373	Histone H1.1	17.67	2	1	4	13				215	21.8	10.99	DNA binding protein	Regulation of nucleobase, nucleoside, nucleotide and nucleic acid metabolism	DNA binding	Nucleus	H15
HIST1H1E	3008	4885379	Histone H1.4	33.33	4	4	8	21	0.5	0.325	0.618	219	21.9	11.03	DNA binding protein	Regulation of nucleobase, nucleoside, nucleotide and nucleic acid metabolism	DNA binding	Nucleus	H15
HIST1H1B	3009	4885381	Histone H1.5	23.45	1	3	6	15	0.812	1.096	2.637	226	22.6	10.92	DNA binding protein	Regulation of nucleobase, nucleoside, nucleotide and nucleic acid metabolism	DNA binding	Nucleus	H15
H3F3B	3021	4885385	Histone H3.3	58.09	2	1	10	58	0.313	0.52	0.434	136	15.3	11.27	DNA binding protein	Regulation of nucleobase, nucleoside, nucleotide and nucleic acid metabolism	DNA binding	Nucleus	-
SMC3	9126	4885399	Structural maintenance of chromosomes protein 3	12.16	1	9	9	14	0.895	1.232	0.893	1217	141.5	7.18	Unclassified	Biological_process unknown	Molecular function unknown	Nucleus	CC
HINT1	3094	4885413	Histidine triad nucleotide-binding protein 1	42.86	1	4	4	18	2.063	2.996	1.073	126	13.8	6.95	ATPase	Cell communication;Signal transduction	ATPase activity	Cytoplasm	-
SAE1	10055	4885585	SUMO-activating enzyme subunit 1 isoform a	12.14	6	2	2	6	2.079	2.084	1.621	346	38.4	5.3	Enzyme: Ligase	Metabolism;Energy pathways	Ligase activity	Nucleus	-
TP53BP2	7159	4885643	Apoptosis-stimulating of p53 protein 2 isoform 2	2.09	3	1	1	1				1005	111.4	5.96	Cell cycle control protein	Cell communication;Signal transduction	Protein binding	Cytoplasm;Nucleus	ANK;SH3;CC;RA
ACTR1A	10121	5031569	Alpha-centractin	28.72	3	7	7	13	1.61	2.297	0.958	376	42.6	6.64	Cytoskeletal protein	Cell growth and/or maintenance	Structural constituent of cytoskeleton	Centrosome	ACTIN
ACTR2	10097	5031571	Actin-related protein 2 isoform b	29.95	2	9	9	42	1.535	1.765	1.126	394	44.7	6.74	Cytoskeletal protein	Cell motility;Cell growth and/or maintenance	Structural constituent of cytoskeleton	Actin cytoskeleton	ACTIN
ACTR3	10096	5031573	Actin-related protein 3 isoform 1	29.67	5	11	11	26	1.579	2.241	1.389	418	47.3	5.88	Cytoskeletal protein	Cell growth and/or maintenance	Structural constituent of cytoskeleton	Cytoplasm	ACTIN
ARPC5	10092	5031593	Actin-related protein 2/3 complex subunit 5 isoform 1	21.85	2	2	2	2	2.336	2.727	1.668	151	16.3	5.67	Cytoskeletal associated protein	Cell growth and/or maintenance	Cytoskeletal protein binding	Cytoskeleton	-
ARPC4	10093	5031595	Actin-related protein 2/3 complex subunit 4 isoform a	17.86	4	3	3	12	1.927	2.449	1.494	168	19.7	8.43	Cytoskeletal associated protein	Cell growth and/or maintenance	Cytoskeletal protein binding	Cytoskeleton	-
ARPC2	10109	5031599	Actin-related protein 2/3 complex subunit 2	24.33	2	7	7	15	1.319	1.489	2.261	300	34.3	7.36	Cytoskeletal associated protein	Cell growth and/or maintenance;Cytoskeleton organization and biogenesis	Cytoskeletal protein binding	Actin cytoskeleton	-
BET1	10282	5031611	BET1 homolog	9.32	2	1	1	1				118	13.3	9.06	Integral membrane protein	Transport	Protein binding	Golgi apparatus	t_SNARE;TM
SCARB2	950	5031631	Lysosome membrane protein 2 isoform 1	10.25	2	3	3	5	1.373	0.903	1.048	478	54.3	5.14	Cell surface receptor	Cell communication;Signal transduction	Receptor activity	Plasma membrane	TM;SP
CFL1	1072	5031635	Cofilin-1	64.46	1	5	8	26	1.16	1.272	2.078	166	18.5	8.09	Cytoskeletal associated protein	Cell growth and/or maintenance	Cytoskeletal protein binding	Cytoplasm	ADF;NLS
BCAS2	10286	5031653	Pre-mRNA-splicing factor SPF27	14.67	1	2	2	6	0.439	0.557	0.628	225	26.1	5.66	Cell cycle control protein	Cell communication;Signal transduction;Regulation of nucleobase, nucleoside, nucleotide and nucleic acid metabolism	Pre-mRNA splicing factor activity	Nucleus	CC
G3BP1	10146	5031703	Ras GTPase-activating protein-binding protein 1	16.95	1	5	5	23	1.29	1.376	0.821	466	52.1	5.52	RNA binding protein;Ribonuclease	Regulation of nucleobase, nucleoside, nucleotide and nucleic acid metabolism;Signal transduction	Ribonuclease activity;RNA binding	Cytosol	RRM
DNAJA2	10294	5031741	DnaJ homolog subfamily A member 2	16.75	1	4	4	6	0.896	1.886	1.043	412	45.7	6.48	Chaperone	Protein metabolism	Chaperone activity	Cytoplasm	DNAJ
HMGN2	3151	5031749	Non-histone chromosomal protein HMG-17	28.89	1	1	1	7				90	9.4	9.99	Transcription regulatory protein	Regulation of nucleobase, nucleoside, nucleotide and nucleic acid metabolism	Transcription regulator activity	Nucleus	NLS
HNRNPR	10236	5031755	Heterogeneous nuclear ribonucleoprotein R isoform 2	24.17	6	7	13	36	0.781	0.802	1.218	633	70.9	8.13	RNA binding protein	Regulation of nucleobase, nucleoside, nucleotide and nucleic acid metabolism	RNA binding	Nucleus	RRM
IMPA1	3612	5031789	Inositol monophosphatase 1 isoform 1	4.69	2	1	1	1				277	30.2	5.26	Enzyme: Phosphatase	Metabolism;Energy pathways	Phosphoprotein phosphatase activity	Cytoplasm	I_Phosphatase
IRS1	3667	5031805	Insulin receptor substrate 1	2.09	1	1	1	1	0.648	1.513	0.592	1242	131.5	8.54	Adapter molecule	Cell communication;Signal transduction	Receptor signaling complex scaffold activity	Cytoplasm	PH;PTBI
KARS	3735	5031815	Lysine--tRNA ligase isoform 2	12.73	2	8	8	31	0.581	0.677	0.747	597	68	6.35	Enzyme: Ligase	TRNA aminoacylation	Ligase activity	Cytoplasm	CC;TRNAA
KRT6A	3853	5031839	Keratin, type II cytoskeletal 6A	37.41	16	8	23	82	1.078	0.955	2.611	564	60	8	Structural protein	Cell growth and/or maintenance	Structural molecule activity	Cytoplasm	CC
LDHA	3939	5031857	L-lactate dehydrogenase A chain isoform 1	56.33	9	13	14	54	1.735	3.696	1.438	332	36.7	8.27	Enzyme: Dehydrogenase	Metabolism;Energy pathways	Catalytic activity	Cytoplasm	-
LGALS3BP	3959	5031863	Galectin-3-binding protein	16.41	1	7	7	30	1.567	1.179	2.793	585	65.3	5.27	Extracellular matrix protein	Immune response	Extracellular matrix structural constituent	Extracellular	SP;SR
LMAN1	3998	5031873	Protein ERGIC-53	18.63	1	7	7	13	1.073	0.77	0.963	510	57.5	6.77	Chaperone	Protein metabolism	Chaperone activity	Endoplasmic reticulum	TM;SP;CC
LMNB1	4001	5031877	Lamin-B1 isoform 1	52.39	2	26	29	102	0.587	0.885	1.027	586	66.4	5.16	Structural protein	Cell growth and/or maintenance	Structural molecule activity	Nucleus	CC;NLS
NAMPT	10135	5031977	Nicotinamide phosphoribosyltransferase	5.7	1	2	2	9	2.066	1.449	1.224	491	55.5	7.15	Cytokine	Anti-apoptosis	Transferase activity	Extracellular	-
PSMD14	10213	5031981	26S proteasome non-ATPase regulatory subunit 14	19.68	1	3	3	7	1.219	1.186	1.27	310	34.6	6.52	Ubiquitin proteasome system protein	Protein metabolism	Ubiquitin-specific protease activity	Cytoplasm	JAB
NUTF2	10204	5031985	Nuclear transport factor 2	11.02	1	1	1	6	1.329	1.557	1.082	127	14.5	5.38	Transport/cargo protein	Transport	Transporter activity	Cytoplasm	-
PPIF	10105	5031987	Peptidyl-prolyl cis-trans isomerase F, mitochondrial	36.23	2	5	5	9	0.876	0.884	0.774	207	22	9.38	Enzyme: Isomerase	Protein metabolism	Isomerase activity	Mitochondrion	-
PURA	5813	5032007	Transcriptional activator protein Pur-alpha	8.7	1	2	2	5	2.638	7.27	2.283	322	34.9	6.44	Transcription factor	Regulation of nucleobase, nucleoside, nucleotide and nucleic acid metabolism	Transcription factor activity	Nucleus	-
RPS14	6208	5032051	40S ribosomal protein S14	40.4	3	8	8	22	1.498	2.006	1.134	151	16.3	10.05	Ribosomal subunit	Protein metabolism	Structural constituent of ribosome	Ribosome	-
S100A11	6282	5032057	Protein S100-A11	42.86	1	4	4	42	3.162	3.26	1.467	105	11.7	7.12	Calcium binding protein	Cell communication;Signal transduction	Calcium ion binding	Cytoplasm	EF
SF3B4	10262	5032069	Splicing factor 3B subunit 4	13.44	1	3	3	5	0.884	0.956	0.969	424	44.4	8.56	RNA binding protein	Regulation of nucleobase, nucleoside, nucleotide and nucleic acid metabolism	Ribonucleoprotein	Nucleus	RRM
SF3A1	10291	5032087	Splicing factor 3A subunit 1 isoform 1	15.38	2	8	8	14	0.803	0.741	1.155	793	88.8	5.22	RNA binding protein	Regulation of nucleobase, nucleoside, nucleotide and nucleic acid metabolism	RNA binding	Nucleus	UBQ;SWAP
SLC1A5	6510	5032093	Neutral amino acid transporter B(0) isoform 1	11.28	4	5	5	16	0.691	0.859	0.584	541	56.6	5.48	Membrane transport protein	Transport	Auxiliary transport protein activity	Plasma membrane	TM
TRIM28	10155	5032179	Transcription intermediary factor 1-beta	42.99	1	19	19	69	0.674	0.976	0.963	835	88.5	5.77	Transcription regulatory protein	Regulation of nucleobase, nucleoside, nucleotide and nucleic acid metabolism	Transcription regulator activity	Nucleus	RING;BBOX;BBC;PHD;BROMO
TP53BP1	7158	5032189	Tumor suppressor p53-binding protein 1 isoform 3	7.96	5	9	9	15	1.128	0.896	0.786	1972	213.4	4.7	Transcription regulatory protein	Regulation of nucleobase, nucleoside, nucleotide and nucleic acid metabolism	Transcription regulator activity	Nucleus	BRCT
HRSP12	10247	5032215	Ribonuclease UK114	24.09	1	2	2	6	1.289	0.702	1.177	137	14.5	8.68	Translation regulatory protein	Protein metabolism	Translation regulator activity	Cytoplasm	-
DMD	1756	5032315	Dystrophin Dp427p2 isoform	0.22	12	1	1	1	1.002	1.097	0.739	3562	412.1	5.83	Structural protein	Cell growth and/or maintenance	Structural molecule activity	Cytoplasm	CH;SPECTRIN;WW;ZnF_ZZ;CC
CD2BP2	10421	5174409	CD2 antigen cytoplasmic tail-binding protein 2	2.05	1	1	1	2	0.75	0.826	0.46	341	37.6	4.61	Unclassified	Cell communication;Signal transduction	Molecular function unknown	Cytoplasm	-
CLPP	8192	5174419	Putative ATP-dependent Clp protease proteolytic subunit, mitochondrial	10.47	1	2	2	2	0.511	0.598	0.739	277	30.2	8.09	Protease	Protein metabolism	Peptidase activity	Mitochondrion	-
GNB2L1	10399	5174447	Guanine nucleotide-binding protein subunit beta-2-like 1	65.93	1	15	15	54	1.793	1.783	1.518	317	35.1	7.69	Adapter molecule	Cell communication;Signal transduction	Receptor signaling complex scaffold activity	Cytoplasm	WD40
MAT2A	4144	5174529	S-adenosylmethionine synthase isoform type-2	9.87	1	3	3	7	1.555	0.811	2.483	395	43.6	6.48	Enzyme: Adenosyltransferase	Metabolism;Energy pathways	Catalytic activity	Cytoplasm	-
MDH1	4190	5174539	Malate dehydrogenase, cytoplasmic isoform 2	24.85	3	8	8	22	2.173	2.558	1.12	334	36.4	7.36	Enzyme: Dehydrogenase	Metabolism;Energy pathways	Catalytic activity	Cytoplasm	-
NAP1L4	4676	5174613	Nucleosome assembly protein 1-like 4	6.93	1	1	3	9	1.025	1.642	0.786	375	42.8	4.69	Chaperone	Regulation of nucleobase, nucleoside, nucleotide and nucleic acid metabolism	Chaperone activity	Nucleus	NLS
PKDREJ	10343	5174633	Polycystic kidney disease and receptor for egg jelly-related protein	0.31	1	1	1	2				2253	255.3	9.11	Ion channel	Transport	Ion channel activity	Plasma membrane	TM;GPS;LH2;SP
TSNAX	7257	5174731	Translin-associated protein X	3.79	1	1	1	1				290	33.1	6.55	Transport/cargo protein	Regulation of nucleobase, nucleoside, nucleotide and nucleic acid metabolism	Transporter activity	Cytoplasm	-
TUBB4B	10383	5174735	Tubulin beta-4B chain	65.62	3	1	28	231	0.349	0.415	1.912	445	49.8	4.89	Structural protein	Cell growth and/or maintenance	Structural molecule activity	Cytoplasm	TUBULIN
PSMD4	5710	5292161	26S proteasome non-ATPase regulatory subunit 4	24.93	3	5	5	8	0.95	0.893	1.157	377	40.7	4.79	Ubiquitin proteasome system protein	Protein metabolism	Ubiquitin-specific protease activity	Cytoplasm	VWA;UIM
PAICS	10606	5453539	Multifunctional protein ADE2 isoform 2	16	3	4	4	17	2.232	1.667	1.404	425	47	7.23	Enzyme: Carboxylase	Metabolism;Energy pathways	Ligase activity	Nucleus	-
AGR2	10551	5453541	Anterior gradient protein 2 homolog	16.57	2	2	2	7	0.691	0.671	1.393	175	20	9	Unclassified	Biological_process unknown	Molecular function unknown	-	SP
AKR1C1	1645	5453543	Aldo-keto reductase family 1 member C1	60.99	5	8	14	58	3.555	0.552	0.41	323	36.8	7.88	Enzyme: Reductase	Metabolism;Energy pathways	Catalytic activity	Cytoplasm	ALDKR
RAN	5901	5453555	GTP-binding nuclear protein Ran	37.96	2	8	8	36	0.987	1.452	1.098	216	24.4	7.49	GTPase	Cell communication;Signal transduction	GTPase activity	Nucleus	RAS
CAP1	10487	5453595	Adenylyl cyclase-associated protein 1	31.16	2	8	8	40	2.164	2.045	1.326	475	51.6	8.02	Unclassified	Cell growth and/or maintenance	Molecular function unknown	Cytoplasm	CARP
CAPZA1	829	5453597	F-actin-capping protein subunit alpha-1	31.12	1	4	5	20	1.401	1.327	1.467	286	32.9	5.69	Structural protein	Cell growth and/or maintenance	Structural molecule activity	Cytoplasm	-
CAPZA2	830	5453599	F-actin-capping protein subunit alpha-2	24.83	1	4	5	12	1.759	1.254	1.634	286	32.9	5.85	Cytoskeletal protein	Cell growth and/or maintenance	Structural constituent of cytoskeleton	Cytoskeleton	-
CCT2	10576	5453603	T-complex protein 1 subunit beta isoform 1	49.35	2	18	18	136	1.641	1.832	1.542	535	57.5	6.46	Chaperone	Protein metabolism	Chaperone activity	Cytoplasm	-
CCT7	10574	5453607	T-complex protein 1 subunit eta isoform a	40.15	4	14	14	52	2.037	1.827	1.443	543	59.3	7.65	Chaperone	Protein folding	Chaperone activity	Cytoplasm	-
NPC2	10577	5453678	Epididymal secretory protein E1	21.85	2	2	2	7	1.95	2.145	1.198	151	16.6	7.65	Transport/cargo protein	Metabolism;Energy pathways	Transporter activity	Lysosome	SP
HEXIM1	10614	5453682	Protein HEXIM1	7.24	1	2	2	4				359	40.6	4.89	Transcription factor	Regulation of nucleobase, nucleoside, nucleotide and nucleic acid metabolism	Transcription factor activity	Nucleus	CC
DNAJB1	3337	5453690	DnaJ homolog subfamily B member 1	29.12	2	6	6	19	1.276	1.708	0.936	340	38	8.63	Heat shock protein	Protein metabolism	Heat shock protein activity	Cytoplasm	DNAJ
ARL6IP5	10550	5453704	PRA1 family protein 3	15.96	1	2	2	11	1.187	0.954	0.424	188	21.6	9.77	Unclassified	Cell communication;Signal transduction	Molecular function unknown	Cytoplasm	TM
LASP1	3927	5453710	LIM and SH3 domain protein 1 isoform a	21.46	2	5	5	15	1.544	1.944	0.819	261	29.7	7.05	Cytoskeletal associated protein	Signal transduction;Regulation of signal transduction;Cytoskeleton organization and biogenesis	Cytoskeletal protein binding	Focal adhesion	LIM;NEBULIN;SH3
MYL12A	10627	5453740	Myosin regulatory light chain 12A	35.67	7	5	5	27	2.202	2.102	1.6	171	19.8	4.81	Calcium binding protein	Cell communication;Signal transduction	Calcium ion binding	Cytoskeleton	EF
NEDD8	4738	5453760	NEDD8	50.62	2	3	3	8	2.341	2.351	1.147	81	9.1	8.43	Ubiquitin proteasome system protein	Protein metabolism	Ubiquitin-specific protease activity	Nucleus	UBQ
PIK3CB	5291	5453894	Phosphatidylinositol 4,5-bisphosphate 3-kinase catalytic subunit beta isoform isoform 1	1.4	1	1	1	1				1070	122.7	7.09	Lipid Kinase	Cell communication;Signal transduction	Lipid kinase activity	-	PI3KC2;PI3KA;PI3KC
PIN1	5300	5453898	Peptidyl-prolyl cis-trans isomerase NIMA-interacting 1	9.2	1	1	1	1				163	18.2	8.82	Enzyme: Isomerase	Metabolism;Energy pathways;Regulation of cell cycle	Isomerase activity	Nucleus	WW
POLR2I	5438	5453930	DNA-directed RNA polymerase II subunit RPB9	18.4	1	1	1	2	0.892	0.963	0.568	125	14.5	5.14	RNA polymerase	Regulation of nucleobase, nucleoside, nucleotide and nucleic acid metabolism	DNA-directed RNA polymerase activity	Nucleus	ZnF_C2C2
DNAJC3	5611	5453980	DnaJ homolog subfamily C member 3	4.17	1	2	2	5	0.981	0.627	1.309	504	57.5	6.15	Translation regulatory protein	Protein metabolism	Translation regulator activity	Cytoplasm	TPR;DNAJ
RAD21	5885	5453994	Double-strand-break repair protein rad21 homolog	16.48	4	6	6	9	0.716	0.806	0.798	631	71.6	4.65	DNA binding protein	Regulation of nucleobase, nucleoside, nucleotide and nucleic acid metabolism	DNA binding	Nucleus	-
IPO7	10527	5453998	Importin-7	7.03	1	4	4	7	1.62	2.135	1.042	1038	119.4	4.82	Transport/cargo protein	Transport	Transporter activity	Nucleus	-
DNPH1	10591	5454002	2'-deoxynucleoside 5'-phosphate N-hydrolase 1 isoform 1	16.67	2	2	2	7	3.765	1.779	0.836	174	19.1	5.05	Unclassified	Biological_process unknown	Molecular function unknown	Nucleus	-
DPF2	5977	5454004	Zinc finger protein ubi-d4	13.3	2	3	3	4	0.539	0.419	1.088	391	44.1	6.33	DNA binding protein	Regulation of nucleobase, nucleoside, nucleotide and nucleic acid metabolism	DNA binding	Nucleus	ZNFC2;PHD
RPP30	10556	5454024	Ribonuclease P protein subunit p30 isoform b	5.6	3	1	1	1	1.048	0.869	3.012	268	29.3	8.91	Ribonuclease	Regulation of nucleobase, nucleoside, nucleotide and nucleic acid metabolism	Ribonuclease activity	Nucleus	-
RRAS	6237	5454028	Ras-related protein R-Ras	23.39	1	2	3	5	0.636	0.395	0.469	218	23.5	6.93	GTPase	Cell communication;Signal transduction	GTPase activity	Plasma membrane	RAS
SFN	2810	5454052	14-3-3 protein sigma	57.66	1	9	12	37	1.524	2.238	0.701	248	27.8	4.74	Adapter molecule	Cell communication;Signal transduction	Receptor signaling complex scaffold activity	Cytoplasm	CC
RBM14	10432	5454064	RNA-binding protein 14 isoform 1	17.79	2	8	8	15	0.776	0.861	1.639	669	69.4	9.67	RNA binding protein	Regulation of nucleobase, nucleoside, nucleotide and nucleic acid metabolism	RNA binding	Nucleus	RRM
SPTLC1	10558	5454084	Serine palmitoyltransferase 1 isoform a	13.11	2	6	6	13	0.435	0.505	0.55	473	52.7	6.01	Enzyme: Palmitoyltransferase	Metabolism;Energy pathways	Palmitoyltransferase activity	Endoplasmic reticulum	TM
ANP32B	10541	5454088	Acidic leucine-rich nuclear phosphoprotein 32 family member B	12.35	1	1	3	5	1.858	2.642	1.733	251	28.8	4.06	Unclassified	Biological_process unknown	Molecular function unknown	Nucleus	LRR;NLS
SSR4	6748	5454090	Translocon-associated protein subunit delta isoform 2	25.43	3	4	4	9	0.661	0.375	0.696	173	19	6.15	Membrane transport protein	Transport	Auxiliary transport protein activity	Endoplasmic reticulum	SP
TAF10	6881	5454106	Transcription initiation factor TFIID subunit 10	11.47	1	1	1	4	0.826	0.579	1.313	218	21.7	6.57	Transcription regulatory protein	Regulation of nucleobase, nucleoside, nucleotide and nucleic acid metabolism	Transcription regulator activity	Nucleus	-
TIMM17A	10440	5454120	Mitochondrial import inner membrane translocase subunit Tim17-A	12.87	1	1	1	2	0.61	0.835	0.795	171	18	7.87	Enzyme: Translocase	Transport	Catalytic activity	Mitochondrion	TM
TIMM23	10431	5454122	Mitochondrial import inner membrane translocase subunit Tim23	21.53	3	3	3	4	0.559	0.604	1.153	209	21.9	8.6	Enzyme: Translocase	Protein metabolism	Catalytic activity	Mitochondrial membrane	TM
UBE2E3	10477	5454146	Ubiquitin-conjugating enzyme E2 E3	18.84	7	2	2	2	0.948	1.149	0.645	207	22.9	7.18	Ubiquitin proteasome system protein	Protein metabolism	Ubiquitin-specific protease activity	Nucleus	UBC
UQCRB	7381	5454152	Cytochrome b-c1 complex subunit 7 isoform 1	29.73	4	2	2	3	0.895	1.014	0.611	111	13.5	8.78	Enzyme: Reductase	Metabolism;Energy pathways	Catalytic activity	Mitochondrion	-
VARS	7407	5454158	Valine--tRNA ligase	12.42	3	10	10	37	1.836	1.452	1.07	1264	140.4	7.59	Enzyme: Ligase	Metabolism;Energy pathways	Ligase activity	-	CC
ARPP19	10776	5729732	CAMP-regulated phosphoprotein 19	9.82	9	1	1	1	2.312	1.968	1.03	112	12.3	9.09	Unclassified	Cell communication;Signal transduction	Molecular function unknown	Cytoplasm	-
TUBGCP2	10844	5729840	Gamma-tubulin complex component 2 isoform 2	1.44	2	1	1	1				902	102.5	6.84	Cytoskeletal associated protein	Cell growth and/or maintenance	Cytoskeletal protein binding	Centrosome	SP
GNAI3	2773	5729850	Guanine nucleotide-binding protein G(k) subunit alpha	23.73	7	4	7	13	0.86	0.74	1.077	354	40.5	5.69	G protein	Cell communication;Signal transduction	GTPase activity	Plasma membrane	-
PGRMC1	10857	5729875	Membrane-associated progesterone receptor component 1 isoform 1	19.49	2	4	4	13	0.657	0.579	0.96	195	21.7	4.7	Cell surface receptor	Cell communication;Signal transduction	Receptor activity	Plasma membrane	TM;CC
HSPA8	3312	5729877	Heat shock cognate 71 kDa protein isoform 1	65.17	3	30	36	158	1.418	1.708	1.492	646	70.9	5.52	Heat shock protein	Protein metabolism	Heat shock protein activity	Nucleolus;Cytoplasm	CC;NLS;NES
NUDC	10726	5729953	Nuclear migration protein nudC	16.31	1	3	3	4	1.646	1.871	1.452	331	38.2	5.38	Cell cycle control protein	Cell communication;Signal transduction	Protein binding	Cytoplasm	-
RAB27B	5874	5729997	Ras-related protein Rab-27B	21.56	1	2	2	3				218	24.6	5.52	GTPase	Cell communication;Signal transduction	GTPase activity	Plasma membrane	RAB
RUVBL2	10856	5730023	RuvB-like 2	23.97	3	8	8	26	1.131	1.432	1.202	463	51.1	5.64	Transcription regulatory protein	Regulation of nucleobase, nucleoside, nucleotide and nucleic acid metabolism	Transcription regulator activity	Nucleus	AAA
KHDRBS1	10657	5730027	KH domain-containing, RNA-binding, signal transduction-associated protein 1 isoform 1	18.74	5	4	4	7	0.992	1.018	0.961	443	48.2	8.66	RNA binding protein	Regulation of nucleobase, nucleoside, nucleotide and nucleic acid metabolism	RNA binding	Nucleus	KH
SCAMP2	10066	5730031	Secretory carrier-associated membrane protein 2	14.29	2	3	3	10	0.529	0.479	0.481	329	36.6	6.1	Membrane transport protein	Transport	Auxiliary transport protein activity	Plasma membrane	TM;CC
SUGT1	10910	5730041	Suppressor of G2 allele of SKP1 homolog isoform SGT1A	15.92	2	3	3	4	1.122	1.379	0.769	333	37.8	5.21	Cell cycle control protein;Ubiquitin proteasome system protein	Cell communication;Signal transduction;Protein metabolism	Ubiquitin-specific protease activity	Nucleus	TPR
DYNLT3	6990	5730087	Dynein light chain Tctex-type 3	14.66	1	1	1	1	1.467	2.616	1.135	116	13.1	5.66	Unclassified	Biological_process unknown	Molecular function unknown	-	-
VAMP5	10791	5730112	Vesicle-associated membrane protein 5	32.76	1	3	3	3	0.699	2.012	0.904	116	12.8	7.85	Membrane transport protein	Transport	Auxiliary transport protein activity	Plasma membrane	TM
ADIRF	10974	5802976	Adipogenesis regulatory factor	40.79	1	1	1	1	2.726	2.917	1.023	76	7.8	5.31	Unclassified	Biological_process unknown	Molecular function unknown	-	-
ENO2	2026	5803011	Gamma-enolase	21.66	1	2	6	96	3.908	4.706	0.905	434	47.2	5.03	Enzyme: Hydratase	Metabolism;Energy pathways	Catalytic activity	Cytoplasm	-
ERP29	10961	5803013	Endoplasmic reticulum resident protein 29 isoform 1	37.55	2	7	7	31	0.803	0.743	1.164	261	29	7.31	Chaperone	Protein folding	Chaperone activity	Endoplasmic reticulum	SP;TM
LMAN2	10960	5803023	Vesicular integral-membrane protein VIP36	14.89	1	3	3	4	1	0.745	0.624	356	40.2	6.95	Transport/cargo protein	Transport	Transporter activity	Golgi apparatus	SP;TM
HNRNPA0	10949	5803036	Heterogeneous nuclear ribonucleoprotein A0	35.74	1	6	6	13	0.736	0.953	1.037	305	30.8	9.29	Ribonucleoprotein	Regulation of nucleobase, nucleoside, nucleotide and nucleic acid metabolism	RNA binding	Nucleus	RRM
KDELR1	10945	5803048	ER lumen protein retaining receptor 1	13.68	1	2	2	12	0.679	0.636	0.505	212	24.5	8.62	Unclassified	Transport	Molecular function unknown	Endoplasmic reticulum	SP;TM
KDELR2	11014	5803050	ER lumen protein retaining receptor 2 isoform 1	4.72	1	1	1	4	1.168	0.774	0.837	212	24.4	8.72	Transport/cargo protein	Transport	Transporter activity	Endoplasmic reticulum	TM;SP
MORF4L1	10933	5803102	Mortality factor 4-like protein 1 isoform 1	2.48	2	1	1	1	2.435	3.366	0.547	323	37.2	9.19	Transcription regulatory protein	Regulation of nucleobase, nucleoside, nucleotide and nucleic acid metabolism;Regulation of gene expression, epigenetic	Transcription regulator activity	Nucleus	CHROMO
RAB32	10981	5803133	Ras-related protein Rab-32	18.67	3	3	3	5	0.8	0.585	2.766	225	25	6.54	GTPase	Cell communication;Signal transduction	GTPase activity	Mitochondrion	RAB
TMED2	10959	5803149	Transmembrane emp24 domain-containing protein 2	6.47	2	1	1	3	0.532	0.466	0.857	201	22.7	5.17	Transport/cargo protein	Transport	Transporter activity	Golgi apparatus	SP;CC;TM
SEC61B	10952	5803165	Protein transport protein Sec61 subunit beta	15.63	1	1	1	1				96	10	11.56	Membrane transport protein	Transport	Auxiliary transport protein activity	Endoplasmic reticulum	TM
SF3A3	10946	5803167	Splicing factor 3A subunit 3	7.78	2	2	2	5	0.701	0.836	0.976	501	58.8	5.38	RNA binding protein	Protein metabolism	RNA binding	Nucleus	ZnF_C2C2;CC
TALDO1	6888	5803187	Transaldolase	25.22	1	8	8	15	2.471	1.24	1.462	337	37.5	6.81	Enzyme: Transaldolase	Metabolism;Energy pathways	Transferase activity, transferring aldehyde or ketonic groups	Nucleus	-
TCEA1	6917	5803191	Transcription elongation factor A protein 1 isoform 1	19.6	3	3	3	8	1.442	1.212	1.852	301	33.9	8.38	Transcription factor	Transcription	Transcription regulator activity	Nucleus;Cytoplasm	TFS;TFS2M;ZnF_C2C2
WDR3	10885	5803221	WD repeat-containing protein 3	7.21	1	3	3	3	0.699	0.501	1.113	943	106	6.64	Unclassified	Biological_process unknown	Molecular function unknown	Nucleus	WD40;NLS
YWHAQ	10971	5803227	14-3-3 protein theta	43.27	1	5	9	62	1.608	2.934	0.841	245	27.7	4.78	Adapter molecule	Cell communication;Signal transduction	Receptor signaling complex scaffold activity	Cytoplasm	-
ATP5E	514	5901896	ATP synthase subunit epsilon, mitochondrial	13.73	1	1	1	1	1.475	1.233	1.61	51	5.8	9.92	ATPase	Transport;Ion transport	ATPase activity	Mitochondrial membrane	-
CALM1	801	5901912	Calmodulin	76.51	4	7	7	26	1.233	1.659	0.952	149	16.8	4.22	Calcium binding protein	Cell communication;Signal transduction	Calcium ion binding	Cytoplasm	EF
CDC37	11140	5901922	Hsp90 co-chaperone Cdc37	25.93	1	8	8	11	1.557	2.435	1.506	378	44.4	5.25	Chaperone	Protein metabolism	Chaperone activity	Cytoplasm	CC
NUDT21	11051	5901926	Cleavage and polyadenylation specificity factor subunit 5	15.86	1	3	3	12	0.742	0.78	1.191	227	26.2	8.82	RNA binding protein	Regulation of nucleobase, nucleoside, nucleotide and nucleic acid metabolism	RNA binding	Nucleus	-
FAF1	11124	5901948	FAS-associated factor 1	5.23	1	2	2	2	1.905	1.555	1.343	650	73.9	4.88	Adapter molecule	Apoptosis	Receptor signaling complex scaffold activity	Cytoplasm	UBX;CC
PAGE4	9506	5901986	P antigen family member 4	6.86	1	1	1	1	1.237	1.972	0.547	102	11.1	4.79	MHC complex protein	Immune response	MHC class I receptor activity;MHC class II receptor activity	Cytoplasm	-
RTN4	57142	5902016	Reticulon-4 isoform C	24.12	2	1	4	12	0.371	0.409	0.06	199	22.4	9.31	Integral membrane protein	Regulation of cell growth	Protein binding	Endoplasmic reticulum membrane;Nucleus;Cytoplasm	TM;CC
TMEM115	11070	5902022	Transmembrane protein 115	11.68	1	2	2	6	0.824	0.701	0.847	351	38.2	8.16	Unclassified	Biological_process unknown	Molecular function unknown	Plasma membrane	TM;SP;NLS
SNRPD1	6632	5902102	Small nuclear ribonucleoprotein Sm D1	52.94	1	4	4	29	0.63	0.644	0.817	119	13.3	11.56	RNA binding protein	Regulation of nucleobase, nucleoside, nucleotide and nucleic acid metabolism	RNA binding	Nucleus	SM
ATP5I	521	6005717	ATP synthase subunit e, mitochondrial	31.88	1	3	3	4	0.716	0.897	0.835	69	7.9	9.35	Transport/cargo protein	Metabolism;Energy pathways	Transporter activity	Mitochondrion	CC
ERLIN2	11160	6005721	Erlin-2 isoform 1	12.98	5	2	4	13	0.727	0.667	1.343	339	37.8	5.62	Unclassified	Biological_process unknown	Molecular function unknown	-	PHB;TM
CHP1	11261	6005731	Calcineurin B homologous protein 1	30.77	2	4	4	4	0.907	0.815	0.866	195	22.4	5.1	Calcium binding protein	Cell communication;Signal transduction	Calcium ion binding	Cytoplasm	EF
RNF2	6045	6005747	E3 ubiquitin-protein ligase RING2	5.06	1	1	1	2	0.907	0.689	1.32	336	37.6	6.84	Ubiquitin proteasome system protein	Protein metabolism	Ubiquitin-specific protease activity	Cytoplasm	RING
SUPT16H	11198	6005757	FACT complex subunit SPT16	5.83	1	4	4	5	0.859	1.014	1	1047	119.8	5.66	Transcription factor	Regulation of nucleobase, nucleoside, nucleotide and nucleic acid metabolism	Transcription factor activity	Nucleus	CC
PRAF2	11230	6005794	PRA1 family protein 2	10.11	1	1	1	3				178	19.2	9.19	Integral membrane protein	Biological_process unknown	Molecular function unknown	-	TM
PKP3	11187	6005830	Plakophilin-3	4.27	2	2	2	4	0.392	0.639	0.597	797	87	9.32	Cell junction protein	Cell communication;Signal transduction	Cell adhesion molecule activity	Plasma membrane	ARM
PROSC	11212	6005842	Proline synthase co-transcribed bacterial homolog protein	6.18	1	1	1	1	1.28	1.853	1.249	275	30.3	7.5	Enzyme: Racemase	Metabolism;Energy pathways	Racemase and epimerase activity	Cytoplasm	-
TWF2	11344	6005846	Twinfilin-2	23.5	1	6	6	19	1.291	2.794	1.04	349	39.5	6.84	Tyrosine kinase	Cell communication;Signal transduction	Protein-tyrosine kinase activity	Cytoplasm	ADF;CC
RPL35	11224	6005860	60S ribosomal protein L35	10.57	1	1	1	8	2.63	2.615	2.255	123	14.5	11.05	Ribosomal subunit	Protein metabolism	Structural constituent of ribosome	Ribosome	CC
MRPL3	11222	6005862	39S ribosomal protein L3, mitochondrial	13.79	1	2	2	2				348	38.6	9.48	Ribosomal subunit	Protein metabolism	Structural constituent of ribosome	Nucleolus	-
SEC63	11231	6005872	Translocation protein SEC63 homolog	3.42	1	2	2	2				760	87.9	5.31	Transport/cargo protein	Transport	Transporter activity	Endoplasmic reticulum	TM;DNAJ;CC
PRSS23	11098	6005882	Serine protease 23	1.57	2	1	1	1				383	43	9.42	Serine protease	Protein metabolism	Serine-type peptidase activity	-	TRYPSIN;SP
SSR3	6747	6005884	Translocon-associated protein subunit gamma	22.16	1	2	2	7	1.279	0.643	0.942	185	21.1	9.61	Membrane transport protein	Transport	Auxiliary transport protein activity	Microsome	TM
TCEB2	6923	6005890	Transcription elongation factor B polypeptide 2 isoform a	63.56	3	2	2	8	0.63	0.644	0.529	118	13.1	4.88	Transcription regulatory protein	Regulation of nucleobase, nucleoside, nucleotide and nucleic acid metabolism	Transcription regulator activity	Nucleus	UBQ
VCP	7415	6005942	Transitional endoplasmic reticulum ATPase	67.99	1	37	37	140	1.538	1.852	1.361	806	89.3	5.26	ATPase	Metabolism;Energy pathways	ATPase activity	Cytoplasm;Nucleus;Nucleolus;Perinuclear region	AAA
UNG	7374	6224979	Uracil-DNA glycosylase isoform UNG1	7.89	2	2	2	3	1.321	0.989	1.295	304	33.9	9.52	DNA binding protein;DNA repair protein	DNA repair	DNA binding;DNA repair protein	Nucleus;Cytoplasm	-
STAT1	6772	6274552	Signal transducer and activator of transcription 1-alpha/beta isoform alpha	6	2	3	3	6	1.002	1.102	1.135	750	87.3	6.05	Transcription factor	Regulation of nucleobase, nucleoside, nucleotide and nucleic acid metabolism	Transcription factor activity	Cytoplasm	SH2;CC
COMT	1312	6466450	Catechol O-methyltransferase isoform S-COMT	28.05	2	4	4	11	1.588	0.767	1.079	221	24.4	5.33	Enzyme: Acyltransferase	Metabolism;Energy pathways	Acyltransferase activity	Endoplasmic reticulum;Cytoplasm	TM
GDI2	2665	6598323	Rab GDP dissociation inhibitor beta isoform 1	44.49	2	11	15	41	2.367	3.558	1.003	445	50.6	6.47	Membrane transport protein	Transport	Auxiliary transport protein activity	Cytoplasm	SP
TARDBP	23435	6678271	TAR DNA-binding protein 43	21.01	1	5	5	18	0.63	0.644	0.529	414	44.7	6.19	DNA binding protein	Regulation of nucleobase, nucleoside, nucleotide and nucleic acid metabolism	DNA binding	Nucleus	RRM
NDUFA9	4704	6681764	NADH dehydrogenase [ubiquinone] 1 alpha subcomplex subunit 9, mitochondrial	20.42	1	5	5	14	0.608	0.631	0.86	377	42.5	9.8	Enzyme: Oxidoreductase	Metabolism;Energy pathways	Oxidoreductase activity	Mitochondrion	-
KIF23	9493	6754472	Kinesin-like protein KIF23 isoform 2	10.63	11	4	4	6	0.31	0.709	0.329	856	98	8.47	Motor protein	Cell growth and/or maintenance	Motor activity	Nucleus	KISC;CC
KDELR3	11015	6857802	ER lumen protein retaining receptor 3 isoform a	10.28	2	2	2	7	0.6	0.653	0.455	214	25	8.94	Transport/cargo protein	Protein transport	Receptor activity	-	TM;SP
NPM3	10360	6857818	Nucleoplasmin-3	11.8	1	1	1	18	0.838	1.072	0.749	178	19.3	4.63	Chaperone	Protein metabolism	Chaperone activity	Nucleus	-
PRDX5	25824	6912238	Peroxiredoxin-5, mitochondrial isoform a	55.61	4	9	9	32	1.356	1.921	1.151	214	22	8.57	Enzyme: Oxidoreductase	Metabolism;Energy pathways	Oxidoreductase activity	Mitochondrion	-
APPL1	26060	6912242	DCC-interacting protein 13-alpha	2.26	1	1	1	1				709	79.6	5.41	Adapter molecule	Cell communication;Signal transduction	Receptor signaling complex scaffold activity	Cytoplasm	PH;PTB;CC
CD3EAP	10849	6912246	DNA-directed RNA polymerase I subunit RPA34	11.57	2	2	2	4	1.144	1.047	0.575	510	55	8.51	Transcription regulatory protein	Regulation of nucleobase, nucleoside, nucleotide and nucleic acid metabolism	Transcription regulator activity	Nucleolus	-
AHSA1	10598	6912280	Activator of 90 kDa heat shock protein ATPase homolog 1	26.33	1	5	5	16	1.69	2.46	1.198	338	38.3	5.53	Unclassified	Biological_process unknown	Molecular function unknown	Cytoplasm	-
EML2	24139	6912356	Echinoderm microtubule-associated protein-like 2 isoform 2	4.62	5	2	2	3	3.202	1.835	0.721	649	70.6	6.32	Cytoskeletal associated protein	Cell growth and/or maintenance	Cytoskeletal protein binding	Nucleus	WD40
GRHPR	9380	6912396	Glyoxylate reductase/hydroxypyruvate reductase	3.05	1	1	1	1	2.012	2.763	1.453	328	35.6	7.39	Enzyme: Reductase	Metabolism;Energy pathways	Catalytic activity	Cytoplasm	2HD
GTF3C3	9330	6912398	General transcription factor 3C polypeptide 3 isoform 1	2.71	3	2	2	2	0.773	0.79	1.742	886	101.2	5.07	Transcription factor	Regulation of nucleobase, nucleoside, nucleotide and nucleic acid metabolism	Transcription factor activity	Nucleus	CC;TPR
KCNE1L	23630	6912442	Potassium voltage-gated channel subfamily E member 1-like protein	12.68	1	1	1	1				142	15	6.3	Voltage gated channel	Transport	Voltage-gated ion channel activity	Plasma membrane	TM
KPNA6	23633	6912478	Importin subunit alpha-7	2.61	2	1	1	1	3.011	2.204	1.456	536	60	4.98	Adapter molecule	Transport	Receptor signaling complex scaffold activity	Nucleus	ARM
LSM4	25804	6912486	U6 snRNA-associated Sm-like protein LSm4 isoform 1	5.76	1	1	2	2	1.009	0.9	3.422	139	15.3	9.99	RNA binding protein	Regulation of nucleobase, nucleoside, nucleotide and nucleic acid metabolism	RNA binding	Cytoplasm	SM
MAPRE1	22919	6912494	Microtubule-associated protein RP/EB family member 1	41.42	2	6	6	19	1.245	1.311	0.706	268	30	5.14	Cell cycle control protein	Cell communication;Signal transduction	Protein binding	Centrosome	CH;CC
OR1F1	4992	6912554	Olfactory receptor 1F1	2.88	1	1	1	3	1.045	1.103	1.347	312	34.8	7.65	G protein coupled receptor	Cell communication;Signal transduction	G-protein coupled receptor activity	Plasma membrane	TM
PGLS	25796	6912586	6-phosphogluconolactonase	44.96	2	5	5	12	1.901	3.034	1.148	258	27.5	6.05	Enzyme: Hydrolase	Metabolism;Energy pathways	Hydrolase activity	-	SP
PITPNB	23760	6912594	Phosphatidylinositol transfer protein beta isoform isoform 1	9.23	3	2	2	2	2.083	1.891	1.531	271	31.5	6.87	Transport/cargo protein	Transport	Transporter activity	Cytoplasm	-
RPL13A	23521	6912634	60S ribosomal protein L13a isoform 1	35.96	2	9	9	31	1.218	1.231	1.366	203	23.6	10.93	Ribosomal subunit	Protein metabolism	Structural constituent of ribosome	Ribosome	CC
SNW1	22938	6912676	SNW domain-containing protein 1	5.97	2	2	2	4	0.627	0.757	0.812	536	61.5	9.52	Transcription regulatory protein	Regulation of nucleobase, nucleoside, nucleotide and nucleic acid metabolism	Transcription regulator activity	Nucleus	CC;NLS
TIMM10	26519	6912708	Mitochondrial import inner membrane translocase subunit Tim10	21.11	1	1	1	1	0.779	0.52	0.92	90	10.3	6.29	Chaperone	Protein metabolism	Chaperone activity	Mitochondrial membrane	-
NRBP1	29959	7019333	Nuclear receptor-binding protein	4.67	1	2	2	4	1.53	1.608	1.093	535	59.8	5.08	Adapter molecule	Cell communication;Signal transduction	Receptor signaling complex scaffold activity	Nucleus	S_T_Y_Kinase;NLS
SEC61A1	29927	7019415	Protein transport protein Sec61 subunit alpha isoform 1	16.18	4	4	4	11	1.289	1.066	0.984	476	52.2	8.06	Integral membrane protein	Transport	Protein translocase activity;Intracellular transporter activity	Endoplasmic reticulum	TM
NENF	29937	7019545	Neudesin	25.58	1	3	3	3	0.561	0.652	0.931	172	18.8	5.69	Secreted polypeptide	Biological_process unknown	Kinase regulator activity	Extracellular	SP
TBK1	29110	7019547	Serine/threonine-protein kinase TBK1	3.98	1	2	2	2	1.193	1.631	1.053	729	83.6	6.79	Serine/threonine kinase	Cell communication;Signal transduction	Protein serine/threonine kinase activity	Cytoplasm	S_T_kinase
CLPX	10845	7242140	ATP-dependent Clp protease ATP-binding subunit clpX-like, mitochondrial	2.05	1	1	1	1	0.715	0.81	1.045	633	69.2	7.58	Protease	Protein metabolism	Peptidase activity	Mitochondrion	AAA;SP
STOML2	30968	7305503	Stomatin-like protein 2, mitochondrial isoform a	44.66	4	10	10	47	0.72	0.973	0.981	356	38.5	7.39	Membrane transport protein	Transport	Auxiliary transport protein activity	Plasma membrane	SP;PHB;CC
CLIC4	25932	7330335	Chloride intracellular channel protein 4	42.29	1	6	6	8	3.557	3.216	0.987	253	28.8	5.59	Intracellular ligand gated channel	Transport	Intracellular ligand-gated ion channel activity	Cytoplasm	-
MCM6	4175	7427519	DNA replication licensing factor MCM6	12.18	1	7	7	12	0.989	1.34	1.417	821	92.8	5.41	Cell cycle control protein	Regulation of nucleobase, nucleoside, nucleotide and nucleic acid metabolism	Protein binding	Nucleus	MCM
AK2	204	7524346	Adenylate kinase 2, mitochondrial isoform b	40.09	3	8	8	25	1.754	1.753	2.062	232	25.6	7.88	Enzyme: Phosphotransferase	Metabolism;Energy pathways	Catalytic activity	Mitochondrion	-
ZNHIT2	741	7656936	Zinc finger HIT domain-containing protein 2	1.99	1	1	1	1				403	42.9	5.99	Unclassified	Biological_process unknown	Molecular function unknown	Nucleus	-
CELSR1	9620	7656967	Cadherin EGF LAG seven-pass G-type receptor 1	0.63	2	1	1	2	0.63	0.7	0.528	3014	329.3	5.92	G protein coupled receptor	Cell communication;Signal transduction	G-protein coupled receptor activity	Plasma membrane;Nucleus	SP;Cadherin;EGFL;LAMG;HRM;GPS;TM
CORO1C	23603	7656991	Coronin-1C isoform b	25.74	7	10	10	21	0.739	1.389	1.111	474	53.2	7.08	Cytoskeletal associated protein	Cell growth and/or maintenance	Cytoskeletal protein binding	Cytoplasm	WD40
AATF	26574	7657013	Protein AATF	8.75	1	4	4	4	1.003	1.013	2.009	560	63.1	4.94	Transcription factor	Apoptosis	Transcription factor activity	Nucleus	LZ;NLS
RTCB	51493	7657015	TRNA-splicing ligase RtcB homolog	12.28	1	4	4	6				505	55.2	7.23	Unclassified	Biological_process unknown	Molecular function unknown	-	-
EIF2B2	8892	7657058	Translation initiation factor eIF-2B subunit beta	3.7	1	1	1	1				351	39	6.16	Translation regulatory protein	Protein metabolism	Translation regulator activity	Cytoplasm	-
ERO1L	30001	7657069	ERO1-like protein alpha	29.27	1	8	8	27	0.614	0.479	0.601	468	54.4	5.68	Enzyme: Oxidoreductase	Metabolism;Energy pathways	Oxidoreductase activity	Endoplasmic reticulum	-
GCAT	23464	7657118	2-amino-3-ketobutyrate coenzyme A ligase, mitochondrial isoform 2	3.34	4	1	1	1				419	45.3	8.05	Enzyme: Acyltransferase	Metabolism;Energy pathways	Acyltransferase activity	Mitochondrion	-
HSPB8	26353	7657146	Heat shock protein beta-8	13.27	1	1	1	1				196	21.6	5.12	Heat shock protein	Protein metabolism	Heat shock protein activity	Cytoplasm	-
CNPY2	10330	7657176	Protein canopy homolog 2 isoform 1	18.13	2	3	3	11	0.833	0.661	1.011	182	20.6	4.92	Integral membrane protein	Cell growth and/or maintenance	Protein binding	Integral to membrane	SP
DIMT1	27292	7657198	Probable dimethyladenosine transferase	5.11	1	1	1	2	0.715	0.571	1.147	313	35.2	9.99	Unclassified	Biological_process unknown	Molecular function unknown	-	-
BRD4	23476	7657218	Bromodomain-containing protein 4 isoform short	1.8	4	1	1	1	0.875	1.077	1.007	722	80.4	8.62	Cell cycle control protein	Cell communication;Signal transduction	Chromatin binding	Nucleus;Cytoplasm	CC;BROMO;NLS
TOMM20	9804	7657257	Mitochondrial import receptor subunit TOM20 homolog	31.03	1	3	3	10	0.847	0.728	1.121	145	16.3	8.6	Membrane transport protein	Transport	Auxiliary transport protein activity	Mitochondrion	TM
LIMD1	8994	7657307	LIM domain-containing protein 1	3.4	1	1	1	1				676	72.1	6.65	Transcription regulatory protein	Regulation of nucleobase, nucleoside, nucleotide and nucleic acid metabolism	Transcription regulator activity	Nucleus;Plasma membrane	LIM
LSM3	27258	7657315	U6 snRNA-associated Sm-like protein LSm3	11.76	1	1	1	2	0.963	0.602	0.489	102	11.8	4.7	RNA binding protein	Regulation of nucleobase, nucleoside, nucleotide and nucleic acid metabolism	RNA binding	Cytoplasm	SM
MTCH1	23787	7657345	Mitochondrial carrier homolog 1 PSAP-LS	5.38	4	2	2	4	0.439	0.459	0.883	372	39.9	9.48	Unclassified	Apoptosis	Caspase activator activity	Mitochondrion	TM
NDUFA8	4702	7657369	NADH dehydrogenase [ubiquinone] 1 alpha subcomplex subunit 8	3.49	1	1	1	3	0.63	0.666	2.14	172	20.1	7.65	Enzyme: Dehydrogenase	Metabolism;Energy pathways	Catalytic activity	Mitochondrion	-
PRPF19	27339	7657381	Pre-mRNA-processing factor 19	11.31	1	3	3	7	0.669	0.71	1.62	504	55.1	6.61	DNA binding protein	Regulation of nucleobase, nucleoside, nucleotide and nucleic acid metabolism	DNA repair protein	Nucleus	UBOX;WD40
CNOT3	4849	7657387	CCR4-NOT transcription complex subunit 3	5.44	4	1	1	2				753	81.8	6.2	Transcription regulatory protein	Regulation of nucleobase, nucleoside, nucleotide and nucleic acid metabolism	Transcription regulator activity	Nucleus	CC
PDAP1	11333	7657441	28 kDa heat- and acid-stable phosphoprotein	7.18	1	1	1	4	2.881	2.882	1.471	181	20.6	8.87	Secreted polypeptide	Cell communication;Signal transduction	Growth factor binding	Extracellular	CC
RBFOX2	23543	7657504	RNA binding protein fox-1 homolog 2 isoform 2	4.09	42	1	1	1	0.679	0.886	1.291	367	39.5	6.65	RNA binding protein	Regulation of nucleobase, nucleoside, nucleotide and nucleic acid metabolism	Transcription regulator activity	Nucleus	RRM
RBX1	9978	7657508	E3 ubiquitin-protein ligase RBX1	12.96	1	1	1	4	1.839	1.93	1.493	108	12.3	6.96	Ubiquitin proteasome system protein	Protein metabolism	Ubiquitin-specific protease activity	Nucleus	RING
S100A6	6277	7657532	Protein S100-A6	25.56	1	3	3	6	3.633	5.737	1.38	90	10.2	5.48	Calcium binding protein	Cell communication;Signal transduction	Calcium ion binding	Cytoplasm	EF;S_100
SH3BP4	23677	7657562	SH3 domain-binding protein 4	2.8	1	2	2	3	0.758	1.22	1.379	963	107.4	7.71	Adapter molecule	Cell communication;Signal transduction	Receptor signaling complex scaffold activity	-	SH3
SLC25A13	10165	7657581	Calcium-binding mitochondrial carrier protein Aralar2 isoform 2	22.67	7	7	8	18	0.496	0.525	0.843	675	74.1	8.62	Calcium binding protein;Transport/cargo protein	Transport	Transporter activity;Carrier activity	Mitochondrion	EF
TMOD3	29766	7657649	Tropomodulin-3	16.48	1	4	4	16	1.083	1.112	1.04	352	39.6	5.19	Cytoskeletal associated protein	Cell growth and/or maintenance	Cytoskeletal protein binding	Cytoplasm	-
TRAM1	23471	7657655	Translocating chain-associated membrane protein 1	5.08	1	1	1	1				374	43	9.63	Membrane transport protein	Transport	Auxiliary transport protein activity	Endoplasmic reticulum	SP;TM;TLC
SLC7A11	23657	7657683	Cystine/glutamate transporter	5.79	1	2	2	11	0.433	0.411	0.512	501	55.4	9.19	Membrane transport protein	Transport	Auxiliary transport protein activity	Plasma membrane	TM
NOB1	28987	7661532	RNA-binding protein NOB1	8.98	1	3	3	3	0.863	0.989	0.814	412	46.6	7.18	Ribonuclease	Regulation of nucleobase, nucleoside, nucleotide and nucleic acid metabolism	Ribonuclease activity	-	PINc
BRI3	25798	7661538	Brain protein I3 isoform a	7.2	1	1	1	2	0.671	1.055	0.57	125	13.6	8.32	Integral membrane protein	Apoptosis	Molecular function unknown	Lysosome	TM
ASF1A	25842	7661592	Histone chaperone ASF1A	13.73	1	1	1	1				204	23	4.41	Chaperone	Protein metabolism	Chaperone activity	Nucleus	-
POLDIP2	26073	7661672	Polymerase delta-interacting protein 2	10.87	1	3	3	7	0.649	0.698	1.338	368	42	8.63	Unclassified	Biological_process unknown	Molecular function unknown	Nucleus	-
RAP1B	5908	7661678	Ras-related protein Rap-1b isoform 1	61.41	4	2	7	17	0.441	0.493	1.553	184	20.8	5.78	GTPase	Cell communication;Signal transduction	GTPase activity	Nucleus	RAS
LAMTOR2	28956	7661728	Ragulator complex protein LAMTOR2 isoform 1	23.2	1	2	2	4	0.891	0.655	1.628	125	13.5	5.4	Unclassified	Cell communication;Signal transduction	Molecular function unknown	Lysosome	-
MRPS28	28957	7661730	28S ribosomal protein S28, mitochondrial	4.81	1	1	1	2	0.521	0.655	1.171	187	20.8	9.1	Ribosomal subunit	Protein metabolism	Structural constituent of ribosome	Ribosome	S1
DCPS	28960	7661734	M7GpppX diphosphatase	8.01	1	2	2	2	1.377	1.279	1.031	337	38.6	6.38	Enzyme: Hydrolase	Metabolism;Energy pathways	Hydrolase activity	Nucleus	-
BZW2	28969	7661744	Basic leucine zipper and W2 domain-containing protein 2	9.31	1	3	3	9	3.904	3.009	1.994	419	48.1	6.68	Translation regulatory protein	Protein metabolism	Translation regulator activity	Nucleolus	-
THYN1	29087	7661804	Thymocyte nuclear protein 1 isoform 1	3.56	2	1	1	1	1.583	1.815	0.626	225	25.7	9.25	Unclassified	Biological_process unknown	Molecular function unknown	Nucleus	NLS
MRPL15	29088	7661806	39S ribosomal protein L15, mitochondrial	19.26	1	4	4	6	0.954	0.924	1.201	296	33.4	10.01	Ribosomal subunit	Protein metabolism	Structural constituent of ribosome	Mitochondrion	SP
DYNLRB1	83658	7661822	Dynein light chain roadblock-type 1 isoform a	55.21	7	4	4	7	1.584	2.177	0.995	96	10.9	7.25	Unclassified;Transport/cargo protein	Biological_process unknown	Transporter activity;Molecular function unknown	-	-
PPM1F	9647	7661862	Protein phosphatase 1F	4.19	1	1	1	1				454	49.8	5.1	Serine/threonine phosphatase	Cell communication;Signal transduction	Protein serine/threonine phosphatase activity	Cytoplasm	PP2C
LARS2	23395	7661872	Probable leucine--tRNA ligase, mitochondrial	3.77	1	2	2	3	1.362	1.251	1.407	903	101.9	8.22	Enzyme: Transferase	Metabolism;Energy pathways	Transferase activity	Mitochondrion	SP
EMC2	9694	7661910	ER membrane protein complex subunit 2	9.09	1	2	2	4	1.346	0.677	1.097	297	34.8	6.57	Unclassified	Biological_process unknown	Molecular function unknown	Nucleus	CC
PSMD6	9861	7661914	26S proteasome non-ATPase regulatory subunit 6 isoform 2	14.91	6	5	5	7	1.184	1.292	1.792	389	45.5	5.62	Ubiquitin proteasome system protein	Protein metabolism	Ubiquitin-specific protease activity	Peroxisome	CC;PINT
EIF4A3	9775	7661920	Eukaryotic initiation factor 4A-III	21.9	1	5	6	20	0.731	0.813	0.956	411	46.8	6.73	Unclassified	Regulation of nucleobase, nucleoside, nucleotide and nucleic acid metabolism	Molecular function unknown	Nucleus	DEXDc;HELIC
RAB21	23011	7661922	Ras-related protein Rab-21	16	1	4	4	18	0.527	0.958	1.17	225	24.3	7.94	GTPase	Cell communication;Signal transduction	GTPase activity	Endoplasmic reticulum	RAB
SAFB2	9667	7661936	Scaffold attachment factor B2	5.35	1	1	5	9				953	107.4	6.16	Unclassified	Biological_process unknown	Molecular function unknown	Cytoplasm	SAP;RRM;CC;NLS
MLEC	9761	7661948	Malectin	8.56	1	2	2	2	0.594	0.51	0.846	292	32.2	5.41	Unclassified	Biological_process unknown	Molecular function unknown	Integral to membrane	SP;CC;TM
SART3	9733	7661952	Squamous cell carcinoma antigen recognized by T-cells 3	6.13	2	4	4	5	1.06	1.054	1.885	963	109.9	5.57	RNA binding protein	Regulation of nucleobase, nucleoside, nucleotide and nucleic acid metabolism	RNA binding	Nucleus	HAT;CC;RRM
MAML1	9794	7661990	Mastermind-like protein 1	1.57	1	1	1	2				1016	108	8.28	Transcription regulatory protein	Regulation of nucleobase, nucleoside, nucleotide and nucleic acid metabolism	Transcription regulator activity	Nucleus	-
MFN2	9927	7662004	Mitofusin-2	4.49	1	2	2	3	0.576	0.603	0.769	757	86.3	6.98	Unclassified	Metabolism;Energy pathways	Molecular function unknown	Mitochondrion	CC;TM
TTC37	9652	7662078	Tetratricopeptide repeat protein 37	0.83	1	1	1	1	1.272	1.196	1.653	1564	175.4	7.53	Unclassified	Biological_process unknown	Molecular function unknown	-	TPR
TOX4	9878	7662274	TOX high mobility group box family member 4	3.7	1	1	1	1				621	66.2	5.06	DNA binding protein	Regulation of nucleobase, nucleoside, nucleotide and nucleic acid metabolism	DNA binding	Nucleus	HMG
TOX	9760	7662322	Thymocyte selection-associated high mobility group box protein TOX	1.33	1	1	1	1				526	57.5	7.33	DNA binding protein	Regulation of nucleobase, nucleoside, nucleotide and nucleic acid metabolism	DNA binding	Nucleus	HMG
ENPP4	22875	7662358	Bis(5'-adenosyl)-triphosphatase ENPP4	2.87	1	1	1	2				453	51.6	6.15	Enzyme: Phosphodiesterase	Metabolism;Energy pathways	Phosphoric diester hydrolase activity	Integral to membrane	SP;TM
TMEM14A	28978	7662639	Transmembrane protein 14A	6.06	1	1	1	1				99	10.7	10.55	Integral membrane protein	Biological_process unknown	Molecular function unknown	Integral to membrane	TM
MRPS18B	28973	7662645	28S ribosomal protein S18b, mitochondrial	6.59	1	1	1	2				258	29.4	9.38	Ribosomal subunit	Protein metabolism	Structural constituent of ribosome	Mitochondrion	-
PTDSS1	9791	7662647	Phosphatidylserine synthase 1	8.88	1	3	3	6	0.806	0.601	2.572	473	55.5	8.43	Enzyme: Synthase	Metabolism;Energy pathways	Transferase activity	Mitochondrion	TM
NSA2	10412	7662677	Ribosome biogenesis protein NSA2 homolog isoform 1	4.23	1	1	1	2	0.529	0.67	1.826	260	30	10.27	Unclassified	Regulation of nucleobase, nucleoside, nucleotide and nucleic acid metabolism	Molecular function unknown	Nucleus	-
GCDH	2639	7669494	Glutaryl-CoA dehydrogenase, mitochondrial isoform b	5.61	4	1	1	1				428	47.3	8.31	Enzyme: Dehydrogenase	Metabolism;Energy pathways	Catalytic activity	Mitochondrion	-
COPB1	1315	7705369	Coatomer subunit beta	11.65	1	5	5	7	2.267	2.38	1.211	953	107.1	6.05	Transport/cargo protein	Transport	Transporter activity	Cytoplasm	ADAP
ZBTB7A	51341	7705375	Zinc finger and BTB domain-containing protein 7A	8.39	1	2	2	3				584	61.4	5.19	Transcription factor	Regulation of nucleobase, nucleoside, nucleotide and nucleic acid metabolism	Transcription factor activity	Nucleus	BTB;ZNFC2
MRPS17	51373	7705425	28S ribosomal protein S17, mitochondrial	8.46	1	1	1	1	0.462	0.861	0.913	130	14.5	9.85	Ribosomal subunit	Protein metabolism	Structural constituent of ribosome	Mitochondrion	-
TRMT112	51504	7705477	TRNA methyltransferase 112 homolog isoform 1	44	3	4	4	16	1.294	1.046	1.161	125	14.2	5.26	Unclassified	Biological_process unknown	Molecular function unknown	-	-
EXOSC1	51013	7705612	Exosome complex component CSL4	12.31	1	2	2	3	1.015	0.788	0.934	195	21.4	8.24	Ribonuclease	Regulation of nucleobase, nucleoside, nucleotide and nucleic acid metabolism	Ribonuclease activity	Nucleus	S1
MRPS16	51021	7705626	28S ribosomal protein S16, mitochondrial	9.49	1	1	1	2				137	15.3	9.5	Ribosomal subunit	Protein metabolism	Structural constituent of ribosome	Mitochondrion	-
GOLT1B	51026	7705636	Vesicle transport protein GOT1B	26.09	1	5	5	18	0.668	0.595	0.882	138	15.4	10.36	Unclassified	Cell communication;Signal transduction	Molecular function unknown	-	TM
TXNDC12	51060	7705696	Thioredoxin domain-containing protein 12	5.23	1	1	1	2	0.991	5.358	1.915	172	19.2	5.4	Enzyme: Reductase	Protein metabolism	Catalytic activity	Endoplasmic reticulum	SP
POLR1D	51082	7705740	DNA-directed RNA polymerases I and III subunit RPAC2 isoform 1	9.77	1	1	1	1				133	15.2	5.8	RNA polymerase	Regulation of nucleobase, nucleoside, nucleotide and nucleic acid metabolism	DNA-directed RNA polymerase activity	Nucleolus	-
PLLP	51090	7705755	Plasmolipin	8.79	1	1	1	1				182	20	9.36	Integral membrane protein	Transport	Ion channel activity	Plasma membrane	TM
MRPS2	51116	7705805	28S ribosomal protein S2, mitochondrial	3.38	2	1	1	1				296	33.2	9.26	Ribosomal subunit	Protein metabolism	Structural constituent of ribosome	Mitochondrion	-
SAR1B	51128	7705827	GTP-binding protein SAR1b	9.6	1	2	2	3	1.759	2.096	1.878	198	22.4	6.11	GTPase	Cell communication;Signal transduction	GTPase activity	Endoplasmic reticulum	-
CHCHD2	51142	7705851	Coiled-coil-helix-coiled-coil-helix domain-containing protein 2, mitochondrial	27.15	1	1	2	3	0.975	1.227	0.725	151	15.5	9.22	Unclassified	Biological_process unknown	Molecular function unknown	-	-
HSD17B12	51144	7705855	Estradiol 17-beta-dehydrogenase 12	8.65	1	2	2	4	0.682	0.694	1.131	312	34.3	9.32	Enzyme: Dehydrogenase	Metabolism;Energy pathways	Catalytic activity	Endoplasmic reticulum	TM
ATPIF1	93974	7705927	ATPase inhibitor, mitochondrial isoform 1	16.04	3	2	2	2	0.734	0.812	1.149	106	12.2	9.35	Enzyme regulator	Energy pathways	Enzyme inhibitor activity	Mitochondrion	-
EMC4	51234	7705997	ER membrane protein complex subunit 4 isoform a	20.22	2	3	3	4	1.031	1.027	1.452	183	20.1	8.62	Unclassified	Biological_process unknown	Molecular function unknown	Nucleus	TM
TNFRSF12A	51330	7706186	Tumor necrosis factor receptor superfamily member 12A	15.5	1	1	1	2				129	13.9	8.95	Cell surface receptor	Cell communication;Signal transduction	Receptor activity	Plasma membrane	TM;SP
THEM6	51337	7706200	Protein THEM6	11.54	2	2	2	3	0.689	0.758	0.483	208	23.8	9.55	Unclassified	Biological_process unknown	Molecular function unknown	Secreted	SP
NOP58	51602	7706254	Nucleolar protein 58	13.99	1	5	5	13	0.513	0.561	0.772	529	59.5	8.92	RNA binding protein	Regulation of nucleobase, nucleoside, nucleotide and nucleic acid metabolism	Ribonucleoprotein	Nucleolus	CC
ERGIC3	51614	7706278	Endoplasmic reticulum-Golgi intermediate compartment protein 3 isoform b	6.79	3	1	1	3	0.63	0.644	0.529	383	43.2	6.06	Unclassified	Biological_process unknown	Molecular function unknown	Golgi apparatus	TM
DHRS7	51635	7706318	Dehydrogenase/reductase SDR family member 7	6.78	2	1	1	1	0.23	0.4	0.267	339	38.3	8.32	Enzyme: Dehydrogenase	Metabolism;Energy pathways	Catalytic activity	-	SP
SF3B14	51639	7706326	Pre-mRNA branch site protein p14	20.8	1	2	2	6	1.116	1.41	1.712	125	14.6	9.38	RNA binding protein	Regulation of nucleobase, nucleoside, nucleotide and nucleic acid metabolism	RNA binding	Nucleus	RRM
PPIL1	51645	7706339	Peptidyl-prolyl cis-trans isomerase-like 1	10.24	1	1	1	1				166	18.2	7.99	Enzyme: Isomerase	Metabolism;Energy pathways	Isomerase activity	Cytoplasm	-
FAM96B	51647	7706343	Mitotic spindle-associated MMXD complex subunit MIP18	13.5	1	1	1	1				163	17.7	5.19	Unclassified	Biological_process unknown	Molecular function unknown	-	-
MRPS33	51650	7706349	28S ribosomal protein S33, mitochondrial	8.49	1	1	1	2	0.79	0.913	1.196	106	12.6	10.11	Ribosomal subunit	Protein metabolism	Structural constituent of ribosome	Mitochondrion	-
PTRH2	51651	7706351	Peptidyl-tRNA hydrolase 2, mitochondrial	33.52	2	5	5	16	0.859	0.753	1.827	179	19.2	8.73	Enzyme: Hydrolase	Apoptosis	Hydrolase activity	Mitochondrion	TM
GINS2	51659	7706367	DNA replication complex GINS protein PSF2	7.57	1	1	1	2				185	21.4	5.44	Unclassified	Biological_process unknown	Molecular function unknown	-	-
LSM7	51690	7706423	U6 snRNA-associated Sm-like protein LSm7	70.87	1	4	4	10	0.63	0.628	0.799	103	11.6	5.27	RNA binding protein	Regulation of nucleobase, nucleoside, nucleotide and nucleic acid metabolism	RNA binding	Cytoplasm	SM
LSM8	51691	7706425	LSM8 homolog, U6 small nuclear RNA associated	52.08	1	3	3	9	1.232	1.064	1.253	96	10.4	4.48	RNA binding protein	Regulation of nucleobase, nucleoside, nucleotide and nucleic acid metabolism	RNA binding	Cytoplasm	SM
VPS29	51699	7706441	Vacuolar protein sorting-associated protein 29 isoform 1	14.84	5	3	3	7	0.575	3.501	0.507	182	20.5	6.79	Transport/cargo protein;Enzyme: Hydrolase	Protein metabolism;Protein targeting	Hydrolase activity;Protein binding	Endosome	-
DNAJB11	51726	7706495	DnaJ homolog subfamily B member 11	18.72	1	6	6	11	0.909	0.69	0.722	358	40.5	6.18	Chaperone	Protein metabolism	Chaperone activity	Endoplasmic reticulum	DNAJ;SP
CMPK1	51727	7706497	UMP-CMP kinase isoform a	17.11	2	3	3	7	3.19	2.364	1.294	228	25.8	7.97	Enzyme: Phosphotransferase	Regulation of nucleobase, nucleoside, nucleotide and nucleic acid metabolism	Catalytic activity	Cytoplasm	SP
WBP11	51729	7706501	WW domain-binding protein 11	4.06	1	2	2	2	0.981	0.575	0.927	641	70	8.38	RNA binding protein	Regulation of nucleobase, nucleoside, nucleotide and nucleic acid metabolism	RNA binding	Nucleus	CC;NLS
C9orf78	51759	7706557	Uncharacterized protein C9orf78	10.03	1	2	2	2	1.243	1.606	1.601	289	33.7	6.74	Unclassified	Biological_process unknown	Molecular function unknown	Nucleus;Cytoplasm	-
RAB8B	51762	7706563	Ras-related protein Rab-8B	21.26	14	2	5	13	1.32	1.298	2.957	207	23.6	9.07	GTPase	Cell communication;Signal transduction	GTPase activity	Cytoplasmic vesicle	RAB
PPME1	51400	7706645	Protein phosphatase methylesterase 1 isoform a	14.25	2	3	3	6	1.667	2.15	1.602	386	42.3	5.97	Enzyme: Methyltransferase	Metabolism;Energy pathways	Methyltransferase activity	-	ABH
CDC40	51362	7706657	Pre-mRNA-processing factor 17	3.97	1	1	1	2	0.965	0.873	0.775	579	65.5	7.06	Transcription regulatory protein	Regulation of nucleobase, nucleoside, nucleotide and nucleic acid metabolism	Transcription regulator activity	Nucleus	WD40
TOB2	10766	7706739	Protein Tob2	7.27	1	1	1	1	0.63	0.644	0.529	344	36.6	6.93	Cell cycle control protein	Cell communication;Signal transduction	Molecular function unknown	Nucleus	-
ATP6V1D	51382	7706757	V-type proton ATPase subunit D	9.31	1	1	1	1	1.307	1.679	1.18	247	28.2	9.36	ATPase	Metabolism;Energy pathways	ATPase activity	Integral to membrane	CC
MBD2	8932	7710145	Methyl-CpG-binding domain protein 2 testis-specific isoform	4.64	2	1	1	1	0.562	0.471	0.769	302	31.7	10.78	Transcription regulatory protein	Regulation of nucleobase, nucleoside, nucleotide and nucleic acid metabolism	DNA binding	Nucleus;Cytoplasm	MBD;CC
MGAT4B	11282	7710152	Alpha-1,3-mannosyl-glycoprotein 4-beta-N-acetylglucosaminyltransferase B isoform 1	5.29	2	2	2	2	0.737	0.327	0.29	548	63.2	7.87	Enzyme: Glucosaminyltransferase	Glycoprotein metabolism	Catalase activity	-	TM
VPS51	738	8393009	Vacuolar protein sorting-associated protein 51 homolog	5.12	1	2	2	2	1.177	0.966	0.862	782	86	6.47	Unclassified	Biological_process unknown	Molecular function unknown	-	CC
F11R	50848	8393638	Junctional adhesion molecule A	14.05	1	3	3	3	0.592	0.407	1.499	299	32.6	7.9	Adhesion molecule	Cell communication;Signal transduction	Cell adhesion molecule activity	Cell junction	IGV;Ig_LIKE;TM;SP
TLR9	54106	8394456	Toll-like receptor 9	1.16	1	1	1	1				1032	115.8	8.19	Cell surface receptor	Signal transduction	DNA binding	Endoplasmic reticulum	LRR;SP;TIR
LUC7L	55692	8922297	Putative RNA-binding protein Luc7-like 1 isoform a	4.92	2	1	1	1	0.796	0.689	0.964	325	38.4	10.04	Unclassified	Biological_process unknown	Molecular function unknown	Nucleus	CC
RBM22	55696	8922328	Pre-mRNA-splicing factor RBM22	7.86	2	2	2	2	0.761	0.799	0.81	420	46.9	8.54	Unclassified	Biological_process unknown	Molecular function unknown	-	RRM;ZnF_C3H1
RMDN3	55177	8922532	Regulator of microtubule dynamics protein 3	5.11	1	2	2	3	0.441	0.303	0.299	470	52.1	5.1	Cell cycle control protein	Apoptosis	Apoptotic protease activator activity	Mitochondrion	CC;TM
ASF1B	55723	8922549	Histone chaperone ASF1B	9.9	1	1	1	1				202	22.4	4.56	Chaperone	Protein metabolism	Chaperone activity	Nucleus	-
DNAJC17	55192	8922563	DnaJ homolog subfamily C member 17	3.62	2	1	1	2	1.173	1.149	0.856	304	34.7	8.53	Unclassified	Biological_process unknown	Molecular function unknown	Nucleus	DNAJ;CC
EVA1B	55194	8922567	Protein eva-1 homolog B	11.52	1	1	1	1				165	18.4	4.73	Unclassified	Biological_process unknown	Molecular function unknown	-	TM
HMG20A	10363	8922633	High mobility group protein 20A	4.9	1	1	1	1				347	40.1	6.49	Transcription regulatory protein	Regulation of nucleobase, nucleoside, nucleotide and nucleic acid metabolism	Transcription regulator activity	Nucleus	HMG;CC
AGK	55750	8922701	Acylglycerol kinase, mitochondrial	2.13	1	1	1	2	0.961	0.952	1.28	422	47.1	8.09	Lipid Kinase	Cell communication;Signal transduction	Lipid kinase activity	Integral to membrane	DAGKC
SEPT11	55752	8922712	Septin-11	5.83	4	1	1	1	2.336	2.289	2.169	429	49.4	6.81	GTPase	Cell cycle;Vesicle-mediated transport	GTPase activity	Perinuclear region	CC
MRGBP	55257	8922764	MRG/MORF4L-binding protein	6.37	1	1	1	1	0.691	0.913	0.789	204	22.4	5.83	Transcription regulatory protein	Regulation of nucleobase, nucleoside, nucleotide and nucleic acid metabolism	Transcription regulator activity	Nucleus	-
IMP3	55272	8922794	U3 small nucleolar ribonucleoprotein protein IMP3	19.02	1	3	3	5	0.816	0.92	1.12	184	21.8	9.5	RNA binding protein	Regulation of nucleobase, nucleoside, nucleotide and nucleic acid metabolism	Ribonucleoprotein	Nucleolus	S4
CDKN2AIP	55602	8923040	CDKN2A-interacting protein	4.66	1	1	1	1				580	61.1	9.01	RNA binding protein	Regulation of nucleobase, nucleoside, nucleotide and nucleic acid metabolism	RNA binding	Nucleus	DSRM
CMTM6	54918	8923370	CKLF-like MARVEL transmembrane domain-containing protein 6	14.21	1	2	2	3	1.178	1.202	1.008	183	20.4	5.29	Integral membrane protein	Cell communication;Signal transduction	Chemokine activity	Plasma membrane	TM
CHCHD3	54927	8923390	Coiled-coil-helix-coiled-coil-helix domain-containing protein 3, mitochondrial	10.57	1	2	2	2				227	26.1	8.28	Unclassified	Biological_process unknown	Molecular function unknown	-	CC;CHCH
LYAR	55646	8923398	Cell growth-regulating nucleolar protein	10.03	1	3	3	5	0.425	0.548	0.752	379	43.6	9.57	Transcription regulatory protein	Regulation of nucleobase, nucleoside, nucleotide and nucleic acid metabolism	Transcription regulator activity	Nucleolus	CC
SARS2	54938	8923421	Serine--tRNA ligase, mitochondrial isoform b	12.93	2	4	4	5	0.645	0.754	0.81	518	58.2	8.13	Enzyme: Ligase	Protein metabolism	Ligase activity	Mitochondrion	-
SDHAF2	54949	8923450	Succinate dehydrogenase assembly factor 2, mitochondrial	8.43	1	1	1	1				166	19.6	6.8	Unclassified	Biological_process unknown	Molecular function unknown	-	SP
EMC3	55831	8923857	ER membrane protein complex subunit 3	18.77	2	3	3	7	0.572	0.437	0.954	261	29.9	6.81	Integral membrane protein	Biological_process unknown	Molecular function unknown	Integral to membrane	TM
RNF114	55905	8923898	RING finger protein 114	8.77	1	1	1	1	1.115	1.054	0.844	228	25.7	7.25	Ubiquitin proteasome system protein	Protein metabolism	Ubiquitin-specific protease activity	-	RING;ZNFC2
LANCL2	55915	8923911	LanC-like protein 2	3.78	1	1	1	1	1.067	1.092	0.647	450	50.8	7.43	Unclassified	Biological_process unknown	Molecular function unknown	Plasma membrane	-
USE1	55850	8923936	Vesicle transport protein USE1	6.18	1	1	1	1	1.047	1.229	1.215	259	29.3	9.07	Unclassified	Biological_process unknown	Molecular function unknown	-	CC;TM
NOP10	55505	8923942	H/ACA ribonucleoprotein complex subunit 3	20.31	1	1	1	1	0.942	0.656	1.316	64	7.7	9.99	Ribonucleoprotein	Regulation of nucleobase, nucleoside, nucleotide and nucleic acid metabolism	Ribonucleoprotein	Nucleolus	-
BAIAP2	10458	9257197	Brain-specific angiogenesis inhibitor 1-associated protein 2 isoform 1	11.52	12	4	4	4	1.389	2.43	1.537	521	57.3	8.88	Adapter molecule	Cell communication;Signal transduction	Receptor signaling complex scaffold activity	Cytoplasm	CC;SH3
WDR1	9948	9257257	WD repeat-containing protein 1 isoform 1	24.59	3	10	10	27	2.526	2.346	1.085	606	66.2	6.65	Unclassified	Biological_process unknown	Molecular function unknown	Cytoplasm	WD40
EXOSC4	54512	9506689	Exosome complex component RRP41	3.27	1	1	1	3				245	26.4	6.52	Ribonuclease	Regulation of nucleobase, nucleoside, nucleotide and nucleic acid metabolism	Ribonuclease activity	Nucleolus	-
GAR1	54433	9506713	H/ACA ribonucleoprotein complex subunit 1	8.29	1	1	1	9	0.495	0.511	0.785	217	22.3	10.92	Enzyme: Reductase	Regulation of nucleobase, nucleoside, nucleotide and nucleic acid metabolism	Ribonucleoprotein	Nucleolus	-
AP1M2	10053	9506797	AP-1 complex subunit mu-2	7.57	2	2	2	2	0.419	0.396	1.014	423	48.1	8.22	Adapter molecule	Cell communication;Signal transduction	Receptor signaling complex scaffold activity	Cytoplasm	-
TOMM7	54543	9506859	Mitochondrial import receptor subunit TOM7 homolog	56.36	1	2	2	12	0.593	0.504	0.605	55	6.2	10.29	Transport/cargo protein	Transport	Transporter activity	Mitochondrion	TM
HNRNPH2	3188	9624998	Heterogeneous nuclear ribonucleoprotein H2	23.61	1	3	8	33	1.479	1.026	1.2	449	49.2	6.3	Ribonucleoprotein	Regulation of nucleobase, nucleoside, nucleotide and nucleic acid metabolism	RNA binding	Nucleus	RRM
TAP1	6890	9665248	Antigen peptide transporter 1	5.94	1	3	3	4	1.357	0.621	1.016	808	87.2	8.02	Transport/cargo protein	Transport	Transporter activity	Plasma membrane	TM;AAA
RPSA	3921	9845502	40S ribosomal protein SA	55.59	1	11	11	69	1.986	2.109	1.588	295	32.8	4.87	Cell surface receptor;Ribosomal subunit	Cell communication;Signal transduction;Cell adhesion	Structural constituent of ribosome;Cell adhesion molecule activity	Cytoplasm	-
RAC1	5879	9845511	Ras-related C3 botulinum toxin substrate 1 isoform Rac1	29.17	10	4	5	15	1.269	1.503	1.153	192	21.4	8.5	GTPase	Cell communication;Signal transduction	GTPase activity	Cytoplasm	RHO
C1GALT1	56913	9910144	Glycoprotein-N-acetylgalactosamine 3-beta-galactosyltransferase 1	2.48	2	1	1	1				363	42.2	6.64	Enzyme: Galactosyltransferase	Metabolism;Energy pathways	Galactosyltransferase activity	Integral to membrane	TM
C5orf15	56951	9910278	Keratinocyte-associated transmembrane protein 2	7.55	1	2	2	2	0.497	0.676	0.733	265	29.2	5.08	Unclassified	Biological_process unknown	Molecular function unknown	-	TM
EMC7	56851	9910346	ER membrane protein complex subunit 7	16.53	1	3	3	5	0.679	0.659	0.875	242	26.5	9.25	Unclassified	Biological_process unknown	Molecular function unknown	-	SP;TM
TOMM22	56993	9910382	Mitochondrial import receptor subunit TOM22 homolog	33.8	1	3	3	15	0.328	0.297	0.81	142	15.5	4.34	Membrane transport protein	Transport	Auxiliary transport protein activity	Mitochondrion	TM
NIT2	56954	9910460	Omega-amidase NIT2	23.91	1	4	4	5	2.104	1.981	1.426	276	30.6	7.21	Enzyme: Hydrolase	Metabolism;Energy pathways	Hydrolase activity	-	-
AHCY	191	9951915	Adenosylhomocysteinase isoform 1	19.21	2	6	6	12	1.555	2.1	1.183	432	47.7	6.34	Enzyme: Hydrolase	Metabolism;Energy pathways	Hydrolase activity	Cytoplasm	-
ABCB6	10058	9955963	ATP-binding cassette sub-family B member 6, mitochondrial	7.84	1	3	3	3	0.959	0.707	0.508	842	93.8	8.48	Membrane transport protein	Transport	Auxiliary transport protein activity	Mitochondrion	TM;AAA
LYPLA2	11313	9966764	Acyl-protein thioesterase 2	7.79	2	1	1	1	1.578	1.55	2.468	231	24.7	7.23	Enzyme: Phospholipase	Metabolism;Energy pathways	Phospholipase activity	-	SP
EIF2B3	8891	9966779	Translation initiation factor eIF-2B subunit gamma isoform 1	3.1	1	1	1	2				452	50.2	6.47	Translation regulatory protein	Protein metabolism	Translation regulator activity	Cytoplasm	-
DDX24	57062	9966805	ATP-dependent RNA helicase DDX24	10.36	1	6	6	17	0.68	0.532	0.535	859	96.3	9.06	Transport/cargo protein	Transport	Transporter activity	Nucleus	HELIC;DEXDc
NUP107	57122	9966881	Nuclear pore complex protein Nup107	8.43	2	4	4	6	0.758	0.679	0.685	925	106.3	5.43	Transport/cargo protein	Transport	Transporter activity	Nucleus	-
RSL24D1	51187	10047102	Probable ribosome biogenesis protein RLP24	9.2	1	1	1	4	1.417	1.805	1.457	163	19.6	9.98	Unclassified	Biological_process unknown	Molecular function unknown	Ribosome	TRASH
PNO1	56902	10047140	RNA-binding protein PNO1	11.9	1	2	2	3	0.804	0.867	1.228	252	27.9	9.73	Unclassified	Biological_process unknown	Molecular function unknown	-	KH
EIF4G3	8672	10092601	Eukaryotic translation initiation factor 4 gamma 3 isoform 3	3.15	3	2	6	6	3.438	2.132	2.931	1585	176.5	5.38	Translation regulatory protein	Protein metabolism	Translation regulator activity	Cytoplasm	MIF4G;CC
NDUFA12	55967	10092657	NADH dehydrogenase [ubiquinone] 1 alpha subcomplex subunit 12 isoform a	31.72	1	3	3	5	1.081	0.882	0.938	145	17.1	9.63	Enzyme: Oxidoreductase	Metabolism;Energy pathways	Oxidoreductase activity	Mitochondrion	-
PDXP	57026	10092677	Pyridoxal phosphate phosphatase	5.74	1	1	1	1	3.978	3.814	0.755	296	31.7	6.55	Enzyme: Phosphatase	Metabolism;Energy pathways	Acid phosphatase activity	-	-
CBX8	57332	10190682	Chromobox protein homolog 8	3.6	1	1	1	1	1.303	1.132	1.089	389	43.4	9.91	Transcription regulatory protein	Regulation of nucleobase, nucleoside, nucleotide and nucleic acid metabolism	Transcription regulator activity	Nucleus	CHROMO
S100A14	57402	10190712	Protein S100-A14	25	1	2	2	6	0.556	0.488	2.051	104	11.7	5.24	Calcium binding protein	Biological_process unknown	Calcium ion binding	Cytoplasm	EF
RDH14	57665	10190746	Retinol dehydrogenase 14	4.17	2	1	1	1	0.93	0.826	1.32	336	36.8	8.79	Enzyme: Dehydrogenase	Metabolism;Energy pathways	Catalytic activity	Endoplasmic reticulum	SP
NDUFB7	4713	10764847	NADH dehydrogenase [ubiquinone] 1 beta subcomplex subunit 7	29.93	1	2	2	2	1.141	1.137	1.117	137	16.4	8.92	Adhesion molecule	Metabolism;Energy pathways	Cell adhesion molecule activity	Mitochondrion	CC
IL13RA2	3598	10834992	Interleukin-13 receptor subunit alpha-2	3.42	1	1	1	1				380	44.1	4.97	Cytokine receptor	Immune response	Transmembrane receptor activity	Plasma membrane	TM;FN3;SP;WSXWS
RHOA	387	10835049	Transforming protein RhoA	49.74	2	2	8	33	1.464	0.975	2.172	193	21.8	6.1	GTPase	Cell communication;Signal transduction	GTPase activity	Cytoplasm	RHO
NPM1	4869	10835063	Nucleophosmin isoform 1	50	5	17	17	165	0.63	0.668	0.944	294	32.6	4.78	Chaperone	Protein metabolism	Chaperone activity	Nucleolus;Nucleus;Cytoplasm	-
SSB	6741	10835067	Lupus La protein	15.2	1	4	4	13	1.994	2.195	1.747	408	46.8	7.12	RNA binding protein	Regulation of nucleobase, nucleoside, nucleotide and nucleic acid metabolism	RNA binding	Nucleus	CC;RRM
NMT1	4836	10835073	Glycylpeptide N-tetradecanoyltransferase 1	3.43	6	2	2	6	2.672	1.861	1.412	496	56.8	7.8	Enzyme: Acyltransferase;Unclassified	Metabolism;Energy pathways;Protein metabolism	Molecular function unknown;Acyltransferase activity	Ribosome	-
MT1G	4495	10835230	Metallothionein-1G	34.43	7	3	3	7	1.108	1.742	9.209	61	6.1	7.96	Unclassified	Biological_process unknown	Molecular function unknown	-	-
CLDN1	9076	10863887	Claudin-1	7.11	1	1	1	1	0.676	0.315	0.402	211	22.7	8.09	Cell junction protein	Cell growth and/or maintenance	Cell adhesion molecule activity	Plasma membrane	TM
SART1	9092	10863889	U4/U6.U5 tri-snRNP-associated protein 1	16.75	1	8	8	17	0.556	0.615	0.863	800	90.2	6.13	Unclassified	Biological_process unknown	Molecular function unknown	Nucleus	CC
TMSB10	9168	10863895	Thymosin beta-10	31.82	1	3	3	5	1.268	2.543	1.13	44	5	5.36	Cytoskeletal associated protein	Cell growth and/or maintenance	Cytoskeletal protein binding	Cytoplasm	-
TRIP12	9320	10863903	E3 ubiquitin-protein ligase TRIP12 isoform c	3.51	12	3	3	4	0.637	0.778	0.643	1992	220.3	8.48	Transcription regulatory protein	Regulation of nucleobase, nucleoside, nucleotide and nucleic acid metabolism	Transcription regulator activity	Nucleus	HECT;CC
POLR2L	5441	10863925	DNA-directed RNA polymerases I, II, and III subunit RPABC5	29.85	1	2	2	2				67	7.6	7.77	RNA polymerase	Regulation of nucleobase, nucleoside, nucleotide and nucleic acid metabolism	DNA-directed RNA polymerase activity	Nucleus	-
PPIA	5478	10863927	Peptidyl-prolyl cis-trans isomerase A	79.39	11	16	17	221	2.501	2.43	1.115	165	18	7.81	Enzyme: Isomerase	Protein folding;Peptide metabolism	Isomerase activity	Cytoplasm	-
XRCC5	7520	10863945	X-ray repair cross-complementing protein 5	44.81	3	24	24	121	0.995	1.096	1.036	732	82.7	5.81	DNA binding protein	Regulation of nucleobase, nucleoside, nucleotide and nucleic acid metabolism	DNA repair protein	Nucleus	VWA;Ku78
LSM2	57819	10863977	U6 snRNA-associated Sm-like protein LSm2	28.42	1	2	2	6	1.576	1.182	1.406	95	10.8	6.52	RNA binding protein	Regulation of nucleobase, nucleoside, nucleotide and nucleic acid metabolism	RNA binding	Cytoplasm	SM
ARRB1	408	10880134	Beta-arrestin-1 isoform B	4.39	8	1	1	1	0.872	0.665	0.423	410	46.3	6.34	Adapter molecule	Cell communication;Signal transduction	Receptor signaling complex scaffold activity	Cytoplasm	-
ABCF1	23	10947135	ATP-binding cassette sub-family F member 1 isoform b	19.95	2	10	10	23	1.356	1.096	0.898	807	91.6	7.68	Translation regulatory protein	Protein metabolism	Translation regulator activity	Ribosome;Nucleus	CC;AAA;NLS
TIMM13	26517	11024700	Mitochondrial import inner membrane translocase subunit Tim13	14.74	1	1	1	1	0.625	0.521	0.675	95	10.5	8.18	Transport/cargo protein	Transport	Transporter activity	Mitochondrion	-
RPRD1B	58490	11034845	Regulation of nuclear pre-mRNA domain-containing protein 1B	19.33	4	3	3	6	0.873	1.091	0.799	326	36.9	5.97	Unclassified	Regulation of nucleobase, nucleoside, nucleotide and nucleic acid metabolism	Molecular function unknown	Nucleus	CC
AP2S1	1175	11038643	AP-2 complex subunit sigma isoform AP17delta	44.23	5	4	4	6	0.652	0.777	0.822	104	12.4	5.85	Adapter molecule	Cell communication;Signal transduction	Receptor signaling complex scaffold activity	Plasma membrane	-
TTLL12	23170	11056036	Tubulin--tyrosine ligase-like protein 12	21.12	1	9	9	22	1.503	1.497	1.446	644	74.4	5.53	Enzyme: Ligase	Metabolism;Energy pathways	Ligase activity	Nucleus;Cytoplasm	-
PPA1	5464	11056044	Inorganic pyrophosphatase	42.21	1	6	6	14	1.775	4.07	0.886	289	32.6	5.86	Enzyme: Phosphohydrolase	Metabolism;Energy pathways	Catalytic activity	Cytoplasm	-
TMSB4X	7114	11056061	Thymosin beta-4	27.27	1	1	1	4	2.693	3.946	1.443	44	5	5.06	Cytoskeletal associated protein	Cell growth and/or maintenance	Cytoskeletal protein binding	Cytoplasm	-
CDC5L	988	11067747	Cell division cycle 5-like protein	21.2	2	8	8	11	0.564	0.688	0.841	802	92.2	8.18	Cell cycle control protein	Cell communication;Signal transduction	Protein binding	Nucleus	SANT;CC
CYCS	54205	11128019	Cytochrome c	36.19	1	4	4	9	1.731	1.672	3.058	105	11.7	9.57	Enzyme: Oxidase	Metabolism;Energy pathways	Catalytic activity	Mitochondrion	-
EEF1B2	1933	11136628	Elongation factor 1-beta	23.11	1	2	3	4	0.843	0.836	2.343	225	24.7	4.67	Translation regulatory protein	Protein metabolism	Translation regulator activity	Cytoplasm	-
SLC5A7	60482	11141885	High affinity choline transporter 1	7.93	1	1	1	1	0.63	0.644	0.529	580	63.2	5.16	Membrane transport protein	Transport	Auxiliary transport protein activity	Plasma membrane	TM
FASTKD5	60493	11141903	FAST kinase domain-containing protein 5	2.49	1	1	1	2				764	86.5	8.13	Unclassified	Biological_process unknown	Molecular function unknown	-	-
TOP1	7150	11225260	DNA topoisomerase 1	19.61	6	12	12	38	0.404	0.693	0.685	765	90.7	9.31	Enzyme: Topoisomerase	Regulation of nucleobase, nucleoside, nucleotide and nucleic acid metabolism	DNA topoisomerase activity	Nucleus	CC
SUCLA2	8803	11321583	Succinyl-CoA ligase [ADP-forming] subunit beta, mitochondrial	11.88	1	4	4	7	0.437	0.726	0.734	463	50.3	7.42	Enzyme: Synthase	Metabolism;Energy pathways	Ligase activity	Mitochondrion	-
GNB1	2782	11321585	Guanine nucleotide-binding protein G(I)/G(S)/G(T) subunit beta-1 isoform 1	30.59	4	3	7	44	0.772	0.96	0.68	340	37.4	6	G protein	Cell communication;Signal transduction	GTPase activity	Plasma membrane	CC;WD40
HMGB2	3148	11321591	High mobility group protein B2	15.79	1	2	3	9	1.642	2.009	1.077	209	24	7.81	Transcription regulatory protein	Regulation of nucleobase, nucleoside, nucleotide and nucleic acid metabolism	Transcription regulator activity	Nucleus	HMG
PFKP	5214	11321601	6-phosphofructokinase type C isoform 1	20.66	6	7	8	30	2.087	2.91	1.095	784	85.5	7.55	Enzyme: Phosphotransferase	Metabolism;Energy pathways	Catalytic activity	Cytoplasm	-
TRIP10	9322	11342676	Cdc42-interacting protein 4 isoform 2	18.17	5	5	5	5	1.735	1.275	1.028	545	62.6	5.33	Adapter molecule	Cell growth and/or maintenance	Receptor signaling complex scaffold activity	Cytoplasm	FES;CC;SH3
PSAP	5660	11386147	Prosaposin isoform a pre	2.48	3	1	1	1				524	58.1	5.17	Integral membrane protein	Cell communication;Signal transduction	Lipid binding	Lysosome	SAPA;SAPB;SP
CDA	978	11386157	Cytidine deaminase	13.7	1	1	1	6	0.793	0.981	0.908	146	16.2	6.92	Enzyme: Deaminase	Metabolism;Energy pathways	Deaminase activity	Nucleus	NLS
WASF2	10163	11386183	Wiskott-Aldrich syndrome protein family member 2 isoform 1	2.61	1	1	1	3	1.121	1.25	0.704	498	54.3	5.53	Cytoskeletal associated protein	Cell growth and/or maintenance	Cytoskeletal protein binding	Cytoplasm	WH2
RPL18A	6142	11415026	60S ribosomal protein L18a	40.34	1	8	8	18	1.17	1.091	1.212	176	20.7	10.71	RNA binding protein	Regulation of nucleobase, nucleoside, nucleotide and nucleic acid metabolism	RNA binding	Cytoplasm	-
LAMTOR3	8649	11496277	Ragulator complex protein LAMTOR3 isoform 1	22.58	1	1	1	1				124	13.6	7.34	Adapter molecule	Cell communication;Signal transduction	Receptor signaling complex scaffold activity	Endosome	-
NFYA	4800	11496974	Nuclear transcription factor Y subunit alpha isoform 2	5.97	2	1	1	1	0.899	1.131	1.022	318	33.9	9.23	Transcription factor	Regulation of nucleobase, nucleoside, nucleotide and nucleic acid metabolism	Transcription factor activity	Nucleus	-
POLR2F	5435	11527390	DNA-directed RNA polymerases I, II, and III subunit RPABC2	35.43	2	2	2	2				127	14.5	4.22	RNA polymerase	Regulation of nucleobase, nucleoside, nucleotide and nucleic acid metabolism	DNA-directed RNA polymerase activity	Nucleus	-
GOLPH3	64083	11545859	Golgi phosphoprotein 3	22.82	1	4	4	5	1.662	1.007	0.788	298	33.8	6.44	Transport/cargo protein	Transport	Transporter activity	Golgi apparatus	-
MRPS14	63931	11559927	28S ribosomal protein S14, mitochondrial	11.72	1	1	1	7	0.785	0.859	0.759	128	15.1	11.41	Ribosomal subunit	Protein metabolism	Structural constituent of ribosome	Mitochondrion	-
COPG1	22820	11559929	Coatomer subunit gamma-1	22.65	1	13	14	30	1.514	1.944	0.905	874	97.7	5.47	Transport/cargo protein	Transport	Transporter activity	Golgi apparatus	ADAP
MRPL17	63875	11596859	39S ribosomal protein L17, mitochondrial	18.86	1	2	2	2				175	20	10.11	Ribosomal subunit	Protein metabolism	Structural constituent of ribosome	Mitochondrion	-
PDF	64146	11641243	Peptide deformylase, mitochondrial	5.35	1	1	1	1				243	27	9.16	Enzyme: Hydrolase	Metabolism;Energy pathways	Hydrolase activity	Mitochondrion	SP
TOR1AIP2	163590	11641255	Interferon alpha responsive protein isoform a	14.5	1	1	1	1	1.007	1.113	0.64	131	15.3	7.31	Unclassified	Biological_process unknown	Molecular function unknown	Endoplasmic reticulum	TM
GMPPB	29925	11761621	Mannose-1-phosphate guanyltransferase beta isoform 2	5	2	1	1	2				360	39.8	6.79	Enzyme: Phosphorylase	Metabolism	Phosphorylase activity	-	-
ARCN1	372	11863154	Coatomer subunit delta isoform 1	10.18	3	4	4	9	1.386	1.878	1.4	511	57.2	6.21	Transport/cargo protein	Transport	Transporter activity	Cytoplasm	CC
RPS18	6222	11968182	40S ribosomal protein S18	42.76	1	12	12	22	1.448	1.501	1.745	152	17.7	10.99	Ribosomal subunit	Protein metabolism	Structural constituent of ribosome	Ribosome	-
ACTN4	81	12025678	Alpha-actinin-4	50.16	5	24	40	217	0.912	1.533	0.898	911	104.8	5.44	Cytoskeletal protein	Cell growth and/or maintenance	Structural constituent of cytoskeleton	Cytoplasm	CH;SPECTRIN;EF;CC
NANS	54187	12056473	Sialic acid synthase	6.69	1	2	2	2	1.376	2.327	1.496	359	40.3	6.74	Enzyme: Synthase	Metabolism;Energy pathways	Catalytic activity	Cytoplasm	-
ARV1	64801	12232479	Protein ARV1	7.38	1	1	1	1	0.955	0.691	1.35	271	31	8.28	Transport/cargo protein	Metabolism;Energy pathways	Transporter activity	Endoplasmic reticulum	TM
CAPN1	823	12408656	Calpain-1 catalytic subunit	3.64	1	2	2	2	1.279	2.484	1.302	714	81.8	5.67	Cysteine protease	Protein metabolism	Cysteine-type peptidase activity	Cytoplasm	CYSPC;CALPAIN_III;EF
PFDN4	5203	12408677	Prefoldin subunit 4	29.1	1	3	3	13	2.999	2.13	1.89	134	15.3	4.53	Chaperone	Protein metabolism	Chaperone activity	Cytoplasm	CC
MRPL44	65080	12597661	39S ribosomal protein L44, mitochondrial	8.13	1	2	2	4	0.633	0.651	0.65	332	37.5	8.4	Ribosomal subunit	Protein metabolism	Structural constituent of ribosome	Mitochondrion	DSRM
MYH9	4627	12667788	Myosin-9	49.85	5	78	93	350	1.626	1.751	1.495	1960	226.4	5.6	Structural protein	Cell growth and/or maintenance	Structural molecule activity	Cytoplasm	MYOSIN;IQ;CC
GNPDA1	10007	13027378	Glucosamine-6-phosphate isomerase 1	13.49	2	2	2	2	2.126	2.122	0.816	289	32.6	6.92	Enzyme: Deaminase	Metabolism;Energy pathways	Deaminase activity	-	-
DDRGK1	65992	13027602	DDRGK domain-containing protein 1	8.6	1	2	2	3	0.502	2.1	1.134	314	35.6	5.12	Unclassified	Biological_process unknown	Molecular function unknown	-	SP;CC
MRPS34	65993	13027604	28S ribosomal protein S34, mitochondrial	3.67	3	1	1	1				218	25.6	9.98	Ribosomal subunit	Protein metabolism	Structural constituent of ribosome	Mitochondrion	-
DDA1	79016	13129016	DET1- and DDB1-associated protein 1	15.69	1	1	1	4	1.327	1.453	1.443	102	11.8	8.68	Unclassified	Biological_process unknown	Molecular function unknown	-	-
NOC4L	79050	13129068	Nucleolar complex protein 4 homolog	19.38	1	5	5	5	0.473	0.478	0.63	516	58.4	7.49	Unclassified	Biological_process unknown	Molecular function unknown	-	-
ASPSCR1	79058	13129078	Tether containing UBX domain for GLUT4 isoform 1	1.81	2	1	1	1	1.353	1.666	1.068	553	60.1	6.64	Unclassified	Biological_process unknown	Molecular function unknown	Cytoplasm	CC;UBX
TMEM109	79073	13129092	Transmembrane protein 109	4.94	1	1	1	5	0.655	0.625	0.718	243	26.2	10.48	Unclassified	Biological_process unknown	Molecular function unknown	-	SP;TM;CC
DCTPP1	79077	13129100	DCTP pyrophosphatase 1	16.47	1	2	2	2				170	18.7	5.03	Unclassified	Biological_process unknown	Molecular function unknown	-	-
CCDC86	79080	13129104	Coiled-coil domain-containing protein 86	12.78	1	2	2	3	0.62	0.51	0.432	360	40.2	10.33	Unclassified	Biological_process unknown	Molecular function unknown	Nucleus	CC
WDR77	79084	13129110	Methylosome protein 50	10.82	1	3	3	6	1.496	1.24	1.125	342	36.7	5.17	Unclassified	Biological_process unknown	Molecular function unknown	Nucleus	WD40
ALG12	79087	13129114	Dol-P-Man:Man(7)GlcNAc(2)-PP-Dol alpha-1,6-mannosyltransferase	3.48	1	1	1	1	0.723	0.467	0.489	488	54.6	9.58	Enzyme: Transferase	Protein metabolism	Transferase activity	Integral to membrane	TM;SP
C9orf16	79095	13129128	UPF0184 protein C9orf16	19.28	1	1	1	2				83	9	4.22	Unclassified	Biological_process unknown	Molecular function unknown	-	CC
APOO	79135	13129148	Apolipoprotein O	7.58	1	1	1	1	1.529	0.723	0.96	198	22.3	9.13	Unclassified	Biological_process unknown	Molecular function unknown	Mitochondrion	SP;TM
TMEM43	79188	13236587	Transmembrane protein 43	29.5	1	7	7	8	1.081	1.054	0.73	400	44.8	8.13	Integral membrane protein	Biological_process unknown	Molecular function unknown	Integral to membrane	TM
WWTR1	25937	13346498	WW domain-containing transcription regulator protein 1	2	1	1	1	1	0.591	1.385	0.573	400	44.1	5.82	Transcription regulatory protein	Regulation of nucleobase, nucleoside, nucleotide and nucleic acid metabolism	Transcription regulator activity	Nucleus	WW
DHCR24	1718	13375618	Delta(24)-sterol reductase	9.3	1	3	3	6	1.419	0.753	0.96	516	60.1	8.16	Enzyme: Reductase	Metabolism;Energy pathways	Catalytic activity	Plasma membrane	TM;SP
PLEKHF2	79666	13375827	Pleckstrin homology domain-containing family F member 2	8.43	1	1	1	1	0.93	1.102	0.645	249	27.8	8.21	Unclassified	Biological_process unknown	Molecular function unknown	Cytoplasm	PH;FYVE
CCDC134	79879	13376216	Coiled-coil domain-containing protein 134	5.24	1	1	1	1				229	26.5	8.85	Unclassified	Biological_process unknown	Molecular function unknown	-	SP
L2HGDH	79944	13376331	L-2-hydroxyglutarate dehydrogenase, mitochondrial	5.18	2	2	2	4	0.712	0.862	0.452	463	50.3	8.15	Enzyme: Dehydrogenase	Metabolism;Energy pathways	Catalytic activity	Mitochondrion	SP
FAM192A	80011	13376429	Protein FAM192A	3.15	5	1	1	1				254	28.9	5.45	Unclassified	Biological_process unknown	Molecular function unknown	Nucleus	CC
UBTD1	80019	13376439	Ubiquitin domain-containing protein 1	13.22	1	2	2	2	1.064	2.074	0.91	227	25.9	7.83	Ubiquitin proteasome system protein	Protein metabolism	Ubiquitin-specific protease activity	-	UBQ
WDR61	80349	13376840	WD repeat-containing protein 61	8.2	1	2	2	2	1.191	1.192	0.92	305	33.6	5.47	Unclassified	Biological_process unknown	Molecular function unknown	-	WD40
PPP6R3	55291	13489083	Serine/threonine-protein phosphatase 6 regulatory subunit 3 isoform 5	2.9	19	2	2	4	2.682	2.793	1.481	793	88.9	4.59	Unclassified	Biological_process unknown	Molecular function unknown	Cytoplasm	CC
MARCKSL1	65108	13491174	MARCKS-related protein	42.05	1	5	5	11	0.63	0.644	0.529	195	19.5	4.67	Adapter molecule	Cell communication;Signal transduction	Receptor signaling complex scaffold activity	-	-
DDX10	1662	13514831	Probable ATP-dependent RNA helicase DDX10	1.37	1	1	1	1				875	100.8	8.63	RNA binding protein	Regulation of nucleobase, nucleoside, nucleotide and nucleic acid metabolism	RNA binding	Nucleus	HELIC;DEXDc;CC
FAM49A	81553	13540580	Protein FAM49A	3.72	1	1	1	1				323	37.3	6.01	Unclassified	Biological_process unknown	Molecular function unknown	-	-
PI4K2A	55361	13559514	Phosphatidylinositol 4-kinase type 2-alpha	1.46	1	1	1	1	0.909	2.879	0.628	479	54	8.29	Lipid Kinase	Cell communication;Signal transduction	Lipid kinase activity	Golgi apparatus	PI3KC
MACROD1	28992	13569840	O-acetyl-ADP-ribose deacetylase MACROD1	7.08	2	1	1	1				325	35.5	9.51	Unclassified	Regulation of nucleobase, nucleoside, nucleotide and nucleic acid metabolism	Molecular function unknown	Mitochondrion	A1pp
TSC22D4	81628	13569901	TSC22 domain family protein 4	2.78	1	1	1	3	1.247	0.971	0.5	395	41	7.21	Transcription regulatory protein	Regulation of nucleobase, nucleoside, nucleotide and nucleic acid metabolism	Transcription regulator activity	-	CC
TIGD6	81789	13569924	Tigger transposable element-derived protein 6	1.54	1	1	1	1	1.118	1.654	0.673	521	58.6	6.8	Unclassified	Biological_process unknown	Molecular function unknown	Nucleus	-
ARPC5L	81873	13569956	Actin-related protein 2/3 complex subunit 5-like protein	11.76	1	2	2	6	1.736	3.252	1.256	153	16.9	6.6	Unclassified	Biological_process unknown	Molecular function unknown	-	-
RAB1B	81876	13569962	Ras-related protein Rab-1B	40.8	6	2	6	26	0.794	0.884	0.894	201	22.2	5.73	GTPase	Cell communication;Signal transduction	GTPase activity	Golgi apparatus	RAB
PRKDC	5591	13654237	DNA-dependent protein kinase catalytic subunit isoform 1	15.89	2	50	50	159	1.067	0.784	1.413	4128	468.8	7.12	Serine/threonine kinase;DNA repair protein	Cell communication;Signal transduction	Protein serine/threonine kinase activity;DNA repair protein	Nucleus	PI3KC;LZ;HEAT
FAHD1	81889	13654274	Acylpyruvase FAHD1, mitochondrial isoform 2	20.09	3	2	2	4	0.914	0.78	0.719	224	24.8	7.39	Unclassified	Biological_process unknown	Molecular function unknown	-	-
HDHD3	81932	13654294	Haloacid dehalogenase-like hydrolase domain-containing protein 3	14.34	1	2	2	2	0.219	0.202	0.295	251	28	6.71	Enzyme: Hydrolase	Metabolism;Energy pathways	Hydrolase activity	-	-
PPP1R8	5511	13699256	Nuclear inhibitor of protein phosphatase 1 isoform alpha	12.25	2	2	2	4	1.622	1.104	1.577	351	38.5	7.37	Ribonuclease	RNA metabolism	RNA binding	Nucleus	FHA
PTGIS	5740	13699859	Prostacyclin synthase	17.4	1	6	6	24	6.052	1.186	0.792	500	57.1	7.31	Enzyme: Ligase	Metabolism;Energy pathways	Ligase activity	Endoplasmic reticulum	SP
SH3BGRL3	83442	13775198	SH3 domain-binding glutamic acid-rich-like protein 3	56.99	1	3	3	9	4.152	7.685	1.425	93	10.4	4.93	Unclassified	Biological_process unknown	Molecular function unknown	Cytoplasm	-
CDC42EP4	23580	13786127	Cdc42 effector protein 4	4.49	1	1	1	1	1.373	1.292	0.921	356	38	5.19	Cytoskeletal protein	Cell growth and/or maintenance	Structural constituent of cytoskeleton	Cytoplasm	-
RPS5	6193	13904870	40S ribosomal protein S5	37.25	1	6	6	39	2.053	1.98	1.756	204	22.9	9.72	Ribosomal subunit	Protein metabolism	Structural constituent of ribosome	Ribosome	-
PDLIM1	9124	13994151	PDZ and LIM domain protein 1	27.96	1	5	5	11	2.891	1.64	0.958	329	36	7.02	Unclassified	Biological_process unknown	Molecular function unknown	Cytoplasm	PDZ;LIM
MRPS21	54460	13994257	28S ribosomal protein S21, mitochondrial	24.14	1	2	2	4	0.394	0.546	0.623	87	10.7	10.21	Ribosomal subunit	Protein metabolism	Structural constituent of ribosome	Mitochondrion	-
FRMD8	83786	13994263	FERM domain-containing protein 8	4.09	1	1	1	1	0.862	0.699	0.67	464	51.2	6.23	Cytoskeletal associated protein	Cell growth and/or maintenance	Cytoskeletal protein binding	-	B41
KLF16	83855	13994287	Krueppel-like factor 16	10.32	1	1	1	1				252	25.4	9.88	Transcription factor	Regulation of nucleobase, nucleoside, nucleotide and nucleic acid metabolism	Transcription factor activity	Nucleus	ZNFC2
MARS	4141	14043022	Methionine--tRNA ligase, cytoplasmic	12.89	2	6	6	12	0.896	0.805	0.765	900	101.1	6.16	Enzyme: Ligase	Protein metabolism	Ligase activity	Cytoplasm	-
HNRNPA2B1	3181	14043072	Heterogeneous nuclear ribonucleoproteins A2/B1 isoform B1	55.81	3	15	17	64	0.839	0.753	1.023	353	37.4	8.95	Ribonucleoprotein;RNA binding protein	Regulation of nucleobase, nucleoside, nucleotide and nucleic acid metabolism	Transcription factor binding;RNA binding	Nucleus	RRM
HNRNPH3	3189	14141159	Heterogeneous nuclear ribonucleoprotein H3 isoform b	28.4	4	6	6	31	0.571	0.777	0.833	331	35.2	6.87	Ribonucleoprotein	Regulation of nucleobase, nucleoside, nucleotide and nucleic acid metabolism	Ribonucleoprotein	Nucleus	RRM
HNRNPU	3192	14141161	Heterogeneous nuclear ribonucleoprotein U isoform b	35.73	2	26	26	108	0.646	0.664	0.948	806	88.9	5.78	Ribonucleoprotein	Regulation of nucleobase, nucleoside, nucleotide and nucleic acid metabolism	RNA binding	Nucleus;Cytoplasm	SAP;SPRY;CC;NLS
PCBP2	5094	14141166	Poly(rC)-binding protein 2 isoform b	36.74	9	6	7	33	1.483	1.613	1.494	362	38.2	6.79	RNA binding protein	Regulation of nucleobase, nucleoside, nucleotide and nucleic acid metabolism	RNA binding;DNA binding	Nucleus	KH
MTA2	9219	14141170	Metastasis-associated protein MTA2	10.63	3	4	5	12	0.877	0.861	1.015	668	75	9.66	Regulatory/other subunit	Regulation of nucleobase, nucleoside, nucleotide and nucleic acid metabolism;Chromosome organization and biogenesis (sensu Eukarya)	DNA binding	Nucleus	SANT;ZNF_GATA
RPS9	6203	14141193	40S ribosomal protein S9	43.81	1	14	14	25	1.267	1.437	1.653	194	22.6	10.65	Ribosomal subunit	Protein metabolism	Structural constituent of ribosome	Ribosome	-
SDF2	6388	14141195	Stromal cell-derived factor 2	11.37	1	1	1	1				211	23	7.33	Secreted polypeptide	Biological_process unknown	Molecular function unknown	Extracellular	SP;MIR
TCF25	22980	14149657	Transcription factor 25	3.4	1	1	1	1				676	76.6	6.35	Unclassified	Biological_process unknown	Molecular function unknown	-	-
CSTF2T	23283	14149675	Cleavage stimulation factor subunit 2 tau variant	12.18	1	1	4	10	0.741	0.803	0.522	616	64.4	7.25	RNA binding protein	Regulation of nucleobase, nucleoside, nucleotide and nucleic acid metabolism	RNA binding	Nucleus	RRM
CORO1B	57175	14149734	Coronin-1B	19.22	1	5	5	6	1.47	2.017	0.979	489	54.2	5.88	Unclassified	Cell motility	Molecular function unknown	-	WD40
FAM96A	84191	14149934	MIP18 family protein FAM96A isoform a	6.88	1	1	1	1				160	18.3	4.88	Unclassified	Biological_process unknown	Molecular function unknown	-	SP
WDR24	84219	14149987	WD repeat-containing protein 24	1.27	1	1	1	1	1.783	1.191	1.405	790	88.1	6.52	Unclassified	Biological_process unknown	Molecular function unknown	-	WD40
TMEM126A	84233	14150017	Transmembrane protein 126A isoform 1	24.1	2	2	2	11	0.152	0.253	0.385	195	21.5	9.26	Unclassified	Biological_process unknown	Molecular function unknown	-	TM
CHCHD5	84269	14150070	Coiled-coil-helix-coiled-coil-helix domain-containing protein 5	11.82	1	1	1	2	1.34	2.377	1.362	110	12.4	6.73	Unclassified	Biological_process unknown	Molecular function unknown	-	-
WDR83	84292	14150114	WD repeat domain-containing protein 83	3.49	1	1	1	1				315	34.3	5.58	Adapter molecule	Cell communication;Signal transduction	Receptor signaling complex scaffold activity	Cytoplasm	WD40
UQCC2	84300	14150128	Ubiquinol-cytochrome-c reductase complex assembly factor 2	10.32	1	1	1	1	0.915	1.154	1.265	126	14.9	7.37	Unclassified	Biological_process unknown	Molecular function unknown	-	-
CHCHD6	84303	14150134	Coiled-coil-helix-coiled-coil-helix domain-containing protein 6, mitochondrial	5.53	1	1	1	1	0.511	0.709	0.993	235	26.4	8.85	Unclassified	Biological_process unknown	Molecular function unknown	-	CC
HOOK3	84376	14165274	Protein Hook homolog 3	3.76	1	2	2	3	1.6	1.32	0.967	718	83.1	5.17	Cytoskeletal associated protein	Cell growth and/or maintenance	Cytoskeletal protein binding	Cytoplasm	CC
CYSTM1	84418	14165278	Cysteine-rich and transmembrane domain-containing protein 1	27.84	1	1	1	1				97	10.6	4.32	Unclassified	Biological_process unknown	Molecular function unknown	-	-
C15orf48	84419	14165280	Normal mucosa of esophagus-specific gene 1 protein	51.81	1	4	4	6	0.452	0.612	1.784	83	9.6	9.47	Unclassified	Biological_process unknown	Molecular function unknown	Nucleus	TM
PTBP1	5725	14165466	Polypyrimidine tract-binding protein 1 isoform c	45.95	9	12	13	85	0.984	0.862	1.322	531	57.2	9.17	Ribonucleoprotein	Regulation of nucleobase, nucleoside, nucleotide and nucleic acid metabolism	Ribonucleoprotein	Nucleus	RRM
DCTN5	84516	14210488	Dynactin subunit 5 isoform 1	3.85	1	1	1	3	0.541	0.684	0.486	182	20.1	8.02	Unclassified	Biological_process unknown	Molecular function unknown	-	-
AP1M1	8907	14210504	AP-1 complex subunit mu-1 isoform 2	4.49	2	1	1	1				423	48.6	7.3	Adapter molecule	Cell communication;Signal transduction	Receptor signaling complex scaffold activity	Golgi apparatus	-
TUBB6	84617	14210536	Tubulin beta-6 chain	32.29	3	4	10	43	1.958	2.217	0.629	446	49.8	4.88	Cytoskeletal protein	Cell growth and/or maintenance	Structural constituent of cytoskeleton	-	TUBULIN
DPY30	84661	14211889	Protein dpy-30 homolog	16.16	1	1	1	6	0.953	1.547	1.147	99	11.2	4.88	Unclassified	Biological_process unknown	Molecular function unknown	-	-
HINT2	84681	14211923	Histidine triad nucleotide-binding protein 2, mitochondrial	31.9	2	3	3	8	0.82	1.095	0.742	163	17.2	9.16	Enzyme: Hydrolase	Metabolism;Energy pathways	Hydrolase activity	Mitochondrion	SP
HDGFRP2	84717	14249158	Hepatoma-derived growth factor-related protein 2 isoform 2	2.99	2	1	1	6	1.252	1.019	0.985	670	74.2	7.49	Growth factor	Cell growth and/or maintenance	Growth factor activity	Nucleus	PWWP;CC
TXNDC17	84817	14249348	Thioredoxin domain-containing protein 17	38.21	1	3	3	5	1.812	1.803	1.491	123	13.9	5.52	Enzyme: Oxidoreductase	Metabolism;Energy pathways	Oxidoreductase activity	Cytoplasm	-
PHF5A	84844	14249398	PHD finger-like domain-containing protein 5A	35.45	1	3	3	3	0.631	0.42	1.383	110	12.4	8.41	Transcription regulatory protein	Regulation of nucleobase, nucleoside, nucleotide and nucleic acid metabolism	Transcription regulator activity	Nucleus	NLS;PHD
ZSCAN10	84891	14249488	Zinc finger and SCAN domain-containing protein 10 isoform 1	5.93	1	1	1	1	0.63	0.634	0.664	725	80.3	8.81	DNA binding protein	Regulation of nucleobase, nucleoside, nucleotide and nucleic acid metabolism	DNA binding	Nucleus	LER;ZNFC2
DIRC2	84925	14249552	Disrupted in renal carcinoma protein 2	1.88	1	1	1	1				478	52.1	8.47	Membrane transport protein	Transport	Auxiliary transport protein activity	Plasma membrane	TM
MRPS26	64949	14269586	28S ribosomal protein S26, mitochondrial	8.78	1	1	1	3	1.463	1.663	2.38	205	24.2	10.39	Ribosomal subunit	Protein metabolism	Structural constituent of ribosome	Mitochondrion	CC
RPS12	6206	14277700	40S ribosomal protein S12	30.3	1	5	5	11	2.412	2.494	1.698	132	14.5	7.21	Ribosomal subunit	Protein metabolism	Structural constituent of ribosome	Ribosome	-
CCNB1	891	14327896	G2/mitotic-specific cyclin-B1	3.93	1	2	2	2	0.448	1.101	0.486	433	48.3	7.47	Cell cycle control protein	Cell communication;Signal transduction	Kinase binding	Cytoplasm	CYCLIN_N;CYCLIN_C;NES
TUBA1C	84790	14389309	Tubulin alpha-1C chain	63.47	3	7	26	171	2.271	2.742	1.325	449	49.9	5.1	Cytoskeletal protein	Cell growth and/or maintenance	Structural constituent of cytoskeleton	Cytoplasm	CC;TUBULIN
RECQL	5965	14591904	ATP-dependent DNA helicase Q1	4.47	1	2	2	2	1.569	1.476	1.09	649	73.4	7.88	DNA helicase	Regulation of nucleobase, nucleoside, nucleotide and nucleic acid metabolism	DNA repair protein	Nucleus	DEXDc;HELIC;CC
RPL5	6125	14591909	60S ribosomal protein L5	35.02	1	11	11	78	1.582	1.545	1.351	297	34.3	9.72	Ribosomal subunit	Protein metabolism	Structural constituent of ribosome	Ribosome	NLS;NES
POLR2C	5432	14702171	DNA-directed RNA polymerase II subunit RPB3	5.45	1	1	1	1	0.955	1.044	1.491	275	31.4	4.92	Transcription regulatory protein	Regulation of nucleobase, nucleoside, nucleotide and nucleic acid metabolism	Transcription regulator activity	Nucleus	RPOLD
EIF4H	7458	14702180	Eukaryotic translation initiation factor 4H isoform 2	37.28	2	5	5	18	1.545	2.016	1.376	228	25.2	8.09	Translation regulatory protein	Protein metabolism	Translation regulator activity	Cytoplasm	RRM
RRS1	23212	14719402	Ribosome biogenesis regulatory protein homolog	24.11	1	7	7	19	0.897	0.697	1.173	365	41.2	10.7	Unclassified	Cell growth and/or maintenance;Biological_process unknown	Ribonucleoprotein;Molecular function unknown	Nucleus	-
SPEN	23013	14790190	Msx2-interacting protein	0.79	1	2	2	3	0.721	0.724	0.88	3664	402	7.64	Transcription regulatory protein	Regulation of nucleobase, nucleoside, nucleotide and nucleic acid metabolism	Transcription regulator activity	Nucleus	RRM;CC
PSKH2	85481	14916455	Serine/threonine-protein kinase H2	3.38	1	1	1	1	0.63	0.644	0.529	385	43	9.63	Serine/threonine kinase	Cell communication;Signal transduction	Protein serine/threonine kinase activity	-	S_T_kinase
RPS24	6229	14916501	40S ribosomal protein S24 isoform a	21.54	5	4	4	12	1.052	1.139	1.474	130	15.1	10.89	Ribosomal subunit	Protein metabolism	Structural constituent of ribosome	Ribosome	NLS
ATP6AP2	10159	15011918	Renin receptor	5.14	1	1	1	1	1.701	1.247	1.49	350	39	6.1	Cell surface receptor	Cell communication;Signal transduction	Receptor activity	Plasma membrane	SP;TM
RPS26	6231	15011936	40S ribosomal protein S26	33.91	2	3	3	8	1.208	1.02	1.856	115	13	11	Ribosomal subunit	Protein metabolism	Structural constituent of ribosome	Ribosome	-
RPS2	6187	15055539	40S ribosomal protein S2	19.8	1	4	4	19	1.495	1.582	1.425	293	31.3	10.24	Ribosomal subunit	Protein metabolism	Structural constituent of ribosome	Ribosome	-
SRSF8	10929	15055543	Serine/arginine-rich splicing factor 8	6.03	1	1	1	1				282	32.3	11.72	Transcription regulatory protein	Regulation of nucleobase, nucleoside, nucleotide and nucleic acid metabolism	Transcription regulator activity	Nucleus	RRM;CC
PIGS	94005	15088795	GPI transamidase component PIG-S	5.59	1	2	2	7	0.577	0.348	0.844	555	61.6	6.49	Anchor protein	Cell growth and/or maintenance	Cytoskeletal anchoring activity	Microsome	TM
PURB	5814	15147219	Transcriptional activator protein Pur-beta	9.94	1	1	1	3	1.438	1.119	0.972	312	33.2	5.43	Transcription regulatory protein	Regulation of nucleobase, nucleoside, nucleotide and nucleic acid metabolism	Transcription regulator activity	Nucleus	-
CALD1	800	15149465	Caldesmon isoform 5	15.98	9	7	7	13	3.555	1.87	4.163	532	61.2	6.71	Cytoskeletal associated protein	Cell growth and/or maintenance	Cytoskeletal protein binding	Cytoplasm;Nucleus	CC
RARS	5917	15149476	Arginine--tRNA ligase, cytoplasmic	25.76	2	13	13	28	1.429	1.66	1.178	660	75.3	6.68	Enzyme: Ligase	Protein metabolism	Ligase activity	Cytoplasm	CC
TRIM21	6737	15208660	E3 ubiquitin-protein ligase TRIM21	3.79	1	1	1	1				475	54.1	6.38	Ribonucleoprotein	Regulation of nucleobase, nucleoside, nucleotide and nucleic acid metabolism	Ribonucleoprotein	Plasma membrane	RING;SPRY;PRY;BBOX;CC
HSD17B8	7923	15277342	Estradiol 17-beta-dehydrogenase 8	5.36	1	1	1	2	0.558	0.408	1.097	261	27	6.54	Enzyme: Dehydrogenase	Metabolism;Energy pathways	Catalytic activity	-	SP
RPL10A	4736	15431288	60S ribosomal protein L10a	43.78	1	11	11	50	1.288	1.35	1.152	217	24.8	9.94	Ribosomal subunit	Protein metabolism	Structural constituent of ribosome	Ribosome	-
RPL7	6129	15431301	60S ribosomal protein L7	43.55	2	14	14	23	0.976	1.112	1.74	248	29.2	10.65	Ribosomal subunit	Protein metabolism	Structural constituent of ribosome	Ribosome	-
RPL8	6132	15431306	60S ribosomal protein L8	24.9	1	5	5	23	2.093	2.451	1.247	257	28	11.03	Ribosomal subunit	Protein metabolism	Structural constituent of ribosome	Nucleolus	-
KRT14	3861	15431310	Keratin, type I cytoskeletal 14	26.06	2	1	15	74	1.12	0.927	1.255	472	51.6	5.16	Cytoskeletal protein	Cell growth and/or maintenance	Structural constituent of cytoskeleton	Cytoplasm	CC
CAV1	857	15451856	Caveolin-1 isoform alpha	21.35	1	1	3	8	1.892	2.409	2.942	178	20.5	6.02	Structural protein	Cell growth and/or maintenance	Structural molecule activity	Plasma membrane	TM
NXF1	10482	15487670	Nuclear RNA export factor 1 isoform 1	14.54	5	5	5	10	0.664	0.79	0.869	619	70.1	8.51	RNA binding protein	Regulation of nucleobase, nucleoside, nucleotide and nucleic acid metabolism	RNA binding	Nucleus	-
HK2	3099	15553127	Hexokinase-2	7.52	2	5	5	8	1.196	0.898	1.121	917	102.3	6.05	Enzyme: Phosphotransferase	Metabolism;Energy pathways	Catalytic activity	Mitochondrion	-
VPS13A	23230	15619008	Vacuolar protein sorting-associated protein 13A isoform B	0.16	1	1	1	1	2.852	3.632	0.395	3095	350.7	5.96	Transport/cargo protein	Protein metabolism;Transport	Transporter activity	-	CC
RPS3	6188	15718687	40S ribosomal protein S3 isoform 1	61.73	3	14	14	52	1.378	1.429	1.356	243	26.7	9.66	Ribosomal subunit	Protein metabolism	Structural constituent of ribosome	Cytoplasm	NLS;KH
KRAS	3845	15718761	GTPase KRas isoform b	59.04	5	8	8	15	0.797	5.146	1.065	188	21.4	8.12	GTPase	Signal transduction	GTPase activity	Plasma membrane	RAS
GPKOW	27238	15811782	G patch domain and KOW motifs-containing protein	3.36	1	1	1	1	0.969	0.909	0.716	476	52.2	6.15	Unclassified	Biological_process unknown	Molecular function unknown	Cytoplasm	G_PATCH
FBXO2	26232	15812198	F-box only protein 2	3.38	1	1	1	1				296	33.3	4.37	Ubiquitin proteasome system protein	Protein metabolism	Ubiquitin-specific protease activity	Cytoplasm	F_BOX
ACBD3	64746	15826852	Golgi resident protein GCP60	11.74	1	3	3	11	2.203	0.928	1.638	528	60.6	5.06	Transport/cargo protein	Cell communication;Signal transduction	Transporter activity	Golgi apparatus	CC
RPL34	6164	16117789	60S ribosomal protein L34	23.93	1	3	3	5	0.858	0.905	3.291	117	13.3	11.47	Ribosomal subunit	Protein metabolism	Structural constituent of ribosome	Ribosome	-
RPL35A	6165	16117791	60S ribosomal protein L35a	23.64	2	3	3	4	0.624	0.801	1.456	110	12.5	11.06	Ribosomal subunit	Protein metabolism	Structural constituent of ribosome	Ribosome	-
RPL36	25873	16117796	60S ribosomal protein L36	11.43	1	2	2	4	1.377	1.472	1.601	105	12.2	11.59	Ribosomal subunit	Protein metabolism	Structural constituent of ribosome	Ribosome	-
CGN	57530	16262452	Cingulin	4.41	2	4	4	9	0.191	0.169	0.601	1203	137	5.52	Cell junction protein	Cell growth and/or maintenance	Cell adhesion molecule activity	Nucleus	CC;LZ;NLS
CDK1	983	16306492	Cyclin-dependent kinase 1 isoform 2	11.67	3	2	2	4	0.88	1.445	0.905	240	27.5	7.06	Serine/threonine kinase	Cell communication;Signal transduction	Protein serine/threonine kinase activity	Cytoplasm	S_T_kinase;Tyr_Kinase
SARS	6301	16306548	Serine--tRNA ligase, cytoplasmic	10.89	2	5	5	6	1.979	2.623	2.53	514	58.7	6.43	Enzyme: Ligase	Metabolism;Energy pathways	Ligase activity	Cytoplasm	-
HIST1H2BO	8348	16306566	Histone H2B type 1-O	79.37	4	0	14	415				126	13.9	10.32	DNA binding protein	Regulation of nucleobase, nucleoside, nucleotide and nucleic acid metabolism	DNA binding	Nucleus	H2B
MMAB	326625	16418349	Cob(I)yrinic acid a,c-diamide adenosyltransferase, mitochondrial	12	1	2	2	5	0.848	0.75	1.287	250	27.4	8.6	Enzyme: Adenosyltransferase	Metabolism;Energy pathways	Catalytic activity	Mitochondrion	-
MAL2	114569	16418397	Protein MAL2	6.25	1	1	1	5				176	19.1	6.24	Transport/cargo protein	Transport	Transporter activity	Endosome	TM
DNTTIP1	116092	16418441	Deoxynucleotidyltransferase terminal-interacting protein 1	13.07	1	2	2	2	0.661	0.95	0.687	329	37	8.97	DNA binding protein	Immune response	DNA binding	Nucleus	NLS
MGME1	92667	16506297	Mitochondrial genome maintenance exonuclease 1	2.03	2	1	1	1				344	39.4	7.68	Unclassified	Biological_process unknown	Molecular function unknown	Mitochondrion	SP
HSPA5	3309	16507237	78 kDa glucose-regulated protein	54.59	1	29	31	178	0.939	0.764	1.02	654	72.3	5.16	Chaperone	Protein metabolism	Chaperone activity	Endoplasmic reticulum	SP;CC
MRPS23	51649	16554604	28S ribosomal protein S23, mitochondrial	3.68	1	1	1	1	2.601	3.717	2.461	190	21.8	8.9	Ribosomal subunit	Protein metabolism	Structural constituent of ribosome	Mitochondrion	-
WDR5	11091	16554627	WD repeat-containing protein 5	7.49	1	2	2	3	0.568	0.668	1.474	334	36.6	8.27	Cell cycle control protein	Cell growth and/or maintenance	Histone binding	Cytoplasm	WD40
RPL4	6124	16579885	60S ribosomal protein L4	32.08	1	13	13	84	1.258	1.34	0.785	427	47.7	11.06	Ribosomal subunit	Protein metabolism	Structural constituent of ribosome	Ribosome	-
MRPL53	116540	16596694	39S ribosomal protein L53, mitochondrial	25	1	3	3	6	0.839	0.927	1.473	112	12.1	8.76	Ribosomal subunit	Protein metabolism	Structural constituent of ribosome	Mitochondrion	-
UBQLN1	29979	16753203	Ubiquilin-1 isoform 1	18.51	3	3	4	11	0.949	1.07	1.003	589	62.5	5.11	Ubiquitin proteasome system protein	Protein metabolism	Ubiquitin-specific protease activity	Cytoplasm	UBQ;UBA;STI1
UBQLN2	29978	16753207	Ubiquilin-2	6.57	1	1	2	5	1.169	1.482	1.005	624	65.7	5.22	Ubiquitin proteasome system protein	Protein metabolism	Ubiquitin-specific protease activity	Cytoplasm	UBQ;STI1;UBA
PFN2	5217	16753215	Profilin-2 isoform a	5.71	1	1	1	1				140	15	6.99	Structural protein	Cell growth and/or maintenance	Structural molecule activity	Cytoplasm	PROF
RPL6	6128	16753227	60S ribosomal protein L6	35.76	2	11	11	46	1.115	1.129	1.182	288	32.7	10.58	Ribosomal subunit	Protein metabolism	Structural constituent of ribosome	Nucleolus	-
FAM129A	116496	16757970	Protein Niban	5.28	1	3	3	5	1.879	1.117	0.934	928	103.1	4.78	Unclassified	Biological_process unknown	Molecular function unknown	-	CC
LRRC7	57554	16904383	Leucine-rich repeat-containing protein 7	0.52	1	1	1	2				1537	172.5	6.81	Cell junction protein	Cell growth and/or maintenance	Cell adhesion molecule activity	Plasma membrane	SP;LRR;PDZ;TM
ANKH	56172	16905507	Progressive ankylosis protein homolog	2.64	2	2	2	3	1.324	3.85	0.717	492	54.2	7.88	Membrane transport protein	Transport	Auxiliary transport protein activity	Cell surface	TM
RAB8A	4218	16933567	Ras-related protein Rab-8A	24.15	13	2	5	12	0.724	1.034	1.457	207	23.7	9.07	GTPase	Cell communication;Signal transduction	GTPase activity	Nucleus	RAB
MRPS35	60488	16950603	28S ribosomal protein S35, mitochondrial isoform 1	17.34	2	3	3	7	0.432	0.508	1.153	323	36.8	8.24	Ribosomal subunit	Protein metabolism	Structural constituent of ribosome	Mitochondrion	SP;CC
COX5B	1329	17017988	Cytochrome c oxidase subunit 5B, mitochondrial	29.46	1	3	3	3	0.579	1.324	0.841	129	13.7	8.81	Enzyme: Oxidoreductase	Metabolism;Energy pathways	Oxidoreductase activity	Mitochondrion	-
RPL23A	6147	17105394	60S ribosomal protein L23a	10.9	1	2	2	6	0.08	0.679	0.236	156	17.7	10.45	RNA binding protein	Regulation of nucleobase, nucleoside, nucleotide and nucleic acid metabolism	RNA binding	Cytoplasm	-
FKBP1A	2280	17149836	Peptidyl-prolyl cis-trans isomerase FKBP1A isoform a	38.89	2	4	4	9	3.31	4.856	1.613	108	11.9	8.16	Enzyme: Isomerase	Cell communication;Signal transduction	Isomerase activity	Cytoplasm	-
SMIM11	54065	17158011	Small integral membrane protein 11	20.69	1	1	1	1	0.635	0.689	1.217	58	6.9	9.86	Unclassified	Biological_process unknown	Molecular function unknown	-	TM
RPS6	6194	17158044	40S ribosomal protein S6	28.11	1	8	8	21	1.386	1.41	1.233	249	28.7	10.84	Ribosomal subunit	Protein metabolism	Structural constituent of ribosome	Ribosome	CC
BCCIP	56647	17402873	BRCA2 and CDKN1A-interacting protein isoform C	20.55	3	3	3	3	0.787	0.794	1.76	292	33.2	4.6	Cell cycle control protein	Cell growth and/or maintenance;Signal transduction;DNA repair	Peptide binding	Nucleus	CC;NLS
FUBP1	8880	17402900	Far upstream element-binding protein 1	26.86	2	1	10	31				644	67.5	7.61	Transcription regulatory protein	Regulation of nucleobase, nucleoside, nucleotide and nucleic acid metabolism	Transcription regulator activity	Nucleus	KH;NLS
EXOSC6	118460	17402904	Exosome complex component MTR3	12.13	1	3	3	9	0.868	0.853	1.206	272	28.2	6.28	Ribonuclease	Regulation of nucleobase, nucleoside, nucleotide and nucleic acid metabolism	Ribonuclease activity	Nucleus	-
COX15	1355	17921987	Cytochrome c oxidase assembly protein COX15 homolog isoform 2	8.25	3	2	2	9	0.613	0.979	0.448	388	43.8	9.64	Unclassified	Metabolism;Energy pathways	Molecular function unknown	Mitochondrion	TM
S100A16	140576	17933772	Protein S100-A16	10.68	1	1	1	2	0.278	0.381	0.432	103	11.8	6.79	Calcium binding protein	Cell communication;Signal transduction	Calcium ion binding	Nucleolus	EF
TCEAL2	140597	17933774	Transcription elongation factor A protein-like 2	5.29	1	1	1	1				227	25.8	5.94	Transcription regulatory protein	Regulation of nucleobase, nucleoside, nucleotide and nucleic acid metabolism	Transcription regulator activity	Nucleus	-
CD97	976	17978489	CD97 antigen isoform 2 pre	10.11	6	5	5	15	1.019	1.964	0.897	742	81.7	7.05	Cell surface receptor	Cell communication;Signal transduction	Receptor activity	Plasma membrane	SP;TM;EGFCA;GPS;EGFL;RGD
VPS26A	9559	17978519	Vacuolar protein sorting-associated protein 26A isoform 1	23.24	2	5	5	8	1.962	3.121	1.578	327	38.1	6.57	Transport/cargo protein	Transport	Transporter activity	Cytoplasm	-
HLA-B	3106	17986001	Major histocompatibility complex, class I, B	20.44	14	4	5	12	3.173	1.003	0.855	362	40.4	5.85	MHC complex protein	Immune response	MHC class I receptor activity;MHC class II receptor activity	Plasma membrane	SP;IGC;TM
PIGU	128869	17998700	Phosphatidylinositol glycan anchor biosynthesis class U protein	6.21	1	2	2	3	0.556	0.631	0.706	435	50	7.72	Integral membrane protein	Biological_process unknown	Hydrolase activity	Plasma membrane	SP;TM
COX6A1	1337	17999528	Cytochrome c oxidase subunit 6A1, mitochondrial	26.61	1	1	1	1	0.63	0.644	0.529	109	12.1	9.32	Enzyme: Oxidoreductase	Metabolism;Energy pathways	Oxidoreductase activity	Mitochondrion	TM
CDKN2AIPNL	91368	18087821	CDKN2AIP N-terminal-like protein	31.03	1	2	2	7	1.69	4.002	3.433	116	13.2	5	Unclassified	Biological_process unknown	Molecular function unknown	-	-
CDCA5	113130	18087845	Sororin	5.95	4	1	1	1				252	27.6	9.61	Unclassified	Biological_process unknown	Molecular function unknown	Nucleus	-
DYNLL2	140735	18087855	Dynein light chain 2, cytoplasmic	24.72	1	1	1	3	1.256	1.267	1.493	89	10.3	7.37	Motor protein	Cell growth and/or maintenance	Motor activity	Cytoplasm	-
ESF1	51575	18093112	ESF1 homolog	1.53	1	1	1	1	1.046	1.67	1.249	851	98.7	5.11	Unclassified	Biological_process unknown	Molecular function unknown	Nucleolus	CC
RPL21	6144	18104948	60S ribosomal protein L21	33.13	1	6	6	14	0.965	1.291	0.951	160	18.6	10.49	Ribosomal subunit	Protein metabolism	Structural constituent of ribosome	Ribosome	-
HIST1H2BK	85236	18105048	Histone H2B type 1-K	79.37	4	3	14	421	0.64	0.78	0.658	126	13.9	10.32	DNA binding protein	Regulation of nucleobase, nucleoside, nucleotide and nucleic acid metabolism	DNA binding	Nucleus	H2B
VPS33A	65082	18105056	Vacuolar protein sorting-associated protein 33A	2.35	1	1	1	1				596	67.6	6.96	Transport/cargo protein	Transport	Transporter activity	Golgi apparatus	-
ROMO1	140823	18152785	Reactive oxygen species modulator 1	21.52	1	1	1	2	0.589	0.712	1.117	79	8.2	9.33	Unclassified	Biological_process unknown	Molecular function unknown	-	TM
GPI	2821	18201905	Glucose-6-phosphate isomerase isoform 2	29.93	4	10	10	51	2.09	2.756	1.051	558	63.1	8.32	Enzyme: Isomerase	Metabolism;Energy pathways	Isomerase activity	Cytoplasm	-
APEX1	328	18375503	DNA-(apurinic or apyrimidinic site) lyase	33.02	2	6	6	16	1.326	1.935	0.981	318	35.5	8.12	DNA repair protein	Regulation of nucleobase, nucleoside, nucleotide and nucleic acid metabolism	DNA repair protein;Transcription regulator activity	Cytoplasm	NLS
DDX39B	7919	18375623	Spliceosome RNA helicase DDX39B	38.55	2	6	14	33	0.771	0.768	0.992	428	49	5.67	RNA binding protein	Regulation of nucleobase, nucleoside, nucleotide and nucleic acid metabolism	RNA binding	Nucleus	DEXDc;HELIC
PTPN7	5778	18375660	Tyrosine-protein phosphatase non-receptor type 7 isoform 2	10.78	3	1	1	1	0.63	0.644	0.529	399	45	7.33	Tyrosine phosphatase	Cell communication;Signal transduction	Protein tyrosine phosphatase activity	Cytoplasm	Tyr_Phos
UPF1	5976	18375673	Regulator of nonsense transcripts 1	13.42	2	10	10	20	1.176	1.344	1.065	1118	123	6.68	RNA binding protein	Regulation of translation;RNA metabolism	Helicase activity	Cytoplasm;Nucleus	ZNFC2;ZnF_C4;DEAD
VAT1	10493	18379349	Synaptic vesicle membrane protein VAT-1 homolog	20.36	1	6	6	12	0.852	2.035	0.637	393	41.9	6.29	Transport/cargo protein	Transport	Transporter activity	Cytoplasmic vesicle	-
ZMPSTE24	10269	18379366	CAAX prenyl protease 1 homolog	7.16	1	3	3	6	1.116	1.285	1.509	475	54.8	7.49	Metallo protease	Protein metabolism	Metallopeptidase activity	Endoplasmic reticulum	TM
GFM1	85476	18390331	Elongation factor G, mitochondrial	14.91	2	7	7	11	0.54	0.702	0.767	751	83.4	7.01	Translation regulatory protein	Protein metabolism	Translation regulator activity	Mitochondrion	SP;GTP_EFTU;GTP_EFTU_D2
DBN1	1627	18426915	Drebrin isoform a	31.74	6	10	10	30	0.559	0.667	0.403	649	71.4	4.45	Cytoskeletal associated protein	Cell growth and/or maintenance	Cytoskeletal protein binding	Cytoplasm	ADF;CC
CYP2J2	1573	18491008	Cytochrome P450 2J2	1.39	1	1	1	4	0.67	0.617	0.951	502	57.6	8.6	Enzyme: Oxygenase	Metabolism;Energy pathways	Catalytic activity	Endoplasmic reticulum	SP;TM
CHST14	113189	18497304	Carbohydrate sulfotransferase 14	2.39	1	1	1	1	0.747	0.747	0.92	376	43	9.48	Enzyme: Sulphotransferase	Metabolism;Energy pathways	Sulfotransferase activity	Integral to membrane	TM
PSMD9	5715	18543329	26S proteasome non-ATPase regulatory subunit 9 isoform 1	7.17	1	1	1	1	1.503	3.042	1.172	223	24.7	6.95	Ubiquitin proteasome system protein	Protein metabolism	Ubiquitin-specific protease activity	Cytoplasm	PDZ;CC
CNTNAP5	129684	18640734	Contactin-associated protein-like 5	1	2	1	1	1	0.404	0.475	0.668	1306	145.5	6.29	Adhesion molecule	Cell adhesion	Cell adhesion molecule activity	Integral to membrane	SP;F58C;LAMG;EGF;TM
NOL6	65083	18644728	Nucleolar protein 6 alpha isoform	5.15	2	4	4	8	0.724	0.83	1.211	1146	127.5	7.64	RNA binding protein	Regulation of nucleobase, nucleoside, nucleotide and nucleic acid metabolism	RNA binding	Nucleolus	-
ATP5J	522	18644883	ATP synthase-coupling factor 6, mitochondrial isoform a	44.44	2	2	2	2	1.453	0.948	1.95	108	12.6	9.52	ATPase;Transport/cargo protein	Metabolism;Energy pathways	ATPase activity;Protein binding	Mitochondrion	SP
PRRC1	133619	18677735	Protein PRRC1 isoform 2	14.83	2	2	2	5	1.112	1.364	0.864	445	46.7	5.83	Unclassified	Biological_process unknown	Molecular function unknown	Golgi apparatus	-
SDF4	51150	18699732	45 kDa calcium-binding protein isoform 2	17.4	2	4	4	5	1.545	0.712	1.125	362	41.8	4.86	Calcium binding protein	Cell communication;Signal transduction	Calcium ion binding	Golgi lumen	EF;SP
SNAP23	8773	18765729	Synaptosomal-associated protein 23 isoform SNAP23A	27.49	3	3	3	4	0.781	0.822	0.63	211	23.3	5.01	Transport/cargo protein	Transport	Transporter activity	Plasma membrane	CC;t_SNARE
OPA1	4976	18860831	Dynamin-like 120 kDa protein, mitochondrial isoform 2	11.9	8	7	7	11	0.771	0.665	0.846	924	107.5	7.99	GTPase	Cell communication;Signal transduction	GTPase activity	Mitochondrion	DYNC;CC
XRN2	22803	18860916	5'-3' exoribonuclease 2	23.68	1	15	15	39	1.043	1.541	1.628	950	108.5	7.47	Ribonuclease	Regulation of nucleobase, nucleoside, nucleotide and nucleic acid metabolism	Ribonuclease activity	Nucleolus;Nucleus;Cytoplasm	ZnF_C2HC
WIPF2	147179	18959210	WAS/WASL-interacting protein family member 2	7.5	1	2	2	2	1.774	1.969	0.975	440	46.3	10.93	Cytoskeletal associated protein	Cell growth and/or maintenance	Cytoskeletal protein binding	Cytoskeleton	WH2
PLCD3	113026	19115964	1-phosphatidylinositol 4,5-bisphosphate phosphodiesterase delta-3	5.45	1	2	2	2	0.799	0.767	1.039	789	89.2	6.98	Enzyme: Phospholipase	Metabolism;Energy pathways	Phospholipase activity	Plasma membrane	PH;CC;C2
SURF6	6838	19557702	Surfeit locus protein 6 isoform 1	3.32	1	1	1	1	0.563	0.592	0.682	361	41.4	10.64	RNA binding protein	Regulation of nucleobase, nucleoside, nucleotide and nucleic acid metabolism	RNA binding	Nucleolus	CC
MYOF	26509	19718759	Myoferlin isoform b	31.74	21	48	48	97	0.745	1.395	1.002	2048	233.3	6.21	Integral membrane protein	Cell growth and/or maintenance	Molecular function unknown	Plasma membrane;Nucleus	C2;SH3;NLS;TM
UBE3A	7337	19718762	Ubiquitin-protein ligase E3A isoform 1	2.23	3	1	1	1	1.909	2.882	1.282	852	97.9	5.22	Ubiquitin proteasome system protein	Metabolism;Energy pathways	Ubiquitin-specific protease activity	Cytoplasm	HECT;CC
ITGB1	3688	19743823	Integrin beta-1 isoform 1A	12.28	2	9	9	22	1.155	0.939	2.02	798	88.4	5.39	Cell surface receptor	Cell communication;Immune cell migration	Receptor activity	Plasma membrane	PSI;VWA;TM;SP;INTB
SLC4A5	57835	19743827	Electrogenic sodium bicarbonate cotransporter 4 isoform c	7.14	2	1	1	1				1121	124.5	7.72	Integral membrane protein	Transport	Ion transporter activity	Plasma membrane	TM
FH	2271	19743875	Fumarate hydratase, mitochondrial	30.2	1	8	8	9	0.812	0.638	1.157	510	54.6	8.76	Enzyme: Hydratase	Metabolism;Energy pathways	Catalytic activity	Mitochondrion	SP
TBL3	10607	19913369	Transducin beta-like protein 3	19.8	1	10	10	18	0.893	0.854	1.266	808	89	6.9	Unclassified	Biological_process unknown	Molecular function unknown	Nucleolus	WD40
MVP	9961	19913412	Major vault protein	43.56	1	20	20	39	1.75	1.929	0.765	893	99.3	5.48	Transport/cargo protein	Cell growth and/or maintenance	Nucleocytoplasmic transporter activity	Cytoplasm	CC
AP2A1	160	19913416	AP-2 complex subunit alpha-1 isoform 2	9.74	2	4	6	23	0.928	0.797	0.757	955	105.3	7.66	Transport/cargo protein	Transport	Transporter activity	Plasma membrane	CC
ATP6V1A	523	19913424	V-type proton ATPase catalytic subunit A	25.61	1	9	9	12	1.611	1.593	1.021	617	68.3	5.52	Transport/cargo protein	Metabolism;Energy pathways	Transporter activity	Endosome	-
ATP6V1B2	526	19913428	V-type proton ATPase subunit B, brain isoform	34.25	3	10	10	21	1.512	2.034	1.425	511	56.5	5.81	Transport/cargo protein	Transport	Transporter activity	Endosome	-
ATP6V0D1	9114	19913432	V-type proton ATPase subunit d 1	5.13	1	2	2	4	1.268	0.918	1.367	351	40.3	5	ATPase	Transport	ATPase activity	-	-
HPCAL1	3241	19913443	Hippocalcin-like protein 1	15.03	2	2	2	7	1.217	2.994	1.157	193	22.3	5.35	Calcium binding protein	Cell communication;Signal transduction	Calcium ion binding	Cytoplasm	EF
CKAP4	10970	19920317	Cytoskeleton-associated protein 4	33.89	1	16	16	69	0.759	0.757	0.896	602	66	5.92	Cytoskeletal associated protein	Cell growth and/or maintenance	Cytoskeletal protein binding	Plasma membrane	TM;CC
KPNB1	3837	19923142	Importin subunit beta-1 isoform 1	8.68	2	6	6	25	1.126	1.232	1.046	876	97.1	4.78	Transport/cargo protein	Transport	Transporter activity	Cytoplasm	ARM;IBN_NT
RAB6A	5870	19923231	Ras-related protein Rab-6A isoform a	37.02	8	4	8	16	0.638	0.663	0.95	208	23.5	5.54	GTPase	Cell communication;Signal transduction	GTPase activity	Golgi apparatus	RAB
SP100	6672	19923236	Nuclear autoantigen Sp-100 isoform 2	4.78	13	3	4	7	0.743	0.8	1.162	879	100.4	8.22	Transcription regulatory protein	Regulation of nucleobase, nucleoside, nucleotide and nucleic acid metabolism	Transcription regulator activity	Nucleus;Cytoplasm	SPECTRIN;SAND;HMG;CC;PHD;BROMO
RAB4A	5867	19923260	Ras-related protein Rab-4A isoform 1	11.93	5	1	2	5	1.03	1.029	0.734	218	24.4	6.07	GTPase	Cell communication;Signal transduction	GTPase activity	Endosome	RAB
RAB5A	5868	19923262	Ras-related protein Rab-5A	30.23	2	2	4	9	0.943	1.137	0.993	215	23.6	8.15	GTPase	Cell communication;Signal transduction	GTPase activity	Plasma membrane	RAB
PRKRIR	5612	19923268	52 kDa repressor of the inhibitor of the protein kinase	1.84	1	1	1	1	1.057	1.051	1.097	761	87.6	5.86	Translation regulatory protein	Protein metabolism	Translation regulator activity	Nucleus	-
RBM12	10137	19923345	RNA-binding protein 12	5.9	1	4	4	5	0.992	0.851	1.458	932	97.3	8.63	RNA binding protein	Regulation of nucleobase, nucleoside, nucleotide and nucleic acid metabolism	RNA binding	Mitochondrion	RRM;NLS;TM
RAB14	51552	19923483	Ras-related protein Rab-14	43.26	11	7	9	25	0.823	1.064	1.068	215	23.9	6.21	GTPase	Cell communication;Signal transduction	GTPase activity	Integral to membrane	RAB
LUC7L3	51747	19923485	Luc7-like protein 3	5.56	1	1	1	1				432	51.4	9.79	Transcription regulatory protein	Regulation of nucleobase, nucleoside, nucleotide and nucleic acid metabolism	Transcription regulator activity	Nucleus	CC
PSIP1	11168	19923653	PC4 and SFRS1-interacting protein isoform 2	11.7	5	4	4	9	1.279	1.938	1.232	530	60.1	9.13	Transcription regulatory protein	Regulation of nucleobase, nucleoside, nucleotide and nucleic acid metabolism	Transcription regulator activity	Nucleus;Cytoplasm	PWWP;CC;NLS
DTX3L	151636	19923717	E3 ubiquitin-protein ligase DTX3L	2.84	1	1	1	1				740	83.5	8.06	Ubiquitin proteasome system protein	Protein metabolism	Ubiquitin-specific protease activity	Nucleus	RING;NLS;NES
DLST	1743	19923748	Dihydrolipoyllysine-residue succinyltransferase component of 2-oxoglutarate dehydrogenase complex, mitochondrial isoform 1	22.3	2	8	8	23	0.741	0.954	0.771	453	48.7	8.95	Enzyme: Acyltransferase	Metabolism;Energy pathways	Acyltransferase activity	Mitochondrion	CC
RAB3B	5865	19923750	Ras-related protein Rab-3B	14.61	13	1	3	6	1.475	2.093	1.253	219	24.7	5.02	GTPase	Cell communication;Signal transduction	GTPase activity	Plasma membrane	RAB
PBXIP1	57326	19923830	Pre-B-cell leukemia transcription factor-interacting protein 1	2.74	1	1	1	1				731	80.6	5.33	Transcription regulatory protein	Regulation of nucleobase, nucleoside, nucleotide and nucleic acid metabolism	Transcription regulator activity	Cytoplasm	CC;NLS
KTI12	112970	19923939	Protein KTI12 homolog	6.78	1	1	1	1				354	38.6	6.95	Unclassified	Biological_process unknown	ATP binding	-	-
C12orf57	113246	19923951	Protein C10	28.57	1	2	2	6	1.374	1.301	1.236	126	13.2	5.14	Unclassified	Biological_process unknown	Molecular function unknown	-	-
DHRS1	115817	19923983	Dehydrogenase/reductase SDR family member 1	4.47	1	1	1	1	1.151	1.553	0.736	313	33.9	7.83	Enzyme: Dehydrogenase	Metabolism;Energy pathways	Catalytic activity	Endoplasmic reticulum	-
TLCD1	116238	19923999	TLC domain-containing protein 1 isoform 1	10.12	3	2	2	5	0.221	0.205	0.328	247	28.5	9.47	Integral membrane protein	Biological_process unknown;Lipid metabolism;Lipid transport	Lipid transporter activity;Molecular function unknown	Integral to membrane	SP;TM
RAD50	10111	19924129	DNA repair protein RAD50	2.97	1	3	3	7	1.07	1.625	1.66	1312	153.8	6.89	DNA binding protein	Regulation of nucleobase, nucleoside, nucleotide and nucleic acid metabolism	DNA binding	Nucleus	CC
P4HB	5034	20070125	Protein disulfide-isomerase	39.37	1	16	16	79	1.523	1.196	1.615	508	57.1	4.87	Enzyme: Isomerase	Protein metabolism	Isomerase activity	Endoplasmic reticulum	SP
BTF3	689	20070130	Transcription factor BTF3 isoform B	43.21	2	4	4	11	1.192	1.362	0.825	162	17.7	7.5	Transcription factor	Regulation of nucleobase, nucleoside, nucleotide and nucleic acid metabolism	Transcription factor activity	Nucleus	-
DDOST	1650	20070197	Dolichyl-diphosphooligosaccharide--protein glycosyltransferase 48 kDa subunit	22.59	1	8	8	42	0.668	0.512	0.95	456	50.7	6.4	Enzyme: Galactosyltransferase	Metabolism;Energy pathways	Galactosyltransferase activity	Endoplasmic reticulum	SP;TM
LAD1	3898	20070205	Ladinin-1	11.22	1	4	4	11	0.205	0.212	0.48	517	57.1	9.67	Anchor protein	Cell growth and/or maintenance	Cytoskeletal anchoring activity	Plasma membrane	-
NUCB1	4924	20070228	Nucleobindin-1	14.1	1	5	5	8	0.956	1.254	0.919	461	53.8	5.25	Calcium binding protein	Cell communication;Signal transduction	Calcium ion binding	Golgi apparatus	SP;CC;EF
NELFB	25920	20070260	Negative elongation factor B	2.07	1	1	1	1	0.743	0.619	1.016	580	65.7	6.13	Transcription regulatory protein	Regulation of nucleobase, nucleoside, nucleotide and nucleic acid metabolism	Transcription regulator activity	Nucleus	-
VMP1	81671	20070349	Vacuole membrane protein 1	7.39	1	1	1	8	0.939	0.915	0.884	406	46.2	6.95	Integral membrane protein	Apoptosis	Molecular function unknown	Golgi apparatus	TM
HADHA	3030	20127408	Trifunctional enzyme subunit alpha, mitochondrial	43.38	1	23	23	80	0.443	0.642	0.648	763	82.9	9.04	Enzyme: Dehydrogenase	Metabolism;Energy pathways	Catalytic activity	Mitochondrion	CC
ATIC	471	20127454	Bifunctional purine biosynthesis protein PURH	32.09	2	11	11	37	1.771	2.351	0.997	592	64.6	6.71	Enzyme: Hydrolase	Metabolism;Energy pathways	Hydrolase activity	-	-
SRSF6	6431	20127499	Serine/arginine-rich splicing factor 6	11.92	3	5	5	8	0.487	0.594	1.477	344	39.6	11.43	RNA binding protein	Regulation of nucleobase, nucleoside, nucleotide and nucleic acid metabolism	RNA binding	Nucleus	RRM
CDS2	8760	20143480	Phosphatidate cytidylyltransferase 2	6.52	2	2	2	3	1.26	1.043	1.404	445	51.4	7.09	Enzyme: Nucleotidyltransferase	Metabolism;Energy pathways	Nucleotidyltransferase activity	Mitochondrion;Nucleus;Cytoplasm	TM
ISY1	57461	20149304	Pre-mRNA-splicing factor ISY1 homolog isoform 2	5.26	3	1	1	1	0.723	0.896	0.811	285	33	5.17	Unclassified	Biological_process unknown	Molecular function unknown	-	-
FTL	2512	20149498	Ferritin light chain	19.43	1	2	2	12	1.221	0.907	0.493	175	20	5.78	Storage protein	Transport	Storage protein	Cytoplasm	-
STX4	6810	20149560	Syntaxin-4 isoform 3	3.7	1	1	1	1				297	34.2	6.28	Membrane transport protein	Cell communication;Signal transduction	Auxiliary transport protein activity	Plasma membrane	TM;CC;SynN
SLC25A10	1468	20149598	Mitochondrial dicarboxylate carrier isoform 2	26.83	4	6	6	30	1.024	0.725	1.23	287	31.3	9.54	Transport/cargo protein	Transport	Transporter activity	Mitochondrion	-
ECSIT	51295	20149633	Evolutionarily conserved signaling intermediate in Toll pathway, mitochondrial isoform 1	14.39	4	3	3	3	0.977	1.227	0.826	431	49.1	6.29	Adapter molecule	Cell communication;Signal transduction	Receptor signaling complex scaffold activity	Cytoplasm;Mitochondrion	SP
EFHD2	79180	20149675	EF-hand domain-containing protein D2	32.5	4	7	7	14	2.174	2.759	2.347	240	26.7	5.2	Unclassified	Biological_process unknown	Molecular function unknown	Nucleus;Cytoplasm	EF;CC
PPP1R14B	26472	20162550	Protein phosphatase 1 regulatory subunit 14B	17.01	1	1	1	2	1.13	1.336	0.744	147	15.9	4.86	Enzyme regulator	Metabolism;Energy pathways	Phosphatase regulator activity	Cytoplasm	SP;CC
HMGN3	9324	20270186	High mobility group nucleosome-binding domain-containing protein 3 isoform HMGN3a	27.27	1	1	1	1				99	10.7	9.66	DNA binding protein	Regulation of nucleobase, nucleoside, nucleotide and nucleic acid metabolism	DNA binding	Nucleus	NLS
ARL8A	127829	20270343	ADP-ribosylation factor-like protein 8A isoform 1	7.53	1	1	1	1	1.961	1.826	2.064	186	21.4	7.77	GTPase	Cell communication;Signal transduction	GTPase activity	-	ARF
CMBL	134147	20270371	Carboxymethylenebutenolidase homolog	6.94	1	1	1	1				245	28	7.18	Unclassified	Biological_process unknown	Molecular function unknown	-	-
HIGD2A	192286	20270389	HIG1 domain family member 2A, mitochondrial	19.81	1	1	1	1	0.644	0.639	0.395	106	11.5	10.2	Unclassified	Biological_process unknown	Molecular function unknown	Integral to membrane	TM
DHX33	56919	20336302	Putative ATP-dependent RNA helicase DHX33 isoform 1	2.97	1	1	1	2	0.807	0.792	1.509	707	78.8	8.91	RNA helicase	Regulation of nucleobase, nucleoside, nucleotide and nucleic acid metabolism	Molecular function unknown	Nucleolus	DEXDc;HELIC
BCL7C	9274	20336477	B-cell CLL/lymphoma 7 protein family member C isoform 2	3.69	1	1	1	1	0.931	0.786	1.02	217	23.5	5.2	Unclassified	Biological_process unknown	Molecular function unknown	Cytoplasm	-
HEBP1	50865	20336761	Heme-binding protein 1	4.23	1	1	1	1	1.415	1.72	2.471	189	21.1	5.8	Unclassified	Biological_process unknown	Molecular function unknown	Cytoplasm	-
GNB2	2783	20357529	Guanine nucleotide-binding protein G(I)/G(S)/G(T) subunit beta-2	34.41	4	4	8	45	0.779	1.028	0.831	340	37.3	6	G protein	Cell communication;Signal transduction	GTPase activity	Cytoplasm	CC;WD40
CSNK1D	1453	20544145	Casein kinase I isoform delta isoform 2	3.18	5	1	1	1	0.905	1.037	1.193	409	46.8	9.64	Serine/threonine kinase	Cell communication;Signal transduction	Protein serine/threonine kinase activity	Cytoplasm;Nucleus	S_T_kinase
PPIL4	85313	20911035	Peptidyl-prolyl cis-trans isomerase-like 4	14.63	1	4	4	5	0.972	0.797	0.915	492	57.2	5.92	Chaperone	Protein metabolism	Chaperone activity	Nucleus	RRM;NLS
MAPK1	5594	20986531	Mitogen-activated protein kinase 1	7.78	1	2	2	2				360	41.4	6.98	Serine/threonine kinase	Cell communication;Signal transduction	Protein serine/threonine kinase activity	Cytoplasm	S_T_kinase
DDX39A	10212	21040371	ATP-dependent RNA helicase DDX39A	26.46	2	3	11	31	1.14	1.674	1.528	427	49.1	5.68	RNA helicase	Regulation of nucleobase, nucleoside, nucleotide and nucleic acid metabolism	Helicase activity	Nucleus	DEXDc;HELIC
HIST1H3D	8351	21071021	Histone H3.1	64.71	3	1	11	73	0.559	0.723	0.793	136	15.4	11.12	DNA binding protein	Regulation of nucleobase, nucleoside, nucleotide and nucleic acid metabolism	DNA binding	Nucleus	-
TAF5	6877	21071067	Transcription initiation factor TFIID subunit 5	1.5	1	1	1	1	0.473	0.474	0.648	800	86.8	5.64	Transcription factor	Regulation of nucleobase, nucleoside, nucleotide and nucleic acid metabolism	Transcription factor activity	Nucleus	LISH;WD40
COG1	9382	21237783	Conserved oligomeric Golgi complex subunit 1	1.84	1	1	1	1				980	108.9	7.31	Structural protein	Transport	Structural molecule activity	Golgi apparatus	-
SMARCC2	6601	21237808	SWI/SNF complex subunit SMARCC2 isoform b	7.79	8	5	5	10	0.577	0.801	0.845	1130	124.8	5.55	Transcription factor	Regulation of nucleobase, nucleoside, nucleotide and nucleic acid metabolism	Transcription factor activity	Nucleus	CHROMO;SANT;CC
EHD4	30844	21264315	EH domain-containing protein 4	7.95	1	2	2	2	0.7	1.303	0.907	541	61.1	6.76	Calcium binding protein	Cell communication;Signal transduction	Calcium ion binding	Extracellular	EH
SMARCD3	6604	21264353	SWI/SNF-related matrix-associated actin-dependent regulator of chromatin subfamily D member 3 isoform 1	6.17	5	1	2	4				470	53.7	9.32	Transcription regulatory protein	Regulation of nucleobase, nucleoside, nucleotide and nucleic acid metabolism	Transcription factor binding	Nucleus;Cytoplasm	-
SMARCE1	6605	21264355	SWI/SNF-related matrix-associated actin-dependent regulator of chromatin subfamily E member 1	6.81	1	2	2	10	0.691	0.679	0.935	411	46.6	4.88	DNA binding protein	Regulation of nucleobase, nucleoside, nucleotide and nucleic acid metabolism	DNA binding	Nucleus	HMG;CC
EPS8L2	64787	21264616	Epidermal growth factor receptor kinase substrate 8-like protein 2	14.41	2	4	4	8	1.378	1.45	1.215	715	80.6	6.84	Adapter molecule	Cell communication;Signal transduction	Receptor signaling complex scaffold activity	-	SH3;PTB
MRPL22	29093	21265040	39S ribosomal protein L22, mitochondrial isoform a	11.65	2	2	2	3	0.959	1.242	2.404	206	23.6	9.94	Ribosomal subunit	Protein metabolism	Structural constituent of ribosome	Mitochondrion	-
MRPL18	29074	21265080	39S ribosomal protein L18, mitochondrial	9.44	1	1	1	1				180	20.6	9.54	Ribosomal subunit	Protein metabolism	Structural constituent of ribosome	Mitochondrion	-
CARS	833	21269877	Cysteine--tRNA ligase, cytoplasmic isoform a	1.93	6	1	1	1	2.316	2.963	1.141	726	82.8	7.02	Enzyme: Ligase	Metabolism;Energy pathways	Ligase activity	Cytoplasm	CC
WDR36	134430	21281677	WD repeat-containing protein 36	4	1	3	3	7	0.726	0.648	1.334	951	105.3	7.53	Unclassified	Biological_process unknown	Molecular function unknown	Nucleolus	WD40
RNF139	11236	21314654	E3 ubiquitin-protein ligase RNF139	2.11	1	1	1	1				664	75.9	6.44	Integral membrane protein	Cell communication;Signal transduction	Molecular function unknown	Plasma membrane	TM;RING
SNIP1	79753	21314720	Smad nuclear-interacting protein 1	4.8	1	1	1	1	1.09	1.711	1.005	396	45.8	9.99	Transcription regulatory protein	Regulation of nucleobase, nucleoside, nucleotide and nucleic acid metabolism	Transcription regulator activity	Nucleus	CC;FHA
BOP1	23246	21327667	Ribosome biogenesis protein BOP1	15.55	1	6	6	24	0.603	0.792	0.783	746	83.6	6.19	Unclassified	Biological_process unknown	Molecular function unknown	Nucleolus	WD40
YWHAB	7529	21328448	14-3-3 protein beta/alpha	42.68	1	3	10	52	2.121	3.249	1.103	246	28.1	4.83	Adapter molecule	Signal transduction	Receptor signaling complex scaffold activity	Cytoplasm	CC
CYC1	1537	21359867	Cytochrome c1, heme protein, mitochondrial	34.15	1	5	5	14	0.553	0.768	0.621	325	35.4	9	Unclassified	Metabolism;Energy pathways	Molecular function unknown	Mitochondrion	-
PLK1	5347	21359873	Serine/threonine-protein kinase PLK1	2.16	1	1	1	1	0.897	0.76	1.1	603	68.2	8.91	Serine/threonine kinase	Cell communication;Signal transduction	Protein serine/threonine kinase activity	Nucleus	S_T_kinase
CLPTM1L	81037	21359965	Cleft lip and palate transmembrane protein 1-like protein	4.28	2	1	1	3	1.266	0.955	0.921	538	62.2	8.56	Integral membrane protein	Biological_process unknown	Molecular function unknown	Integral to membrane	TM
UCHL1	7345	21361091	Ubiquitin carboxyl-terminal hydrolase isozyme L1	24.22	1	4	4	20	5.225	1.181	1.018	223	24.8	5.48	Ubiquitin proteasome system protein	Protein metabolism	Ubiquitin-specific protease activity	Cytoplasm	-
PSMC3	5702	21361144	26S protease regulatory subunit 6A	23.92	1	9	9	17	1.487	1.493	1.243	439	49.2	5.24	Ubiquitin proteasome system protein	Protein metabolism	Ubiquitin-specific protease activity	Nucleus	AAA
ALDH1A1	216	21361176	Retinal dehydrogenase 1	10.58	6	3	4	6	1.114	0.374	0.359	501	54.8	6.73	Enzyme: Dehydrogenase	Aldehyde metabolism	Aldehyde dehydrogenase activity	-	A2M
EIF5	1983	21361337	Eukaryotic translation initiation factor 5	11.6	1	4	4	5	1.905	1.894	1.266	431	49.2	5.58	Translation regulatory protein;GTPase activating protein	Protein metabolism	Translation regulator activity;GTPase activator activity	Cytoplasm	-
TOMM34	10953	21361356	Mitochondrial import receptor subunit TOM34	17.15	2	3	3	8	2.722	4.133	1.457	309	34.5	8.98	Transport/cargo protein	Transport	Transporter activity	Cytoplasm	TPR
ILVBL	10994	21361361	Acetolactate synthase-like protein	7.91	1	3	3	6	1.037	0.817	0.581	632	67.8	8.15	Enzyme: Synthase	Metabolism;Energy pathways	Coenzyme binding	-	TM
PYGB	5834	21361370	Glycogen phosphorylase, brain form	27.52	3	16	18	54	3.389	4.013	1.251	843	96.6	6.86	Enzyme: Phosphorylase	Metabolism;Energy pathways	Phosphorylase activity	Cytoplasm	-
SF3A2	8175	21361376	Splicing factor 3A subunit 2	5.39	1	1	1	7	0.945	1.083	1.106	464	49.2	9.64	RNA binding protein	Protein metabolism	RNA binding	Nucleus	-
PPP2R1A	5518	21361399	Serine/threonine-protein phosphatase 2A 65 kDa regulatory subunit A alpha isoform	20.2	11	9	9	22	1.135	1.544	1.063	589	65.3	5.11	Serine/threonine phosphatase	Cell communication;Signal transduction	Protein serine/threonine phosphatase activity	Cytoplasm	HEAT
TXN2	25828	21361403	Thioredoxin, mitochondrial	12.65	2	1	1	2	3.307	2.864	3.837	166	18.4	8.29	Enzyme: Oxidoreductase	Metabolism;Energy pathways	Oxidoreductase activity	Mitochondrion	-
RRAS2	22800	21361416	Ras-related protein R-Ras2 isoform a	11.27	3	1	2	3	0.537	0.465	0.541	204	23.4	6.01	GTPase	Cell communication;Signal transduction	GTPase activity	Plasma membrane	RAS;CAAX;Small_GTPase
EHD2	30846	21361462	EH domain-containing protein 2	15.29	1	5	5	11	1.442	3.15	0.814	543	61.1	6.46	Unclassified	Cell communication;Signal transduction	Molecular function unknown	Cytoplasm	EH;NLS
NOL11	25926	21361468	Nucleolar protein 11	2.36	1	3	3	4	0.829	0.841	1.344	719	81.1	6.07	Unclassified	Biological_process unknown	Molecular function unknown	Nucleolus	-
ACAD9	28976	21361497	Acyl-CoA dehydrogenase family member 9, mitochondrial	11.76	1	4	4	7	1.117	1.139	0.918	621	68.7	7.96	Enzyme: Dehydrogenase	Metabolism;Energy pathways	Catalytic activity	Mitochondrion	SP
SENP3	26168	21361499	Sentrin-specific protease 3	5.4	1	2	2	2	0.64	0.825	0.741	574	65	8.56	Protease	Protein metabolism	Peptidase activity	Nucleolus	CC
ATP5F1	515	21361565	ATP synthase F(0) complex subunit B1, mitochondrial	15.63	2	4	4	14	0.694	0.857	0.791	256	28.9	9.36	Transport/cargo protein	Metabolism;Energy pathways	Transporter activity	Mitochondrion	SP;CC
TOLLIP	54472	21361619	Toll-interacting protein	11.31	1	3	3	3	1.237	1.074	0.735	274	30.3	5.97	Adapter molecule	Cell communication;Signal transduction	Receptor signaling complex scaffold activity	Cytoplasm	C2;CUE
PGM1	5236	21361621	Phosphoglucomutase-1 isoform 1	9.61	3	4	4	7	0.953	0.791	2.113	562	61.4	6.76	Enzyme: Mutase	Metabolism;Energy pathways	Catalytic activity	Cytoplasm	-
PDIA3	2923	21361657	Protein disulfide-isomerase A3	39.21	4	19	19	94	0.788	0.572	0.765	505	56.7	6.35	Enzyme: Isomerase	Protein metabolism	Isomerase activity	Endoplasmic reticulum	SP
IPO9	55705	21361659	Importin-9	11.91	2	6	6	10	1.476	1.503	0.75	1041	115.9	4.81	Transport/cargo protein	Transport	Transporter activity	Cytoplasm	SP
CAND1	55832	21361794	Cullin-associated NEDD8-dissociated protein 1	6.18	1	5	5	6	1.79	1.709	1.274	1230	136.3	5.78	Transcription regulatory protein	Regulation of nucleobase, nucleoside, nucleotide and nucleic acid metabolism	Transcription regulator activity	Nucleus	-
DNAJC1	64215	21361912	DnaJ homolog subfamily C member 1	5.23	1	1	1	1	0.585	0.273	0.537	554	63.8	8.63	Chaperone	Protein metabolism	Chaperone activity	Endoplasmic reticulum	DNAJ;SANT;TM
CCDC115	84317	21362050	Coiled-coil domain-containing protein 115	5.56	1	1	1	1	0.687	0.715	0.776	180	19.7	6.95	Unclassified	Biological_process unknown	Molecular function unknown	-	CC
SLC25A1	6576	21389315	Tricarboxylate transport protein, mitochondrial isoform a	11.9	2	2	2	3				311	34	9.89	Transport/cargo protein	Transport	Transporter activity	Mitochondrion	TM
RALY	22913	21396480	RNA-binding protein Raly isoform 2	42.07	11	6	6	8	0.623	0.754	0.529	290	30.3	9.63	RNA binding protein	Regulation of nucleobase, nucleoside, nucleotide and nucleic acid metabolism	RNA binding	Mitochondrion;Nucleus;Cytoplasm	RRM
YWHAG	7532	21464101	14-3-3 protein gamma	48.58	1	5	11	59	2.514	2.902	1.129	247	28.3	4.89	Adapter molecule	Cell communication;Signal transduction	Receptor signaling complex scaffold activity	Cytoplasm	-
HNRNPUL1	11100	21536320	Heterogeneous nuclear ribonucleoprotein U-like protein 1 isoform d	25.53	6	9	9	27	0.63	0.644	0.661	756	84.7	8.78	RNA binding protein	Regulation of nucleobase, nucleoside, nucleotide and nucleic acid metabolism;RNA metabolism;Regulation of gene expression, epigenetic	Ribonucleoprotein;RNA binding	Nucleus	SAP;SPRY
TAF6	6878	21536359	Transcription initiation factor TFIID subunit 6 isoform alpha	1.18	2	1	1	2	0.734	0.712	0.734	677	72.6	8.6	Transcription factor	Regulation of nucleobase, nucleoside, nucleotide and nucleic acid metabolism;Apoptosis	Transcription factor activity	Nucleus	-
WRB	7485	21536428	Tail-anchored protein insertion receptor WRB isoform 1	6.9	1	1	1	1				174	19.8	9.67	Unclassified	Biological_process unknown	Molecular function unknown	Nucleus	NLS;TM
AXL	558	21536468	Tyrosine-protein kinase receptor UFO isoform 2	1.36	2	1	1	1	1.015	0.934	1.962	885	97.3	5.35	Receptor tyrosine kinase	Cell communication;Signal transduction	Transmembrane receptor protein tyrosine kinase activity	Plasma membrane	IG;FN3;Tyr_Kinase;TM;SP
SFT2D1	113402	21553317	Vesicle transport protein SFT2A	16.98	1	1	1	1				159	17.8	8.65	Integral membrane protein	Biological_process unknown	Molecular function unknown	Integral to membrane	TM
MAP2K3	5606	21618347	Dual specificity mitogen-activated protein kinase kinase 3 isoform A	4.72	4	2	2	3				318	36.1	6.25	Serine/threonine kinase	Signal transduction	Protein serine/threonine kinase activity	Nucleus	S_T_kinase
COTL1	23406	21624607	Coactosin-like protein	12.68	1	1	1	8	1.706	3.616	1.137	142	15.9	5.67	Unclassified	Cell growth and/or maintenance	Molecular function unknown	Cytoplasm	ADF
MATR3	9782	21626466	Matrin-3 isoform a	15.94	3	11	11	57	0.821	0.9	1.088	847	94.6	6.25	RNA binding protein	Regulation of nucleobase, nucleoside, nucleotide and nucleic acid metabolism	RNA binding	Nucleus	RRM;CC
CENPB	1059	21735415	Major centromere autoantigen B	4.01	1	1	1	2				599	65.1	4.55	DNA binding protein	Regulation of nucleobase, nucleoside, nucleotide and nucleic acid metabolism	DNA binding	Nucleus	CC
MRPL30	51263	21735604	39S ribosomal protein L30, mitochondrial	10.56	1	1	1	1	0.623	1.001	0.571	161	18.5	9.99	Ribosomal subunit	Protein metabolism	Structural constituent of ribosome	Mitochondrion	-
MDH2	4191	21735621	Malate dehydrogenase, mitochondrial isoform 1	82.84	3	24	24	111	0.459	0.524	0.902	338	35.5	8.68	Enzyme: Dehydrogenase	Metabolism;Energy pathways	Catalytic activity	Mitochondrion	-
CECR5	27440	21914862	Cat eye syndrome critical region protein 5 isoform 1	9.67	4	3	3	9	0.669	0.54	1.291	393	43.6	6.9	Unclassified	Biological_process unknown	Molecular function unknown	Mitochondrion	SP
PDCD6IP	10015	22027538	Programmed cell death 6-interacting protein isoform 1	16.36	3	9	9	12	1.501	2.248	0.918	868	96	6.52	Unclassified	Apoptosis	Molecular function unknown	Cytoplasm	CC
KEAP1	9817	22027642	Kelch-like ECH-associated protein 1	1.44	1	1	1	1	0.971	2.093	1.152	624	69.6	6.44	Regulatory/other subunit;Unclassified	Biological_process unknown;Nucleobase, nucleoside, nucleotide and nucleic acid transport	Molecular function unknown;Transcription regulator activity	Cytoplasm	BTB;KELCH
MRPL24	79590	22035590	39S ribosomal protein L24, mitochondrial	6.02	1	1	1	2	1.191	1.299	0.933	216	24.9	9.29	Ribosomal subunit	Protein metabolism	Structural constituent of ribosome	Mitochondrion	KOW
PYCARD	29108	22035620	Apoptosis-associated speck-like protein containing a CARD isoform b	14.77	2	2	2	2	2.375	3.116	1.002	176	20	5.95	Adapter molecule	Apoptosis	Caspase activator activity	Cytoplasm	CARD
MGST1	4257	22035636	Microsomal glutathione S-transferase 1 isoform a	35.48	4	4	4	10	0.853	0.428	0.96	155	17.6	9.39	Enzyme: Glutathione transferase	Metabolism;Energy pathways;Xenobiotic metabolism	Glutathione transferase activity	Microsome	SP
SRXN1	140809	22129778	Sulfiredoxin-1	8.03	1	1	1	1				137	14.3	8.19	Unclassified	Biological_process unknown	Molecular function unknown	-	-
AIFM1	9131	22202629	Apoptosis-inducing factor 1, mitochondrial isoform 2	16.75	5	6	6	15	1.512	0.911	1.216	609	66.3	8.94	Enzyme: Oxidoreductase	Cell communication;Signal transduction	Oxidoreductase activity	Mitochondrion	TM
PFDN5	5204	22202633	Prefoldin subunit 5 isoform alpha	16.88	1	2	2	3	1.256	0.94	1.597	154	17.3	6.33	Chaperone	Protein metabolism	Chaperone activity	Nucleus	CC
HMGA1	3159	22208967	High mobility group protein HMG-I/HMG-Y isoform a	37.38	1	3	4	9				107	11.7	10.32	DNA binding protein	Regulation of nucleobase, nucleoside, nucleotide and nucleic acid metabolism	DNA binding	Nucleus	AT_hook
HMGA1	3159	22208975	High mobility group protein HMG-I/HMG-Y isoform b	30.21	1	1	2	5	0.533	0.862	0.82	96	10.7	10.32	DNA binding protein	Regulation of nucleobase, nucleoside, nucleotide and nucleic acid metabolism	DNA binding	Nucleus	AT_hook
KLK12	43849	22208987	Kallikrein-12 isoform 2	4.84	1	1	1	1				248	26.7	7.61	Serine protease	Protein metabolism	Serine-type peptidase activity	Extracellular	TRYPSIN;SP
CTSZ	1522	22538442	Cathepsin Z pre	9.57	1	2	2	2	1.124	0.878	2.463	303	33.8	7.11	Cysteine protease	Protein metabolism	Cysteine-type peptidase activity	Lysosome	SP;PPTC1
PSMB3	5691	22538465	Proteasome subunit beta type-3	13.17	1	2	2	3	2.367	1.905	1.302	205	22.9	6.55	Ubiquitin proteasome system protein	Protein metabolism	Ubiquitin-specific protease activity	Cytoplasm	-
PSMB4	5692	22538467	Proteasome subunit beta type-4	24.24	1	3	3	25	1.48	1.845	1.22	264	29.2	5.97	Ubiquitin proteasome system protein	Protein metabolism	Ubiquitin-specific protease activity	Cytoplasm	-
MRPL10	124995	22547114	39S ribosomal protein L10, mitochondrial isoform a	14.94	2	2	2	5	1.525	2.148	1.155	261	29.3	9.58	RNA binding protein	Protein metabolism	Structural constituent of ribosome	Mitochondrion	-
MRPL37	51253	22547134	39S ribosomal protein L37, mitochondrial	11.11	2	3	3	6	0.925	0.797	0.836	423	48.1	8.59	Ribosomal subunit	Protein metabolism	Structural constituent of ribosome	Mitochondrion	-
MRPL4	51073	22547140	39S ribosomal protein L4, mitochondrial isoform b	22.81	2	3	3	6	0.766	0.786	0.84	263	29.5	10.13	Ribosomal subunit	Protein metabolism	Structural constituent of ribosome	Mitochondrion	-
ARRDC1	92714	22748653	Arrestin domain-containing protein 1	2.77	6	1	1	1				433	46	7.02	Unclassified	Biological_process unknown	Molecular function unknown	-	-
XPO5	57510	22748937	Exportin-5	4.73	1	3	3	4	1.063	0.771	0.644	1204	136.2	5.8	Transport/cargo protein	Transport	Transporter activity	Nucleus	CC
TMEM199	147007	22748979	Transmembrane protein 199	4.33	1	1	1	3	1.131	0.782	1.115	208	23.1	9.01	Unclassified	Biological_process unknown	Molecular function unknown	-	TM
CCNYL1	151195	22749085	Cyclin-Y-like protein 1 isoform 2	5.88	3	1	1	1	0.923	1.215	0.734	289	33.4	6.93	Cell cycle control protein	Cell communication;Signal transduction	Molecular function unknown	-	CYCLIN
STT3A	3703	22749415	Dolichyl-diphosphooligosaccharide--protein glycosyltransferase subunit STT3A isoform a	11.77	2	9	9	17	0.585	0.587	0.85	705	80.5	8.07	Integral membrane protein	Biological_process unknown	Molecular function unknown	Plasma membrane	TM
ALDH3A1	218	22907049	Aldehyde dehydrogenase, dimeric NADP-preferring	16.56	3	4	4	13	0.866	0.85	0.45	453	50.4	6.54	Enzyme: Dehydrogenase	Metabolism;Energy pathways	Catalytic activity	Cytoplasm	CC
PSMB6	5694	23110925	Proteasome subunit beta type-6 isoform 1	8.37	1	2	2	6	0.94	0.755	1.556	239	25.3	4.92	Ubiquitin proteasome system protein	Protein metabolism	Ubiquitin-specific protease activity	Cytoplasm	-
PSMA3	5684	23110939	Proteasome subunit alpha type-3 isoform 2	25.4	2	5	5	15	1.249	1.208	1.626	248	27.6	5.33	Ubiquitin proteasome system protein	Protein metabolism	Ubiquitin-specific protease activity	Cytoplasm	-
PSMA5	5686	23110942	Proteasome subunit alpha type-5 isoform 1	20.75	2	3	3	11	2.717	2.573	2.06	241	26.4	4.79	Ubiquitin proteasome system protein	Protein metabolism	Ubiquitin-specific protease activity	Cytoplasm	-
PSMA6	5687	23110944	Proteasome subunit alpha type-6 isoform a	34.15	3	7	7	19	1.918	2.108	1.405	246	27.4	6.76	Ubiquitin proteasome system protein	Protein metabolism	Ubiquitin-specific protease activity	Cytoplasm	-
PIGK	10026	23199983	GPI-anchor transamidase	5.06	1	1	1	1				395	45.2	6.16	Cysteine protease	Protein metabolism	Cysteine-type peptidase activity	Endoplasmic reticulum	SP;TM
TES	26136	23238188	Testin isoform 2	22.33	3	8	8	16	1.684	1.374	0.936	412	46.9	7.59	Secreted polypeptide	Cell growth and/or maintenance	Molecular function unknown	Extracellular	LIM
PHGDH	26227	23308577	D-3-phosphoglycerate dehydrogenase	19.14	1	7	7	16	2.252	4.083	0.982	533	56.6	6.71	Enzyme: Dehydrogenase	Metabolism;Energy pathways	Catalytic activity	Extracellular	2HD
HM13	81502	23308607	Minor histocompatibility antigen H13 isoform 1	9.02	4	2	2	5	0.699	0.816	0.732	377	41.5	6.43	Protease	Immune response	Peptidase activity	Integral to membrane	TM
HIBADH	11112	23308751	3-hydroxyisobutyrate dehydrogenase, mitochondrial	42.26	2	8	8	17	0.552	0.373	0.613	336	35.3	8.13	Enzyme: Dehydrogenase	Metabolism;Energy pathways	Catalytic activity	Mitochondrion	SP
MINA	84864	23346418	Bifunctional lysine-specific demethylase and histidyl-hydroxylase MINA isoform b	1.94	2	1	1	1	0.822	0.716	0.239	464	52.6	6.7	Cell cycle control protein;Unclassified	Cell growth and/or maintenance	Molecular function unknown	Nucleus	JMJC
EIF3M	10480	23397429	Eukaryotic translation initiation factor 3 subunit M	13.9	1	4	4	11	1.655	1.892	1.646	374	42.5	5.63	Unclassified	Biological_process unknown	Molecular function unknown	-	PINT
TMEM151A	256472	23397566	Transmembrane protein 151A	4.06	1	1	1	1				468	51.2	8	Unclassified	Biological_process unknown	Molecular function unknown	-	TM
ZNF280B	140883	23397670	Zinc finger protein 280B	1.66	10	1	1	1	0.636	0.825	1.351	543	61.5	7.69	Transcription regulatory protein	Regulation of nucleobase, nucleoside, nucleotide and nucleic acid metabolism	Transcription regulator activity	Nucleus	ZNFC2
CSNK2B	1460	23503295	Casein kinase II subunit beta isoform 1	22.33	2	2	2	4	1.057	1.459	0.828	215	24.9	5.55	Serine/threonine kinase	Cell communication;Signal transduction	Protein serine/threonine kinase activity	-	-
PYGO2	90780	23510333	Pygopus homolog 2	2.96	1	1	1	1	1.126	0.966	0.895	406	41.2	7.28	Transcription regulatory protein	Regulation of nucleobase, nucleoside, nucleotide and nucleic acid metabolism	Transcription regulator activity	Nucleus	PHD;NLS
UBA1	7317	23510338	Ubiquitin-like modifier-activating enzyme 1	28.07	3	20	20	62	3.079	2.674	1.502	1058	117.8	5.76	Ubiquitin proteasome system protein	Proteolysis and peptidolysis	Ubiquitin-specific protease activity	Nucleus	-
FAS	355	23510421	Tumor necrosis factor receptor superfamily member 6 isoform 2	2.23	3	1	1	1				314	35.4	7.87	Cell surface receptor;Unclassified	Cell communication;Signal transduction;Anti-apoptosis	Receptor activity;Binding	Plasma membrane	TM;TNFR;DEATH;SP
APEH	327	23510451	Acylamino-acid-releasing enzyme	15.85	3	6	6	13	2.134	2.881	1.367	732	81.2	5.48	Enzyme: Hydrolase	Metabolism;Energy pathways	Hydrolase activity	Cytoplasm	-
SFXN1	94081	23618867	Sideroflexin-1	22.05	2	3	5	19	0.845	0.491	0.809	322	35.6	9.07	Transport/cargo protein	Transport	Transporter activity	Mitochondrion	TM
ZNRF2	223082	23821044	E3 ubiquitin-protein ligase ZNRF2	10.74	1	1	1	1				242	24.1	7.09	Ubiquitin proteasome system protein	Protein metabolism	Ubiquitin-specific protease activity	Endosome	RING
MRI1	84245	23943880	Methylthioribose-1-phosphate isomerase isoform 2	2.8	2	1	1	1	1.911	2.11	1.127	322	34.5	5.69	Translation regulatory protein;Unclassified	Protein metabolism;Biological_process unknown	Translation regulator activity;Molecular function unknown	-	-
GNA13	10672	24111250	Guanine nucleotide-binding protein subunit alpha-13 isoform 1	8.49	8	2	3	6	1.069	0.939	0.633	377	44	8	G protein	Cell communication;Signal transduction	GTPase activity	Plasma membrane	-
RBBP9	10741	24119166	Putative hydrolase RBBP9	9.14	1	1	1	1				186	21	6.2	Cell cycle control protein;Unclassified	Biological_process unknown;Cell differentiation	Molecular function unknown	Nucleus	-
TPM3	7170	24119203	Tropomyosin alpha-3 chain isoform 2	57.26	16	12	20	91	1.933	1.504	1.714	248	29	4.78	Cytoskeletal associated protein;Structural protein	Cell growth and/or maintenance	Cytoskeletal protein binding	Cytoplasm	CC
IKBIP	121457	24233517	Inhibitor of nuclear factor kappa-B kinase-interacting protein isoform 1	5.57	1	2	2	2	0.956	1.239	1.269	377	43.1	4.92	Unclassified	Apoptosis	Molecular function unknown	Endoplasmic reticulum	CC;LZ
HSPA9	3313	24234688	Stress-70 protein, mitochondrial	48.01	1	25	26	163	0.824	0.908	1.477	679	73.6	6.16	Chaperone	Protein metabolism	Chaperone activity	Mitochondrion	-
MRE11A	4361	24234690	Double-strand break repair protein MRE11A isoform 2	3.38	4	2	2	4	1.107	1.492	1.575	680	77.6	5.82	DNA repair protein	DNA repair	Exonuclease activity	Nucleus;Cytoplasm	CC
KRT19	3880	24234699	Keratin, type I cytoskeletal 19	79	3	22	32	300	0.3	0.408	0.729	400	44.1	5.14	Cytoskeletal protein	Cell growth and/or maintenance	Structural constituent of cytoskeleton	Cytoplasm	CC
ILF3	3609	24234750	Interleukin enhancer-binding factor 3 isoform a	21.25	10	16	16	41	0.826	0.997	1.104	894	95.3	8.76	Transcription factor;RNA binding protein	Regulation of nucleobase, nucleoside, nucleotide and nucleic acid metabolism;Regulation of gene expression, epigenetic	Transcription factor activity;Transcription regulator activity	Nucleus	NLS;RBD;DZF;DSRM
SNRNP27	11017	24307919	U4/U6.U5 small nuclear ribonucleoprotein 27 kDa protein	7.1	1	1	1	1	0.948	0.894	1.544	155	18.8	11.62	Unclassified	Regulation of nucleobase, nucleoside, nucleotide and nucleic acid metabolism	Molecular function unknown	-	-
CCT5	22948	24307939	T-complex protein 1 subunit epsilon	46.58	1	18	19	89	1.745	1.858	1.311	541	59.6	5.66	Chaperone	Protein metabolism	Chaperone activity	Centrosome	-
TTI1	9675	24307961	TELO2-interacting protein 1 homolog	1.29	1	1	1	1	0.554	0.63	0.575	1089	122	5.97	Unclassified	Biological_process unknown	Molecular function unknown	Cytoplasm	-
UBXN4	23190	24307965	UBX domain-containing protein 4	10.83	2	2	2	8	0.586	0.491	0.996	508	56.7	6.38	Unclassified	Biological_process unknown	Molecular function unknown	-	SP;CC;UBX
CYFIP1	23191	24307969	Cytoplasmic FMR1-interacting protein 1 isoform a	2.87	3	3	3	6	0.843	1.099	0.782	1253	145.1	6.9	Unclassified	Biological_process unknown	Molecular function unknown	Cytoplasm	-
ARL6IP1	23204	24308007	ADP-ribosylation factor-like protein 6-interacting protein 1	28.57	1	4	4	8	0.782	0.837	0.925	203	23.3	9.32	Membrane transport protein	Transport	Auxiliary transport protein activity	Plasma membrane	TM
UFL1	23376	24308039	E3 UFM1-protein ligase 1	2.9	1	1	2	2	0.527	0.63	3.848	794	89.5	6.79	Unclassified	Biological_process unknown	Molecular function unknown	Mitochondrion;Nucleus;Cytoplasm	CC
KIAA1279	26128	24308113	KIF1-binding protein	1.45	1	1	1	1	1.049	2.753	0.648	621	71.8	5.49	Unclassified	Biological_process unknown	Molecular function unknown	-	-
APMAP	57136	24308201	Adipocyte plasma membrane-associated protein	25	2	8	8	40	1.676	1.598	1.063	416	46.5	6.16	Unclassified	Biological_process unknown	Molecular function unknown	-	TM
LRRC47	57470	24308207	Leucine-rich repeat-containing protein 47	19.55	1	7	7	14	2.204	1.442	1.647	583	63.4	8.28	Unclassified	Biological_process unknown	Molecular function unknown	Cytoplasm	LRR;CC
SERINC1	57515	24308213	Serine incorporator 1	3.75	1	1	1	1	1.002	2.059	0.572	453	50.5	5.85	Integral membrane protein	Biological_process unknown	Protein binding	Plasma membrane	SP;TM
ZNF687	57592	24308227	Zinc finger protein 687	0.57	3	1	1	1				1237	129.4	8.19	DNA binding protein	Regulation of nucleobase, nucleoside, nucleotide and nucleic acid metabolism	DNA binding	Nucleus	ZNFC2
OSTC	58505	24308271	Oligosaccharyltransferase complex subunit OSTC isoform 1	14.09	3	3	3	11	0.771	0.565	1.206	149	16.8	9.13	Integral membrane protein	Biological_process unknown	Molecular function unknown	Integral to membrane	TM
GRPEL1	80273	24308295	GrpE protein homolog 1, mitochondrial	11.98	1	2	2	2	0.647	0.676	0.721	217	24.3	8.12	Chaperone	Protein metabolism	Chaperone activity	Mitochondrion	CC
WBP2	23558	24430132	WW domain-binding protein 2	11.11	1	2	2	2	1.302	1.053	1.168	261	28.1	5.91	Ligand	Cell communication;Signal transduction	Receptor binding	-	GRAM
DPM3	54344	24430135	Dolichol-phosphate mannosyltransferase subunit 3 isoform 2	13.04	2	1	1	2	1.324	0.605	1.761	92	10.1	5.94	Enzyme: Synthase	Metabolism	Catalytic activity	Endoplasmic reticulum	TM
PSMC1	5700	24430151	26S protease regulatory subunit 4	23.41	1	8	8	14	1.465	1.519	1.147	440	49.2	6.21	Ubiquitin proteasome system protein	Protein metabolism	Ubiquitin-specific protease activity	Cytoplasm	AAA;CC
PSMC4	5704	24430155	26S protease regulatory subunit 6B isoform 2	41.6	2	9	9	14	1.695	1.929	1.417	387	43.5	5.26	Ubiquitin proteasome system protein	Protein metabolism	Ubiquitin-specific protease activity	Nucleus	AAA;CC
KRT15	3866	24430190	Keratin, type I cytoskeletal 15	10.09	4	1	5	38	1.47	1.351	2.995	456	49.2	4.77	Cytoskeletal protein	Cell growth and/or maintenance	Structural constituent of cytoskeleton	Cytoplasm	CC
KRT16	3868	24430192	Keratin, type I cytoskeletal 16	15.22	2	3	7	39	0.424	0.477	0.716	473	51.2	5.05	Cytoskeletal protein	Cell growth and/or maintenance	Structural constituent of cytoskeleton	Cytoplasm	CC
RTN4	57142	24431933	Reticulon-4 isoform B	23.32	4	2	5	23	0.642	0.644	0.386	373	40.3	4.78	Integral membrane protein	Regulation of cell growth	Protein binding	Endoplasmic reticulum membrane;Nucleus;Cytoplasm	TM;CC
CCAR2	57805	24432106	Cell cycle and apoptosis regulator protein 2	18.31	1	9	9	20	0.792	0.651	1.202	923	102.8	5.22	Calcium binding protein	Signal transduction	Calcium ion binding	Nucleus	LZ;EF;NLS;CC
TECR	9524	24475816	Very-long-chain enoyl-CoA reductase	7.47	4	3	3	10	0.465	0.571	0.647	308	36	9.45	Enzyme: Reductase	Metabolism;Energy pathways	Catalytic activity	Endoplasmic reticulum	TM
PHPT1	29085	24475861	14 kDa phosphohistidine phosphatase isoform 3	10.4	2	1	1	2	4	3.061	1.017	125	13.8	6.07	Enzyme: Phosphatase	Biological_process unknown	Phosphoprotein phosphatase activity	Cytoplasm	-
NUP50	10762	24497447	Nuclear pore complex protein Nup50 isoform a	9.32	2	2	2	10	1.131	1.831	1.129	440	46.8	8.27	Transport/cargo protein	Transport	Transporter activity	Nucleoplasm	-
NUP88	4927	24497453	Nuclear pore complex protein Nup88	2.02	2	1	1	1	0.532	0.592	0.728	741	83.5	5.69	Transport/cargo protein	Transport	Transporter activity	Nucleus	CC
MAN1A1	4121	24497519	Mannosyl-oligosaccharide 1,2-alpha-mannosidase IA	1.07	2	1	1	1	0.948	0.206	0.419	653	72.9	6.47	Enzyme: Hydrolase	Metabolism;Energy pathways	Hydrolase activity	Endoplasmic reticulum	TM;CC
AKR1C3	8644	24497583	Aldo-keto reductase family 1 member C3 isoform 1	40.56	4	4	10	44	1.081	0.373	0.301	323	36.8	7.94	Enzyme: Reductase	Metabolism;Energy pathways	Catalytic activity	Cytoplasm	ALDKR
NCSTN	23385	24638433	Nicastrin	1.69	1	1	1	1				709	78.4	5.99	Integral membrane protein	Cell communication;Signal transduction	Protein binding	Plasma membrane	SP;TM
HIST2H2AC	8338	24638446	Histone H2A type 2-C	62.79	3	3	8	34	0.83	1.044	1.54	129	14	10.9	DNA binding protein	Regulation of nucleobase, nucleoside, nucleotide and nucleic acid metabolism	DNA binding	Nucleus	-
HLA-A	3105	24797067	HLA class I histocompatibility antigen, A-1 alpha chain	17.53	15	1	4	9	1.27	0.864	2.009	365	40.8	6	MHC complex protein	Immune response	MHC class I receptor activity;MHC class II receptor activity	Plasma membrane	IGC;SP;TM
IPO5	3843	24797086	Importin-5	8.52	1	5	5	21	1.9	1.974	1.712	1115	125.5	4.92	Transport/cargo protein	Transport	Transporter activity	Cytoplasm	HEAT;IBN_NT
PYCR1	5831	24797095	Pyrroline-5-carboxylate reductase 1, mitochondrial isoform 2	24.68	5	5	6	16	1.097	0.625	1.253	316	33.3	6.8	Enzyme: Oxidoreductase	Metabolism;Energy pathways	Oxidoreductase activity	Cytoplasm	-
FAF2	23197	24797106	FAS-associated factor 2	37.75	1	9	9	25	0.487	0.324	0.532	445	52.6	5.62	Unclassified	Apoptosis	Molecular function unknown	Cytoplasm	CC;UBX;UBA
RRP7A	27341	25092725	Ribosomal RNA-processing protein 7 homolog A	6.43	1	1	1	3	0.682	0.708	0.947	280	32.3	9.58	RNA binding protein	Regulation of nucleobase, nucleoside, nucleotide and nucleic acid metabolism	RNA binding	Nucleolus	RRM;CC
RDH10	157506	25282469	Retinol dehydrogenase 10	4.4	1	1	1	1				341	38.1	7.4	Enzyme: Dehydrogenase	Metabolism;Energy pathways	Catalytic activity	Endoplasmic reticulum	TM
KIAA2013	90231	25286703	Uncharacterized protein KIAA2013	2.68	2	1	1	1	1.293	1.242	1.277	634	69.1	8.19	Unclassified	Biological_process unknown	Molecular function unknown	Integral to membrane	TM;SP
MRPL11	65003	25306272	39S ribosomal protein L11, mitochondrial isoform b	10.84	3	1	1	2	0.81	0.735	0.811	166	18.2	9.73	Ribosomal subunit	Protein metabolism	Structural constituent of ribosome	Mitochondrion	-
GFM2	84340	25306283	Ribosome-releasing factor 2, mitochondrial isoform 3	3.51	5	2	2	2	0.557	0.701	0.346	513	57	7.09	Translation regulatory protein	Regulation of translation	Translation regulator activity	Mitochondrion	GTP_EFTU;GTP_EFTU_D2
DAZAP1	26528	25470890	DAZ-associated protein 1 isoform a	13.76	5	4	4	11	1.355	0.952	1.57	378	40.5	8.28	RNA binding protein	Regulation of nucleobase, nucleoside, nucleotide and nucleic acid metabolism	RNA binding	Nucleus	RRM
PSMD2	5708	25777602	26S proteasome non-ATPase regulatory subunit 2 isoform 1	11.78	3	6	6	15	1.671	1.917	1.398	908	100.1	5.2	Ubiquitin proteasome system protein	Protein metabolism	Ubiquitin-specific protease activity	Cytoplasm	CC
PSMD3	5709	25777612	26S proteasome non-ATPase regulatory subunit 3	28.09	1	11	11	30	1.161	1.194	1.347	534	60.9	8.44	Ubiquitin proteasome system protein	Protein metabolism	Ubiquitin-specific protease activity	Cytoplasm	CC;PINT
PSMD7	5713	25777615	26S proteasome non-ATPase regulatory subunit 7	12.65	1	3	3	16	0.872	0.972	1.21	324	37	6.77	Ubiquitin proteasome system protein	Protein metabolism	Ubiquitin-specific protease activity	Nucleus	JAB
SKP1	6500	25777713	S-phase kinase-associated protein 1 isoform b	33.74	2	4	5	6	1.368	2.595	1.24	163	18.6	4.54	Ubiquitin proteasome system protein	Protein metabolism;Regulation of cell cycle;Chromosome segregation	Ubiquitin-specific protease activity	Nucleus	SKP1
ALDH1B1	219	25777730	Aldehyde dehydrogenase X, mitochondrial	13.54	6	3	4	9	2.263	3.018	1.751	517	57.2	6.99	Enzyme: Dehydrogenase	Metabolism;Energy pathways	Catalytic activity	Mitochondrion	-
ALDH2	217	25777732	Aldehyde dehydrogenase, mitochondrial isoform 1	17.99	7	5	6	12	0.873	0.477	0.839	517	56.3	7.05	Enzyme: Dehydrogenase	Metabolism;Energy pathways	Catalytic activity	Mitochondrion	-
ALDH4A1	8659	25777734	Delta-1-pyrroline-5-carboxylate dehydrogenase, mitochondrial isoform a	3.73	1	1	1	1	1.047	0.372	0.513	563	61.7	8.07	Enzyme: Dehydrogenase	Metabolism;Energy pathways	Catalytic activity	Mitochondrion	-
NUP133	55746	26051235	Nuclear pore complex protein Nup133	5.36	1	4	4	4	0.918	0.949	1.297	1156	128.9	5.1	Transport/cargo protein	Transport	Transporter activity	Nucleus	-
TNFAIP2	7127	26051240	Tumor necrosis factor alpha-induced protein 2	5.96	2	2	2	2	0.783	0.805	0.852	654	72.6	6.46	Unclassified	Biological_process unknown	Molecular function unknown	Extracellular	-
MRPL46	26589	26667177	39S ribosomal protein L46, mitochondrial	11.11	1	3	3	4	0.416	0.49	0.602	279	31.7	7.05	Ribosomal subunit	Protein metabolism	Structural constituent of ribosome	Mitochondrion	SP;CC
CAMK2D	817	26667183	Calcium/calmodulin-dependent protein kinase type II subunit delta isoform 1	12.97	16	3	3	7	1.519	2.384	0.79	478	54.1	7.25	Serine/threonine kinase	Regulation of cell growth	Protein serine/threonine kinase activity	Cytoplasm	S_T_kinase
NASP	4678	27262628	Nuclear autoantigenic sperm protein isoform 2	26.52	5	10	10	39	2.239	1.275	1.409	788	85.2	4.3	Cell cycle control protein	Cell communication;Signal transduction;Regulation of cell cycle	Histone binding	Nucleus;Cytoplasm	TPR;CC
ATXN2L	11273	27262651	Ataxin-2-like protein isoform D	4.6	22	3	3	9	1.432	1.655	1.117	1044	110.3	8.85	Unclassified	Biological_process unknown	Molecular function unknown	Nucleus;Cytoplasm	-
CSF1R	1436	27262659	Macrophage colony-stimulating factor 1 receptor	2.37	1	1	1	1				972	107.9	6.37	Receptor tyrosine kinase	Cell communication;Signal transduction	Transmembrane receptor protein tyrosine kinase activity	Plasma membrane	TM;Ig_LIKE;IGC2;Tyr_Kinase;SP
PAM16	51025	27363461	Mitochondrial import inner membrane translocase subunit TIM16	8.8	2	1	1	1				125	13.8	9.7	Unclassified	Signal transduction	Molecular function unknown	Mitochondrion	-
POFUT1	23509	27436889	GDP-fucose protein O-fucosyltransferase 1 isoform 1	9.28	2	2	2	3	1.121	1.025	0.89	388	43.9	8.53	Enzyme: Transferase	Metabolism	Transferase activity	Golgi membrane	TM
MRPL12	6182	27436901	39S ribosomal protein L12, mitochondrial	28.79	1	3	3	38	1.266	0.938	1.185	198	21.3	8.87	Ribosomal subunit	Regulation of nucleobase, nucleoside, nucleotide and nucleic acid metabolism	Structural constituent of ribosome	Mitochondrion	-
SYVN1	84447	27436925	E3 ubiquitin-protein ligase synoviolin isoform a	3.41	4	2	2	5	0.606	0.495	0.961	616	67.6	6.95	Ubiquitin proteasome system protein	Protein metabolism;Anti-apoptosis	Ubiquitin-specific protease activity;Ligase activity	Endoplasmic reticulum	SP;TM;RING
LMNA	4000	27436946	Lamin isoform A	65.81	6	39	41	161	0.67	1.043	0.923	664	74.1	7.02	Structural protein	Cell growth and/or maintenance	Structural molecule activity	Nucleus;Cytoplasm	CC;NLS
AP2A2	161	27477041	AP-2 complex subunit alpha-2 isoform 2	11.61	4	4	6	17	1.036	1.169	0.963	939	103.9	6.96	Transport/cargo protein	Transport	Transporter activity	Plasma membrane	ADAP;CC
NUP210	23225	27477134	Nuclear pore membrane glycoprotein 210	3.6	2	4	4	4	0.921	0.65	0.572	1887	205	6.81	Transport/cargo protein	Transport	Transporter activity	Nucleus	TM
ZC3HAV1	56829	27477138	Zinc finger CCCH-type antiviral protein 1 isoform 2	9.73	3	4	4	6	1.189	1.134	0.858	699	77.9	8.38	-	Immune response	Defense/immunity protein activity	Cytoplasm;Nucleus	SP
CHTF18	63922	27501458	Chromosome transmission fidelity protein 18 homolog	4.1	4	2	2	4	1.189	1.004	0.659	975	107.3	7.21	DNA binding protein	Regulation of nucleobase, nucleoside, nucleotide and nucleic acid metabolism	DNA binding	Nucleus	AAA;CC
PIAS2	9063	27532984	E3 SUMO-protein ligase PIAS2 isoform alpha	2.62	11	1	1	1	1.058	1.282	1.143	572	63.4	8.15	Transcription regulatory protein	Regulation of nucleobase, nucleoside, nucleotide and nucleic acid metabolism	Transcription regulator activity	Nucleus	SAP;PHD
NOMO2	283820	27734709	Nodal modulator 2 isoform 2	10.23	7	7	7	13	0.589	0.565	0.715	1222	134.1	5.76	Unclassified	Biological_process unknown	Molecular function unknown	-	SP;CC
MMGT1	93380	27735037	Membrane magnesium transporter 1	22.9	1	2	2	7	1.019	0.829	1.067	131	14.7	9.16	Unclassified	Biological_process unknown	Molecular function unknown	-	SP;TM
DCUN1D3	123879	27735047	DCN1-like protein 3	5.26	1	1	1	1				304	34.3	5.12	Unclassified	Biological_process unknown	Molecular function unknown	-	CC
ABCA12	26154	27881501	ATP-binding cassette sub-family A member 12 isoform b	0.57	2	1	1	1				2277	256.8	7.49	Transport/cargo protein	Transport	Transporter activity	Plasma membrane	SP;TM;AAA
ABCF2	10061	27881506	ATP-binding cassette sub-family F member 2 isoform a	2.09	2	1	1	1				623	71.2	7.37	Unclassified	Immune response	Molecular function unknown	Mitochondrion	CC;AAA
MRPL39	54148	27886582	39S ribosomal protein L39, mitochondrial isoform a	7.99	3	2	2	7	0.677	0.614	0.819	338	38.7	7.65	Ribosomal subunit	Biological_process unknown	Structural constituent of ribosome;RNA binding	Mitochondrion	-
KRT20	54474	27894337	Keratin, type I cytoskeletal 20	4.95	2	1	2	7				424	48.5	5.69	Unclassified	Biological_process unknown	Molecular function unknown	-	CC
PSENEN	55851	28144920	Gamma-secretase subunit PEN-2	16.83	1	1	1	1	0.676	0.701	0.885	101	12	9.19	Integral membrane protein	Protein metabolism	Enzyme activator activity	Endoplasmic reticulum	TM
HIST3H2BB	128312	28173554	Histone H2B type 3-B	73.81	1	1	12	386	0.579	0.296	1.603	126	13.9	10.32	DNA binding protein	Regulation of nucleobase, nucleoside, nucleotide and nucleic acid metabolism	DNA binding	Nucleus	H2B
IDH3B	3420	28178821	Isocitrate dehydrogenase [NAD] subunit beta, mitochondrial isoform a	19.22	4	5	5	6	0.718	0.819	0.89	385	42.2	8.46	Enzyme: Dehydrogenase	Metabolism;Energy pathways	Catalytic activity	Mitochondrion	SP
HIST2H2AB	317772	28195394	Histone H2A type 2-B	62.31	2	4	7	22	0.994	0.94	1.361	130	14	10.89	DNA binding protein	Regulation of nucleobase, nucleoside, nucleotide and nucleic acid metabolism	DNA binding	-	H2A
XG	7499	28212220	Glycoprotein Xg isoform 1	3.89	4	1	1	1				180	19.7	7.46	Unclassified	Immune response	Molecular function unknown	Plasma membrane	SP;TM
NOP9	161424	28212272	Nucleolar protein 9 isoform 1	3.62	3	2	2	6	0.743	0.763	0.575	636	69.4	7.28	Unclassified	Biological_process unknown	Molecular function unknown	Nucleolus	-
NDUFA11	126328	28269681	NADH dehydrogenase [ubiquinone] 1 alpha subcomplex subunit 11 isoform 1	10.64	2	1	1	1	1.061	0.957	3.357	141	14.8	8.72	Enzyme: Oxidoreductase	Metabolism;Energy pathways	Oxidoreductase activity	Mitochondrion	TM
TMEM167A	153339	28372533	Protein kish-A	15.28	1	2	2	2	0.722	0.699	2.548	72	8.1	8.95	Integral membrane protein	Biological_process unknown	Molecular function unknown	-	SP;TM
ADRM1	11047	28373192	Proteasomal ubiquitin receptor ADRM1 isoform 1	13.02	2	4	4	4	2.778	1.85	0.964	407	42.1	5.07	Adhesion molecule;Cell surface receptor	Cell communication;Signal transduction	Receptor activity;Molecular function unknown	Cytoplasm;Microsome	SP;TM
RHOC	389	28395033	Rho-related GTP-binding protein RhoC	43.52	2	1	7	32	2.139	1.571	1.008	193	22	6.58	GTPase	Cell communication;Signal transduction	GTPase activity	Cytoplasm	RHO
SBDS	51119	28416940	Ribosome maturation protein SBDS	7.6	1	1	1	1	2.038	2.609	1.623	250	28.7	8.75	Unclassified	Biological_process unknown	Molecular function unknown	Nucleolus	-
TXLNA	200081	28460688	Alpha-taxilin	11.72	3	4	4	6	1.161	1.172	0.734	546	61.9	6.52	Unclassified	Cell communication;Signal transduction	Molecular function unknown	Cytoplasm	CC
LDLRAD3	143458	28557796	Low-density lipoprotein receptor class A domain-containing protein 3	3.19	1	1	1	1	0.982	1.14	0.527	345	37.4	4.87	Unclassified	Lipid metabolism	Receptor activity	-	LDLA;TM
FAM84B	157638	28557798	Protein FAM84B	5.48	1	1	1	1				310	34.5	5.54	Unclassified	Biological_process unknown	Molecular function unknown	Plasma membrane	-
TTC9C	283237	28603842	Tetratricopeptide repeat protein 9C	5.26	1	1	1	1				171	20	8.92	Unclassified	Biological_process unknown	Molecular function unknown	-	TPR
FERMT3	83706	28626504	Fermitin family homolog 3 short form	2.41	2	1	1	1				663	75.4	6.77	Cytoskeletal associated protein;Unclassified	Biological_process unknown;Cytoskeletal anchoring	Molecular function unknown;Cytoskeletal anchoring activity	Plasma membrane	PH
ZHX3	23051	28827782	Zinc fingers and homeoboxes protein 3	2.3	2	1	1	1				956	104.6	6.07	Transcription regulatory protein	Regulation of nucleobase, nucleoside, nucleotide and nucleic acid metabolism	Transcription regulator activity	Nucleus	HOX;ZNFC2;CC
CHMP4B	128866	28827795	Charged multivesicular body protein 4b	13.39	1	2	2	7	1.713	2.032	1.093	224	24.9	4.82	Transport/cargo protein	Transport	Transporter activity	Cytoplasm	CC
MRPL43	84545	28872734	39S ribosomal protein L43, mitochondrial isoform a	19.5	5	2	2	4	0.792	0.76	0.81	159	17.8	9.88	Ribosomal subunit	Protein metabolism	Structural constituent of ribosome	Mitochondrion	-
PSMD12	5718	28872765	26S proteasome non-ATPase regulatory subunit 12 isoform 2	23.17	2	7	7	18	2.004	1.926	1.585	436	50.5	7.88	Ubiquitin proteasome system protein	Protein metabolism	Ubiquitin-specific protease activity	Cytoplasm	PINT
CDK5RAP3	80279	28872792	CDK5 regulatory subunit-associated protein 3 isoform b	7.71	6	4	4	11	0.89	0.583	1.382	506	56.9	4.75	Cell cycle control protein	Cell communication;Signal transduction;Regulation of cell cycle	Molecular function unknown	-	CC
STX12	23673	28933465	Syntaxin-12	11.59	1	2	2	2	1.325	1.02	1.085	276	31.6	5.59	Membrane transport protein	Transport	Auxiliary transport protein activity	Endosome	SynN;TM;CC;t_SNARE
CSE1L	1434	29029559	Exportin-2 isoform 1	11.53	2	8	8	18	1.43	1.671	1.015	971	110.3	5.77	Transport/cargo protein	Transport	Transporter activity	Nucleus	IBN_NT
DHX37	57647	29029601	Probable ATP-dependent RNA helicase DHX37	0.86	2	1	1	1	0.839	0.902	1.47	1157	129.5	8.1	RNA helicase	Regulation of nucleobase, nucleoside, nucleotide and nucleic acid metabolism	Helicase activity	Nucleolus	DEXDc;HELIC
PPA2	27068	29171702	Inorganic pyrophosphatase 2, mitochondrial isoform 1	18.56	3	4	4	10	0.898	0.667	1.006	334	37.9	7.39	Enzyme: Phosphatase	Metabolism;Energy pathways	Catalytic activity	Mitochondrion;Cytoplasm	SP
MAGED2	10916	29171705	Melanoma-associated antigen D2	9.74	1	3	3	4	2.603	1.767	0.941	606	64.9	9.32	Unclassified	Cell growth and/or maintenance	Molecular function unknown	Nucleus	MAGE
ARMCX3	51566	29540566	Armadillo repeat-containing X-linked protein 3	5.01	1	1	1	1				379	42.5	8.37	Unclassified	Immune response;Embryonic development	Molecular function unknown	Plasma membrane	ARM;TM
NSFL1C	55968	29568099	NSFL1 cofactor p47 isoform b	11.8	6	3	3	5	2.369	2.354	2.881	339	37.3	5.11	Unclassified	Cell growth and/or maintenance	Molecular function unknown	Nucleus;Cytoplasm	UBX;NLS;UBA
CSNK2A1	1457	29570793	Casein kinase II subunit alpha isoform b	18.82	3	3	3	5	1.343	1.832	1.052	255	29.2	6.71	Serine/threonine kinase	Signal transduction;Protein modification	Protein serine/threonine kinase activity	Nucleus	S_T_kinase
PPAT	5471	29570798	Amidophosphoribosyltransferase	8.7	1	2	2	2	2.801	2.834	1.825	517	57.4	6.76	Enzyme: Ribosyltransferase	Metabolism;Energy pathways	Catalytic activity	Nucleus	-
EGFR	1956	29725609	Epidermal growth factor receptor isoform a	12.48	4	10	10	23	0.939	1.162	1.127	1210	134.2	6.68	Receptor tyrosine kinase	Cell communication;Signal transduction	Transmembrane receptor protein tyrosine kinase activity	Plasma membrane;Nucleus;Cytoplasm	REC;FU;Tyr_Kinase;TM;SP
TUBB2B	347733	29788768	Tubulin beta-2B chain	44.49	3	2	21	209	2.454	1.789	0.756	445	49.9	4.89	Cytoskeletal protein	Cell growth and/or maintenance	Structural constituent of cytoskeleton	-	CC;TUBULIN
TUBB	203068	29788785	Tubulin beta chain	65.77	2	3	29	270	1.814	1.629	0.974	444	49.6	4.89	Cytoskeletal protein	Cell growth and/or maintenance	Structural constituent of cytoskeleton	Cytoplasm;Plasma membrane	TUBULIN;CC
WDR75	84128	29789283	WD repeat-containing protein 75	6.99	1	4	4	11	0.676	0.715	0.775	830	94.4	5.96	Unclassified	Cell communication	Molecular function unknown	-	WD40
NDUFAF2	91942	29789409	Mimitin, mitochondrial	22.49	1	2	2	7	0.529	0.683	0.556	169	19.8	8.97	Unclassified	Cell proliferation	Molecular function unknown	Mitochondrion	-
PPM1G	5496	29826282	Protein phosphatase 1G	15.38	1	5	5	18	1.323	1.63	1.179	546	59.2	4.36	Serine/threonine phosphatase	Cell communication;Signal transduction;Protein modification	Protein serine/threonine phosphatase activity	Nucleoplasm	PP2C;CC;PA2c
MRPL47	57129	29826285	39S ribosomal protein L47, mitochondrial isoform b	10	2	1	1	1				140	17	10.71	Ribosomal subunit	Protein metabolism	Structural constituent of ribosome	Mitochondrion	SP;CC
GORASP2	26003	29826294	Golgi reassembly-stacking protein 2 isoform 1	13.72	2	3	3	5	0.916	0.818	1.11	452	47.1	4.82	Transport/cargo protein	Transport	Transporter activity	Golgi apparatus	PDZ
FAM134C	162427	30023820	Protein FAM134C	13.52	2	3	3	8	0.421	0.515	0.493	466	51.4	4.97	Integral membrane protein	Biological_process unknown	Molecular function unknown	-	TM
OSTM1	28962	30025026	Osteopetrosis-associated transmembrane protein 1	3.89	1	1	1	2	1.469	0.723	1.096	334	37.2	6.01	Unclassified	Biological_process unknown	Molecular function unknown	Plasma membrane	TM
PACS1	55690	30089916	Phosphofurin acidic cluster sorting protein 1	1.45	1	1	1	1	0.23	1.309	0.741	963	104.8	7.74	Adapter molecule	Transport	Receptor signaling complex scaffold activity	Cytoplasm	-
POLDIP3	84271	30089919	Polymerase delta-interacting protein 3 isoform 2	4.34	3	1	1	4	0.45	0.507	1.005	392	42.9	9.91	RNA binding protein	Cell growth and/or maintenance	RNA binding	Nucleolus	RRM
TMEM132A	54972	30089937	Transmembrane protein 132A isoform b	1.96	2	1	1	1	1.637	1.589	1.122	1023	110	5.62	Unclassified	Biological_process unknown	Molecular function unknown	Endoplasmic reticulum	CC;TM
ACOX1	51	30089972	Peroxisomal acyl-coenzyme A oxidase 1 isoform a	6.67	3	3	3	3	0.987	1.509	1.017	660	74.6	7.62	Enzyme: Oxidase	Metabolism;Energy pathways	Catalytic activity	Peroxisome;Nucleus	-
ACTL6A	86	30089997	Actin-like protein 6A isoform 2	24.81	2	6	6	10	0.86	0.939	1.022	387	43.2	6.14	DNA binding protein	Regulation of nucleobase, nucleoside, nucleotide and nucleic acid metabolism	Chromatin binding	Cytoplasm;Nucleus	ACTIN;NLS
EHD1	10938	30240932	EH domain-containing protein 1 isoform 1	19.48	3	4	4	17	1.125	2.502	1.298	534	60.6	6.83	Calcium binding protein	Cell communication;Signal transduction	Calcium ion binding	Plasma membrane	EH
PSME2	5721	30410792	Proteasome activator complex subunit 2	14.64	1	2	2	4	1.192	1.117	0.813	239	27.4	5.73	Ubiquitin proteasome system protein	Protein metabolism	Ubiquitin-specific protease activity	Cytoplasm	-
PSME3	10197	30410794	Proteasome activator complex subunit 3 isoform 1	20.08	3	5	5	18	1.499	1.607	2.058	254	29.5	5.95	Ubiquitin proteasome system protein	Protein metabolism	Ubiquitin-specific protease activity	Cytoplasm	-
AGPAT6	137964	30520329	Glycerol-3-phosphate acyltransferase 6	3.07	1	1	1	1	1.674	1.042	1.118	456	52	9.19	Enzyme: Acyltransferase	Metabolism;Energy pathways	Acyltransferase activity	Integral to membrane	SP;TM;PISC
SEPT10	151011	30795193	Septin-10 isoform 2	2.55	4	1	1	3	1.359	1.54	1.136	431	50	7.02	GTPase	Cell communication;Signal transduction	GTPase activity	Cytoplasm	CC
IGF2BP3	10643	30795212	Insulin-like growth factor 2 mRNA-binding protein 3	23.14	3	7	9	27	1.814	1.346	0.849	579	63.7	8.87	Translation regulatory protein	Protein metabolism	Translation regulator activity	Cytoplasm	RRM;KH;NLS
LEMD2	221496	31044432	LEM domain-containing protein 2 isoform 1	3.38	1	1	1	3	1.126	0.615	0.992	503	56.9	9	Integral membrane protein	Biological_process unknown	Molecular function unknown	Integral to membrane	TM
COLGALT1	79709	31377697	Procollagen galactosyltransferase 1	4.02	2	2	2	6	1.512	0.729	0.734	622	71.6	7.31	Unclassified	Biological_process unknown	Molecular function unknown	-	SP
RABEP1	9135	31377798	Rab GTPase-binding effector protein 1 isoform 1	1.28	1	1	1	1				862	99.2	5.01	GTPase activating protein	Cell communication;Signal transduction	GTPase activator activity	Cytoplasm;Nucleus	CC
EXOSC8	11340	31415882	Exosome complex component RRP43	10.51	2	1	1	1				276	30	5.3	Ribonuclease	Regulation of nucleobase, nucleoside, nucleotide and nucleic acid metabolism	Ribonuclease activity	Nucleolus	-
HSPA4L	22824	31541941	Heat shock 70 kDa protein 4L	8.46	2	3	6	12	1.179	1.185	2.579	839	94.5	5.88	Heat shock protein	Protein metabolism	Heat shock protein activity	Cytoplasm	-
ADPGK	83440	31542509	ADP-dependent glucokinase	5.65	2	2	2	4	0.573	0.378	0.471	496	53.9	6.2	Enzyme: Phosphorylase	Metabolism;Energy pathways	Phosphorylase activity	-	SP
DDX49	54555	31542656	Probable ATP-dependent RNA helicase DDX49	7.87	1	2	2	2				483	54.2	9.06	RNA helicase	Regulation of nucleobase, nucleoside, nucleotide and nucleic acid metabolism	Helicase activity	Nucleus	DEXDc;HELIC;CC
CHMP6	79643	31542673	Charged multivesicular body protein 6	13.43	2	2	2	3	1.417	1.39	2.227	201	23.5	5.31	Unclassified	Transport	Molecular function unknown	-	CC
MARC2	54996	31542713	MOSC domain-containing protein 2, mitochondrial	8.96	2	1	2	3	0.296	0.406	0.73	335	38	9.16	Unclassified	Drug metabolism	Catalytic activity	Mitochondrial membrane	TM
MAK16	84549	31543091	Protein MAK16 homolog	10.67	1	2	2	2	0.452	0.476	0.802	300	35.3	5.38	RNA binding protein	Regulation of nucleobase, nucleoside, nucleotide and nucleic acid metabolism	RNA binding	Nucleolus	-
PCYT1A	5130	31543385	Choline-phosphate cytidylyltransferase A	8.45	1	2	2	2	1.076	1.251	0.687	367	41.7	7.25	Enzyme: Nucleotidyltransferase	Metabolism;Energy pathways	Nucleotidyltransferase activity	Nucleus	CC
GADD45GIP1	90480	31543415	Growth arrest and DNA damage-inducible proteins-interacting protein 1	26.58	1	4	4	7	0.862	1.037	1.132	222	25.4	10.02	Cell cycle control protein	Cell communication;Signal transduction	Protein binding	Nucleus	CC
PNKP	11284	31543419	Bifunctional polynucleotide phosphatase/kinase	2.3	1	1	1	1				521	57	8.46	DNA binding protein	Regulation of nucleobase, nucleoside, nucleotide and nucleic acid metabolism	DNA repair protein	Nucleus	FHA;NLS
SLC20A1	6574	31543630	Sodium-dependent phosphate transporter 1	2.95	1	1	1	2	1.526	5.029	0.729	679	73.7	7.08	Membrane transport protein	Transport	Auxiliary transport protein activity	Plasma membrane	-
TUBG1	7283	31543831	Tubulin gamma-1 chain	11.09	4	3	3	3	1.18	1.218	0.999	451	51.1	6.14	Cytoskeletal protein	Cell growth and/or maintenance	Structural constituent of cytoskeleton	Nucleus	TUBULIN
MRPL55	128308	31563354	39S ribosomal protein L55, mitochondrial isoform a	12.5	3	1	1	4	0.634	0.71	0.724	128	15.1	11.15	Ribosomal subunit	Protein metabolism	Structural constituent of ribosome	Mitochondrion	CC
EIF6	3692	31563378	Eukaryotic translation initiation factor 6 isoform a	50.2	2	6	6	28	1.026	1.481	0.84	245	26.6	4.68	Translation regulatory protein	Regulation of translation	Translation regulator activity	Cytoplasm	-
ADNP	23394	31563503	Activity-dependent neuroprotector homeobox protein	1.45	2	1	1	2	0.609	0.92	0.668	1102	123.5	7.34	Transcription factor	Regulation of nucleobase, nucleoside, nucleotide and nucleic acid metabolism	Transcription factor activity	Nucleus	ZNFC2;HOX;NLS
SFXN3	81855	31621303	Sideroflexin-3	24.31	1	3	5	19	0.561	1.496	0.436	325	36	9.09	Integral membrane protein	Biological_process unknown	Molecular function unknown	Integral to membrane	TM
MRPL21	219927	31652226	39S ribosomal protein L21, mitochondrial isoform d	34.15	3	5	5	13	0.834	0.82	0.936	205	22.8	9.89	Ribosomal subunit	Protein metabolism	Structural constituent of ribosome	Mitochondrion	SP
ABCA13	154664	31657092	ATP-binding cassette sub-family A member 13	0.12	1	1	1	1	1.16615	1.42663	0.102336	5058	575.791	6.45557	Transport/cargo protein	Transport	Transporter activity	Plasma membrane	TM;AAA
CMTM7	112616	31657099	CKLF-like MARVEL transmembrane domain-containing protein 7 isoform b	23.24	2	1	1	4	0.978	0.932	0.723	142	15.4	8.02	Unclassified	Cell communication;Signal transduction	Molecular function unknown	-	MARVEL
PFAS	5198	31657129	Phosphoribosylformylglycinamidine synthase	5.75	2	4	4	5	1.017	1.287	0.728	1338	144.6	5.76	Enzyme: Synthase	Metabolism;Energy pathways	Ligase activity	Cytoplasm	-
ITPA	3704	31657144	Inosine triphosphate pyrophosphatase isoform b	17.51	4	2	2	6	2.744	1.955	1.109	177	19.6	5.19	Enzyme: Hydrolase	Metabolism;Energy pathways	Hydrolase activity	Cytoplasm	-
DLAT	1737	31711992	Dihydrolipoyllysine-residue acetyltransferase component of pyruvate dehydrogenase complex, mitochondrial	4.79	1	2	2	7	0.378	0.665	0.725	647	69	7.84	Enzyme: Acyltransferase	Metabolism;Energy pathways	Acyltransferase activity	Mitochondrion	-
AUP1	550	31712030	Ancient ubiquitous protein 1	7.32	2	2	2	5	0.583	0.586	0.73	410	45.8	8.65	Unclassified	Cell communication;Signal transduction	Molecular function unknown	Cytoplasm	PISC;CUE;SP
SUN2	25777	31742498	SUN domain-containing protein 2 isoform b	3.49	3	1	1	1	0.873	0.993	0.714	717	80.3	6.73	Unclassified	Cell organization and biogenesis	Molecular function unknown	Integral to membrane	TM;CC
SNX27	81609	31742501	Sorting nexin-27	1.89	2	1	1	1				528	59.8	6.32	Transport/cargo protein	Vesicle-mediated transport	Transporter activity	Cytosol	PDZ;PX;RA
PELO	53918	31880783	Protein pelota homolog	6.49	1	2	2	4	1.867	1.265	1.172	385	43.3	6.34	Cell cycle control protein	Cell communication;Signal transduction	Molecular function unknown	Nucleus	NLS
HPS6	79803	31881785	Hermansky-Pudlak syndrome 6 protein	1.81	1	1	1	1	2.351	3.502	1.319	775	82.9	6.28	Unclassified	Biological_process unknown	Molecular function unknown	-	SP
SARNP	84324	32129199	SAP domain-containing ribonucleoprotein	14.29	1	2	2	5	0.564	0.845	0.625	210	23.7	6.42	Unclassified	Biological_process unknown	Molecular function unknown	Nucleus	SAP;NLS
BUD31	8896	32171175	Protein BUD31 homolog	43.06	2	5	5	6	0.681	0.77	1.492	144	17	8.82	Transcription regulatory protein	Regulation of nucleobase, nucleoside, nucleotide and nucleic acid metabolism	Transcription regulator activity	Nucleus	-
BAIAP2L1	55971	32171238	Brain-specific angiogenesis inhibitor 1-associated protein 2-like protein 1	13.5	1	4	4	6	0.676	0.753	1.224	511	56.8	8.68	Unclassified	Biological_process unknown	Molecular function unknown	-	SH3;CC
TMEM165	55858	32189371	Transmembrane protein 165	6.17	1	1	1	2	1.128	0.529	0.901	324	34.9	7.02	Unclassified	Biological_process unknown	Molecular function unknown	-	SP;TM;CC
PRDX2	7001	32189392	Peroxiredoxin-2	27.78	1	7	8	32	2.346	3.184	1.024	198	21.9	5.97	Enzyme: Peroxidase	Metabolism;Energy pathways	Peroxidase activity	Cytoplasm	-
ATP5B	506	32189394	ATP synthase subunit beta, mitochondrial	58.41	1	22	22	212	0.575	0.626	0.755	529	56.5	5.4	Transport/cargo protein	Metabolism;Energy pathways	Transporter activity	Mitochondrion	AAA
PBDC1	51260	32306539	Protein PBDC1	12.45	1	2	2	2	1.769	2.097	0.92	233	26	4.79	Unclassified	Biological_process unknown	Molecular function unknown	-	SP
NFS1	9054	32307132	Cysteine desulfurase, mitochondrial isoform a	6.56	2	2	2	3	0.341	0.294	0.615	457	50.2	8.31	Enzyme: Sulphotransferase	Metabolism;Energy pathways	Sulfotransferase activity	Mitochondrion	NLS
PLOD1	5351	32307144	Procollagen-lysine,2-oxoglutarate 5-dioxygenase 1	7.02	1	4	4	6	1.504	0.842	1.694	727	83.5	6.95	Enzyme: Hydroxylase	Metabolism;Energy pathways	Catalytic activity	Endoplasmic reticulum	P4HC;SP
SERPINH1	871	32454741	Serpin H1	24.64	1	6	6	25	0.404	0.679	0.286	418	46.4	8.69	Heat shock protein	Protein metabolism	Heat shock protein activity	Endoplasmic reticulum	SP;SERPIN
HSD11B1	3290	32455239	Corticosteroid 11-beta-dehydrogenase isozyme 1	3.42	1	1	1	1				292	32.4	8.56	Enzyme: Dehydrogenase	Metabolism	Catalytic activity	Endoplasmic reticulum	TM
NOP56	10528	32483374	Nucleolar protein 56	19.02	1	6	6	25	0.769	0.787	0.819	594	66	9.19	Unclassified	Regulation of nucleobase, nucleoside, nucleotide and nucleic acid metabolism	Molecular function unknown	Nucleolus	-
PRDX3	10935	32483377	Thioredoxin-dependent peroxide reductase, mitochondrial isoform b	21.01	2	4	4	12	1.084	0.837	1.685	238	25.8	7.46	Enzyme: Peroxidase	Metabolism;Energy pathways	Peroxidase activity	Mitochondrion	-
PAK2	5062	32483399	Serine/threonine-protein kinase PAK 2	7.06	10	3	3	6	1.632	1.591	1.074	524	58	5.96	Serine/threonine kinase	Cell communication;Signal transduction	Protein serine/threonine kinase activity	Endoplasmic reticulum	S_T_kinase;PBD
LRP10	26020	32490559	Low-density lipoprotein receptor-related protein 10	2.95	2	1	1	2	0.51	2.112	0.48	713	76.1	5.52	Cell surface receptor	Biological_process unknown	Receptor activity	Plasma membrane	SP;CUB;LDLA;TM
ACOT7	11332	32528286	Cytosolic acyl coenzyme A thioester hydrolase isoform hBACHd	23.4	5	5	5	19	2.607	4.995	0.828	329	36.5	7.78	Enzyme: Hydrolase	Lipid metabolism;Metabolism;Energy pathways	Hydrolase activity	Cytoplasm;Mitochondrion;Cytosol	NLS
XIAP	331	32528299	E3 ubiquitin-protein ligase XIAP	1.81	1	1	1	1	3.912	2.582	1.963	497	56.6	6.65	Enzyme: Ligase	Anti-apoptosis	Ligase activity	Cytoplasm	BIR;RING
RFC1	5981	32528306	Replication factor C subunit 1 isoform 1	2.44	2	2	2	4	0.62	0.481	0.703	1147	128.1	9.36	DNA binding protein	Regulation of nucleobase, nucleoside, nucleotide and nucleic acid metabolism	DNA binding	Nucleus;Cytoplasm	BRCT;AAA
NUFIP2	57532	32698730	Nuclear fragile X mental retardation-interacting protein 2	10.79	1	5	5	12	1.092	0.915	1.161	695	76.1	8.7	RNA binding protein	Regulation of nucleobase, nucleoside, nucleotide and nucleic acid metabolism	RNA binding	Nucleus	-
LHFPL5	222662	32698930	Tetraspan membrane protein of hair cell stereocilia	3.2	1	1	1	1				219	24.2	7.08	Integral membrane protein	Biological_process unknown	Molecular function unknown	Integral to membrane	TM
UBE2A	7319	32967280	Ubiquitin-conjugating enzyme E2 A isoform 1	25.66	1	1	1	1				152	17.3	5.15	Ubiquitin proteasome system protein	Protein metabolism;DNA repair;Regulation of cell cycle	Ubiquitin-specific protease activity	Nucleus	UBC
STAMBPL1	57559	33147080	AMSH-like protease	4.59	1	1	1	1				436	49.8	7.23	Adapter molecule	Cell communication;Signal transduction	Receptor signaling complex scaffold activity	Nucleus	CC;JAB;NLS
UTY	7404	33188429	Histone demethylase UTY isoform 1	1.3	36	1	1	1				1079	118	7.87	Unclassified	Immune response	Molecular function unknown	-	SP;TPR;JMJC
MRPS9	64965	33188463	28S ribosomal protein S9, mitochondrial	12.12	1	4	4	10	0.85	1.324	1.124	396	45.8	9.51	Ribosomal subunit	Protein metabolism	Structural constituent of ribosome	Mitochondrion	SP
SYPL1	6856	33239443	Synaptophysin-like protein 1 isoform b	6.22	3	1	1	1	0.968	0.787	1.417	241	26.4	7.23	Integral membrane protein	Transport	Transporter activity	Cytoplasmic vesicle	TM
EIF3B	8662	33239445	Eukaryotic translation initiation factor 3 subunit B	16.09	1	11	11	21	1.549	1.735	1.486	814	92.4	5	Translation regulatory protein	Protein metabolism	Translation regulator activity	Ribosome	RRM
OGFR	11054	33286446	Opioid growth factor receptor	5.76	1	2	2	2				677	73.3	4.84	Nuclear receptor	Cell communication;Signal transduction	Ligand-dependent nuclear receptor activity	Nucleus;Cytoplasm	-
ZFPL1	7542	33300635	Zinc finger protein-like 1	5.81	1	1	1	2	0.636	0.641	0.853	310	34.1	8.07	Transcription regulatory protein	Regulation of nucleobase, nucleoside, nucleotide and nucleic acid metabolism	Transcription regulator activity	Nucleus	RING;TM;NLS
TRABD	80305	33342278	TraB domain-containing protein	5.85	4	1	1	1	1.49	0.863	2.132	376	42.3	8	Unclassified	Biological_process unknown	Molecular function unknown	-	-
DYNC1H1	1778	33350932	Cytoplasmic dynein 1 heavy chain 1	21.22	1	65	65	145	1.735	2.222	1.061	4646	532.1	6.4	ATPase	Metabolism;Energy pathways	ATPase activity	Cytoplasm	CC;AAA
UBE2H	7328	33356154	Ubiquitin-conjugating enzyme E2 H isoform 2	9.87	2	1	1	1				152	17.2	4.67	Ubiquitin proteasome system protein	Protein metabolism	Ubiquitin-specific protease activity	Nucleus	UBC
NBN	4683	33356172	Nibrin	1.86	1	1	1	1	0.769	0.617	0.799	754	84.9	6.9	DNA repair protein	DNA repair	DNA binding	Nucleus	FHA;CC;BRCT
PNN	5411	33356174	Pinin	3.77	1	3	3	7	0.743	0.764	1.397	717	81.6	7.14	Adhesion molecule	Cell communication;Signal transduction	Cell adhesion molecule activity	Plasma membrane;Nucleus	CC
MCM2	4171	33356547	DNA replication licensing factor MCM2	22.79	1	15	15	30	0.992	1.14	1.466	904	101.8	5.52	DNA binding protein	Regulation of nucleobase, nucleoside, nucleotide and nucleic acid metabolism	DNA binding	Nucleus	MCM;CC
GPATCH4	54865	33356550	G patch domain-containing protein 4 isoform 2	12.16	3	3	3	5	0.219	0.249	0.404	370	42	9.31	Unclassified	Biological_process unknown	Molecular function unknown	Nucleus	G_PATCH
ESD	2098	33413400	S-formylglutathione hydrolase	27.66	1	3	3	11	2.867	3.439	0.996	282	31.4	7.02	Enzyme: Esterase	Metabolism;Energy pathways	Hydrolase activity	Cytoplasm	-
TMED4	222068	33457308	Transmembrane emp24 domain-containing protein 4	14.98	1	1	2	8	0.727	0.794	0.8	227	25.9	8.28	Integral membrane protein	Biological_process unknown	Molecular function unknown	-	SP;CC;TM
IRF2BPL	64207	33457336	Interferon regulatory factor 2-binding protein-like	8.67	2	3	5	9	2.326	1.902	1.033	796	82.6	8.24	Unclassified	Biological_process unknown	Molecular function unknown	Nucleus	CC
C19orf10	56005	33457348	UPF0556 protein C19orf10	12.14	1	2	2	5	1.529	1.093	1.328	173	18.8	6.68	Growth factor	Cell communication;Signal transduction	Growth factor activity	-	SP
KIAA1143	57456	33468965	Uncharacterized protein KIAA1143	9.09	1	1	1	1				154	17.5	6.11	Unclassified	Biological_process unknown	Molecular function unknown	-	-
RABGGTA	5875	33469951	Geranylgeranyl transferase type-2 subunit alpha	4.06	1	1	1	2	0.87	1.047	1.17	567	65	5.67	Enzyme: Prenyltransferase	Protein modification	Transferase activity	Cytoplasm	LRR
MCM7	4176	33469968	DNA replication licensing factor MCM7 isoform 1	35.47	3	16	16	54	0.772	0.929	1.068	719	81.3	6.46	Unclassified;DNA helicase	Regulation of nucleobase, nucleoside, nucleotide and nucleic acid metabolism;DNA replication	Helicase activity	Nucleus	MCM
FKBP9	11328	33469985	Peptidyl-prolyl cis-trans isomerase FKBP9 isoform 1	1.58	2	1	1	1	0.943	0.773	3.09	570	63	5.08	Chaperone	Protein metabolism	Chaperone activity	Endoplasmic reticulum	SP;EF
TXNRD1	7296	33519428	Thioredoxin reductase 1, cytoplasmic isoform 2	42.48	6	2	12	33	2.302	1.157	1.25	499	54.7	6.47	Enzyme: Oxidoreductase	Metabolism;Energy pathways	Oxidoreductase activity	Cytoplasm	-
MAT2B	27430	33519455	Methionine adenosyltransferase 2 subunit beta isoform 2	7.74	2	1	1	1				323	36.4	6.65	Enzyme: Adenosyltransferase	Metabolism	Catalytic activity	Cytoplasm	-
MCL1	4170	33519458	Induced myeloid leukemia cell differentiation protein Mcl-1 isoform 2	10.33	2	1	1	1				271	28.6	6.58	Chaperone	Anti-apoptosis;Apoptosis;Signal transduction	Protein binding;Chaperone activity	Mitochondrial membrane	BCL;TM
BLVRA	644	33589854	Biliverdin reductase A	7.77	1	2	2	3	3.374	3.664	1.165	296	33.4	6.44	Enzyme: Oxidoreductase	Metabolism;Energy pathways	Oxidoreductase activity	Cytoplasm	-
PODXL	5420	33598950	Podocalyxin isoform 2	6.27	2	1	1	1				526	55.4	5.58	Integral membrane protein	Cell adhesion	Molecular function unknown	Integral to membrane	SP;TM
TIMM44	10469	33636719	Mitochondrial import inner membrane translocase subunit TIM44	10.84	1	4	4	8	0.88	0.622	0.947	452	51.3	8.32	Enzyme: Translocase	Transport	Catalytic activity	Mitochondrion	CC
CFL2	1073	33946278	Cofilin-2 isoform 1	32.53	2	1	4	10	1.88	2.889	0.892	166	18.7	7.88	Cytoskeletal associated protein	Biological_process unknown;Cytoskeleton organization and biogenesis	Cytoskeletal protein binding	Cytoplasm	ADF
GNAI1	2770	33946324	Guanine nucleotide-binding protein G(i) subunit alpha-1 isoform 1	14.12	8	1	5	7	0.866	1.503	2.17	354	40.3	5.97	G protein	Cell communication;Signal transduction	GTPase activity	Plasma membrane	GALP
ZNF512B	57473	34013528	Zinc finger protein 512B	2.24	2	1	1	2	0.645	0.418	0.549	892	97.2	9.83	DNA binding protein	Regulation of nucleobase, nucleoside, nucleotide and nucleic acid metabolism	DNA binding	Nucleus	ZNFC2
YBX1	4904	34098946	Nuclease-sensitive element-binding protein 1	43.52	3	7	9	48	0.63	0.644	0.529	324	35.9	9.88	Transcription factor	Regulation of nucleobase, nucleoside, nucleotide and nucleic acid metabolism	Transcription factor activity	Nucleus	-
CPSF2	53981	34101288	Cleavage and polyadenylation specificity factor subunit 2	6.01	1	3	3	3	0.577	0.588	0.782	782	88.4	5.11	RNA binding protein	Regulation of nucleobase, nucleoside, nucleotide and nucleic acid metabolism	RNA binding	Nucleus	CC
RAB7A	7879	34147513	Ras-related protein Rab-7a	61.35	1	12	12	41	0.956	1.379	1.172	207	23.5	6.7	GTPase	Cell communication;Signal transduction	GTPase activity	Endosome	RAB
TUFM	7284	34147630	Elongation factor Tu, mitochondrial	54.51	1	20	20	92	0.63	0.644	0.744	455	49.8	7.61	Translation regulatory protein	Protein metabolism	Translation regulator activity	Mitochondrion	GTP_EFTU;GTP_EFTU_D2;GTP_EFTU_D3
COPS6	10980	34147637	COP9 signalosome complex subunit 6	14.98	1	3	3	5	1.594	1.724	1.294	327	36.1	5.73	Cell cycle control protein	Cell communication;Signal transduction	Protein binding	Cytoplasm	JAB
NUP37	79023	34222121	Nucleoporin Nup37	11.04	1	3	3	6	0.508	0.629	0.889	326	36.7	5.92	Transport/cargo protein	Transport	Transporter activity	Nucleus	WD40
PARS2	25973	34303926	Probable proline--tRNA ligase, mitochondrial	2.74	1	1	1	1				475	53.2	8.1	Unclassified	Biological_process unknown	Molecular function unknown	-	-
PROCR	10544	34335272	Endothelial protein C receptor	7.14	3	1	1	2				238	26.7	7.18	Immunoglobulin	Immune response	Antigen binding	Plasma membrane	SP;TM
PAPSS2	9060	34447231	Bifunctional 3'-phosphoadenosine 5'-phosphosulfate synthase 2 isoform a	2.77	2	1	1	1				614	69.5	8.03	Enzyme: Ligase	Metabolism	Ligase activity	Cytoplasm	-
PXMP4	11264	34452736	Peroxisomal membrane protein 4 isoform b	45.07	2	2	2	3	0.673	0.995	0.596	71	7.8	11.27	Integral membrane protein	Biological_process unknown	Molecular function unknown	Peroxisome	TM
KPNA3	3839	34485722	Importin subunit alpha-4	11.13	1	3	3	3	1.519	0.993	0.866	521	57.8	4.94	Transport/cargo protein	Transport	Transporter activity	Nucleus	ARM
DST	667	34577049	Dystonin isoform 1eA	0.85	20	2	3	5	0.838	1.087	0.771	5171	590.7	5.68	Cytoskeletal associated protein	Cell growth and/or maintenance	Cytoskeletal protein binding	Plasma membrane	CH;CC;SPECTRIN;SH3;EF;PLEC;GAS2
ADSS	159	34577063	Adenylosuccinate synthetase isozyme 2	13.38	1	4	4	15	2.122	2.134	1.323	456	50.1	6.55	Enzyme: Synthase	Metabolism;Energy pathways	Ligase activity	Cytoplasm	-
ALDOA	226	34577110	Fructose-bisphosphate aldolase A isoform 1	61.81	3	15	18	90	2.244	2.51	1.033	364	39.4	8.09	Enzyme: Lyase;Enzyme: Aldolase	Metabolism;Energy pathways	Lyase activity	Cytoplasm	-
RNF25	64320	34878787	E3 ubiquitin-protein ligase RNF25	4.36	1	1	1	1	2.024	1.998	1.396	459	51.2	6.54	Ubiquitin proteasome system protein	Protein metabolism	Ubiquitin-specific protease activity	Nucleus	RWD;RING
AGMAT	79814	37537722	Agmatinase, mitochondrial	8.52	1	1	1	1	0.464	0.645	0.65	352	37.6	7.59	Enzyme: Hydrolase	Metabolism;Energy pathways	Hydrolase activity	Mitochondrion	-
NUDT5	11164	37594464	ADP-sugar pyrophosphatase	33.33	1	4	4	7	2.219	2.356	0.866	219	24.3	4.94	Enzyme: Hydrolase	Metabolism;Energy pathways	Hydrolase activity	-	-
HIBCH	26275	37594469	3-hydroxyisobutyryl-CoA hydrolase, mitochondrial isoform 2	4.44	2	1	1	1				338	38	8.54	Enzyme: Hydrolase	Metabolism;Energy pathways	Hydrolase activity	Mitochondrion	-
PLEKHA6	22874	37595548	Pleckstrin homology domain-containing family A member 6	2.29	13	1	1	1				1048	117.1	9.1	Adapter molecule	Cell communication;Signal transduction	Receptor signaling complex scaffold activity	-	PH;CC
GNPNAT1	64841	37620194	Glucosamine 6-phosphate N-acetyltransferase	5.98	1	1	1	1	1.388	1.439	1.064	184	20.7	7.99	Enzyme: Acyltransferase	Metabolism;Energy pathways	Acyltransferase activity	-	-
COX20	116228	37620210	Cytochrome c oxidase protein 20 homolog	11.86	1	1	1	12	0.48	0.571	0.676	118	13.3	8.76	Unclassified	Biological_process unknown	Molecular function unknown	-	-
STOM	2040	38016911	Erythrocyte band 7 integral membrane protein isoform a	36.81	4	8	8	17	0.913	0.92	0.785	288	31.7	7.88	Integral membrane protein	Cell communication;Signal transduction	Channel regulator activity	Cytoplasmic vesicle	PHB;TM
ORAI1	84876	38016943	Calcium release-activated calcium channel protein 1	4.32	1	1	1	1	0.685	0.784	0.83	301	32.6	8.32	Ion channel	Ion transport	Ion channel activity	Plasma membrane	TM
COPS8	10920	38027914	COP9 signalosome complex subunit 8 isoform 2	19.38	2	2	2	12	2.222	1.994	1.471	160	17.9	7.25	Regulatory/other subunit	Regulation of signal transduction	Molecular function unknown	Cytoplasm	-
COPS5	10987	38027923	COP9 signalosome complex subunit 5	10.78	1	2	2	5	1.128	1.034	1.202	334	37.6	6.54	Ubiquitin proteasome system protein	Protein metabolism	Ubiquitin-specific protease activity	Nucleus	JAB
CLIP1	6249	38044112	CAP-Gly domain-containing linker protein 1 isoform b	1.36	8	2	2	2	2.292	3.111	1.684	1392	156.7	5.36	Structural protein	Cell growth and/or maintenance;Mitosis	Structural molecule activity	Microtubule;Cytoplasm	ZnF_C2HC;CC
GSN	2934	38044288	Gelsolin isoform b	20.79	8	6	6	8	0.917	2.363	0.754	731	80.6	5.85	Cytoskeletal protein	Cell growth and/or maintenance	Structural constituent of cytoskeleton	Extracellular	GEL;SP
UBA3	9039	38045944	NEDD8-activating enzyme E1 catalytic subunit isoform 2	5.35	2	1	1	1				449	50	5.27	Ubiquitin proteasome system protein	Protein metabolism	Ubiquitin-specific protease activity	Nucleus	-
MED16	10025	38146094	Mediator of RNA polymerase II transcription subunit 16	2.05	1	1	1	1	0.957	0.743	1.034	877	96.7	7.37	Transcription factor	Regulation of nucleobase, nucleoside, nucleotide and nucleic acid metabolism	Transcription factor activity	Nucleus	WD40
RNASEH2C	84153	38176285	Ribonuclease H2 subunit C	9.15	1	1	1	1	1.474	1.37	1.195	164	17.8	5.03	Unclassified	Biological_process unknown	Molecular function unknown	-	-
NES	10763	38176300	Nestin	3.45	1	3	3	5	1.668	3.65	1.758	1621	177.3	4.36	Cytoskeletal protein	Cell growth and/or maintenance	Structural constituent of cytoskeleton	Cytoplasm	CC
GALNT10	55568	38195091	Polypeptide N-acetylgalactosaminyltransferase 10	2.65	1	1	1	1	1.157	1.344	0.983	603	68.9	8.59	Enzyme: Galactosyltransferase	Metabolism;Energy pathways	Galactosyltransferase activity	Golgi apparatus	SP;RICIN
RAP2B	5912	38201690	Ras-related protein Rap-2b	28.96	3	3	3	14	0.557	0.697	0.613	183	20.5	4.81	GTPase	Cell communication;Signal transduction	GTPase activity	Plasma membrane	RAS
DDX17	10521	38201710	Probable ATP-dependent RNA helicase DDX17 isoform 1	34.57	2	15	20	51	0.694	0.816	0.857	729	80.2	8.27	RNA helicase;ATPase	Regulation of nucleobase, nucleoside, nucleotide and nucleic acid metabolism	ATPase activity	Nucleus	DEXDc;HELIC
ELAVL1	1994	38201714	ELAV-like protein 1	29.75	1	8	8	17	0.848	0.764	1.102	326	36.1	9.17	RNA binding protein	Regulation of nucleobase, nucleoside, nucleotide and nucleic acid metabolism	RNA binding	Nucleus	RRM
SEC23A	10484	38202214	Protein transport protein Sec23A	7.84	2	3	3	5	0.897	0.901	0.54	765	86.1	7.08	Transport/cargo protein	Transport	Transporter activity	Cytoplasm	GEL
SRC	6714	38202217	Proto-oncogene tyrosine-protein kinase Src	4.48	3	2	2	2	0.74	0.694	0.724	536	59.8	7.42	Tyrosine kinase	Signal transduction	Protein-tyrosine kinase activity	Cytoplasm	SH3;SH2;Tyr_Kinase
TARS	6897	38202255	Threonine--tRNA ligase, cytoplasmic isoform 1	22.13	2	12	12	28	3.14	3.884	1.314	723	83.4	6.67	Enzyme: Ligase	Metabolism;Energy pathways	Ligase activity	Cytoplasm	-
PRKAR1B	5575	38257139	CAMP-dependent protein kinase type I-beta regulatory subunit	4.72	1	1	1	1				381	43	5.71	Serine/threonine kinase	Cell communication;Signal transduction	Protein serine/threonine kinase activity	Cytoplasm	CNMP
UBE4B	10277	38327034	Ubiquitin conjugation factor E4 B isoform 2	1.53	3	1	1	1	0.978	0.892	0.656	1173	133.2	6.07	Ubiquitin proteasome system protein	Protein metabolism	Ubiquitin-specific protease activity	-	UBOX
HSPA4	3308	38327039	Heat shock 70 kDa protein 4	30	1	14	15	38	1.827	2.363	1.757	840	94.3	5.19	Chaperone	Protein metabolism	Chaperone activity	Golgi apparatus;Cytoplasm	SP;CC
CS	1431	38327625	Citrate synthase, mitochondrial	31.76	1	10	10	53	0.484	0.722	0.829	466	51.7	8.32	Enzyme: Acyltransferase	Metabolism;Energy pathways	Acyltransferase activity	Mitochondrial matrix	SP
DDX18	8886	38327634	ATP-dependent RNA helicase DDX18	15.97	1	7	7	15	0.345	0.63	0.9	670	75.4	9.5	Transport/cargo protein	Transport	Transporter activity	Nucleus	HELIC;DEXDc
WDR55	54853	38327642	WD repeat-containing protein 55	13.58	3	2	2	2				383	42.1	4.94	Unclassified	Biological_process unknown	Molecular function unknown	-	WD40
FAM174A	345757	38348322	Membrane protein FAM174A	12.63	2	1	1	2				190	19.9	6.33	Integral membrane protein	Biological_process unknown	Molecular function unknown	Integral to membrane	SP;TM
BSG	682	38372921	Basigin isoform 3	32.95	4	4	4	10	0.88	1.184	1.835	176	19.4	6.68	Cell surface receptor	Cell communication;Signal transduction	Receptor activity	Plasma membrane;Nucleus;Cytoplasm	IG;TM;SP
CHMP2A	27243	38372933	Charged multivesicular body protein 2a	8.11	2	1	1	3	1.542	1.094	0.957	222	25.1	5.97	Transport/cargo protein	Transport	Transporter activity	Cytoplasm	CC
SEC24C	9632	38373669	Protein transport protein Sec24C	5.48	1	4	4	7	1.434	1.395	1.007	1094	118.2	7.06	Transport/cargo protein	Transport	Transporter activity	Endoplasmic reticulum	GEL
COPS4	51138	38373690	COP9 signalosome complex subunit 4 isoform 1	9.61	2	2	2	4	1.936	2.104	1.231	406	46.2	5.83	Unclassified	Protein metabolism	Molecular function unknown	-	PINT
LCN2	3934	38455402	Neutrophil gelatinase-associated lipocalin	10.61	1	1	1	4	0.919	0.384	0.81	198	22.6	8.91	Transport/cargo protein	Transport	Transporter activity	Extracellular	SP
CCT4	10575	38455427	T-complex protein 1 subunit delta isoform a	55.66	2	20	21	111	1.728	2.003	1.411	539	57.9	7.83	Chaperone	Protein metabolism	Chaperone activity	Cytoplasm	-
ACLY	47	38569423	ATP-citrate synthase isoform 2	16.22	4	10	10	35	2.069	2.423	1.447	1091	119.7	7.33	ATPase	Metabolism;Energy pathways	ATPase activity	Cytoplasm	-
NDUFB1	4707	38569473	NADH dehydrogenase [ubiquinone] 1 beta subcomplex subunit 1	10.48	1	1	1	1				105	11.9	8.73	Enzyme: Oxidoreductase	Metabolism;Energy pathways	Oxidoreductase activity	Integral to membrane	TM
MTX1	4580	38569477	Metaxin-1 isoform 2	6.21	3	2	2	5	0.741273	0.546352	1.09806	435	47.9788	10.0083	Membrane transport protein	Transport	Auxiliary transport protein activity;Transporter activity	Mitochondrion	TM
GET4	51608	38570062	Golgi to ER traffic protein 4 homolog	3.67	1	1	1	1	1.262	1.584	1.437	327	36.5	5.41	Unclassified	Biological_process unknown	Molecular function unknown	-	-
TBC1D8B	54885	38570103	TBC1 domain family member 8B isoform b	1.11	4	1	1	2	1.112	1.067	3.652	632	72.6	6.34	Unclassified	Biological_process unknown	Molecular function unknown	-	GRAM;TBC
ACACA	31	38679974	Acetyl-CoA carboxylase 1 isoform 4	4.32	10	7	7	12	1.569	1.568	1.326	2268	257.1	6.61	Enzyme: Carboxylase	Metabolism;Energy pathways	Ligase activity	Cytoplasm;Nucleus	-
PTCD3	55037	38683855	Pentatricopeptide repeat domain-containing protein 3, mitochondrial	5.22	1	2	2	3	1.191	1.255	0.952	689	78.5	6.42	Unclassified	Biological_process unknown	Protein binding	-	-
IRS2	8660	38683860	Insulin receptor substrate 2	1.87	1	1	1	1				1338	137.2	8.65	Adapter molecule	Cell communication;Signal transduction	Receptor signaling complex scaffold activity	Cytoplasm	PH;PTBI
BMP2K	55589	38787904	BMP-2-inducible protein kinase isoform b	4.98	3	1	1	3	0.63	0.644	0.529	662	73.8	7.94	Serine/threonine kinase	Cell communication;Signal transduction	Protein serine/threonine kinase activity	Nucleus	S_T_kinase;NLS
TENC1	23371	38787970	Tensin-like C1 domain-containing phosphatase isoform 3	0.54	5	1	1	1				1285	138.7	7.37	Adhesion molecule	Signal transduction;Cell motility	Binding	Actin filament	C1;SH2;PTB
ZNF428	126299	38788219	Zinc finger protein 428	9.04	1	1	1	3	1.497	3.373	0.715	188	20.5	4.17	DNA binding protein	Regulation of nucleobase, nucleoside, nucleotide and nucleic acid metabolism	DNA binding	Nucleus	ZNFC2
GNL1	2794	38788319	Guanine nucleotide-binding protein-like 1	4.61	1	2	2	4	2.937	2.769	0.821	607	68.6	5.8	Unclassified	Cell communication;Signal transduction	Molecular function unknown	Nucleus;Cytoplasm	-
LAMTOR5	10542	38788353	Ragulator complex protein LAMTOR5	19.65	1	2	2	3	1.118	0.89	0.933	173	18.1	5.5	Unclassified	Immune response	Molecular function unknown	Cytosol	-
AQR	9716	38788372	Intron-binding protein aquarius	4.38	1	5	5	5	0.696	0.829	0.876	1485	171.2	6.37	Unclassified	Biological_process unknown;RNA metabolism	Molecular function unknown	Nucleus	-
PHF20L1	51105	39653325	PHD finger protein 20-like protein 1 isoform 3	4.56	1	1	1	1	0.818	0.513	0.821	285	32.8	8.88	Unclassified	Biological_process unknown	Molecular function unknown	-	TUDOR;MBT;PHD
TMED9	54732	39725636	Transmembrane emp24 domain-containing protein 9	14.47	1	1	2	8	0.594	0.633	0.843	235	27.3	8.02	Unclassified	Biological_process unknown	Molecular function unknown	Endoplasmic reticulum	SP;CC;TM
TOR1AIP1	26092	39753957	Torsin-1A-interacting protein 1 isoform 2	7.72	1	1	3	9	1.481	0.696	0.804	583	66.2	8.18	Unclassified	Biological_process unknown	Molecular function unknown	Nucleus	TM
IQGAP3	128239	39753961	Ras GTPase-activating-like protein IQGAP3	3.07	1	2	3	5	0.584	0.864	0.815	1631	184.5	7.56	GTPase activating protein	Cell communication;Signal transduction	GTPase activator activity	Nucleus	CH;IQ;RASGAP
DHX57	90957	39777586	Putative ATP-dependent RNA helicase DHX57	2.53	1	2	2	2				1386	155.5	7.71	Unclassified	Regulation of nucleobase, nucleoside, nucleotide and nucleic acid metabolism	Molecular function unknown	Nucleus;Cytoplasm	ZnF_C3H1;DEXDc;HELIC;UBA
TGM2	7052	39777597	Protein-glutamine gamma-glutamyltransferase 2 isoform a	17.03	2	10	10	28	1.146	2.531	2.666	687	77.3	5.22	Enzyme: Aminotransferase	Metabolism;Energy pathways	Transaminase activity	Cytoplasm	TGC;TRANSGLUT
ARHGEF1	9138	39777604	Rho guanine nucleotide exchange factor 1 isoform 3	7.39	9	4	4	7	2.204	2.863	1.021	879	98.7	5.57	Guanine nucleotide exchange factor	Cell communication;Signal transduction	Guanyl-nucleotide exchange factor activity	Cytoplasm	RHOGEF;PH;CC
TSR1	55720	39780588	Pre-rRNA-processing protein TSR1 homolog	7.46	1	4	4	6	1.173	1.187	1.223	804	91.8	7.42	Unclassified	Biological_process unknown	Molecular function unknown	Nucleus	-
RANBP9	10048	39812378	Ran-binding protein 9	4.66	2	2	2	4	0.859	0.862	0.703	729	77.8	6.79	Cytoskeletal associated protein	Cell growth and/or maintenance	Cytoskeletal protein binding	Nucleus	SPRY;LISH;CTLH
SAMD1	90378	39930517	Atherin	10.22	1	2	2	3	1.078	0.953	0.585	538	56	7.58	Unclassified	Biological_process unknown	Molecular function unknown	-	SAM
SCN1B	6324	39930610	Sodium channel subunit beta-1 isoform b	2.61	1	1	1	1				268	30.4	8.19	Voltage gated channel	Transport	Voltage-gated ion channel activity	Plasma membrane	TM;IG;SP
TRAPPC11	60684	39995076	Trafficking protein particle complex subunit 11 isoform a	0.88	1	1	1	1	1.212	0.876	0.965	1133	128.8	7.14	Unclassified	Biological_process unknown	Molecular function unknown	-	-
CDC73	79577	40018640	Parafibromin	7.16	2	2	2	2	0.895	0.822	0.777	531	60.5	9.61	Unclassified	Biological_process unknown	Molecular function unknown	Nucleolus;Nucleus	-
CNNM2	54805	40068051	Metal transporter CNNM2 isoform 3	2.54	8	1	1	1	0.572	0.474	0.671	552	60.4	7.14	Cell cycle control protein	Cell communication;Signal transduction	Molecular function unknown	Nucleus	CBS;CNMP
PTGES2	80142	40068469	Prostaglandin E synthase 2 isoform 2	7.53	2	1	1	1	0.612	0.757	0.921	186	21.3	6.7	Enzyme: Isomerase	Metabolism;Energy pathways	Isomerase activity	Nucleus	-
PGD	5226	40068518	6-phosphogluconate dehydrogenase, decarboxylating	23.81	1	8	8	43	5.027	1.569	0.912	483	53.1	7.23	Enzyme: Dehydrogenase	Metabolism;Energy pathways	Catalytic activity	Cytoplasm	-
TBRG4	9238	40217812	Protein TBRG4 isoform 1	10.46	3	3	3	3	0.674	0.627	0.759	631	70.7	7.42	Cell cycle control protein	Cell communication;Signal transduction	Molecular function unknown	Mitochondrion;Nucleus	-
SNRNP200	23020	40217847	U5 small nuclear ribonucleoprotein 200 kDa helicase	18.77	1	23	23	55	0.671	0.785	1.043	2136	244.4	6.06	Ribonucleoprotein	Regulation of nucleobase, nucleoside, nucleotide and nucleic acid metabolism	Ribonucleoprotein	Nucleus	DEXDc;HELIC
INPP5D	3635	40254823	Phosphatidylinositol 3,4,5-trisphosphate 5-phosphatase 1 isoform b	1.43	2	1	1	1				1188	133.1	7.59	Lipid phosphatase;Cytoskeletal associated protein	Signal transduction;Cell communication	Lipid phosphatase activity	Cytoplasm	SH2;I_Phosphatase
LRRC59	55379	40254924	Leucine-rich repeat-containing protein 59	20.85	1	4	4	13	0.882	1.027	0.904	307	34.9	9.57	Unclassified	Biological_process unknown	Molecular function unknown	Integral to membrane	LRR;CC;TM
SLC30A7	148867	40255009	Zinc transporter 7	3.99	1	1	1	1	1.472	1.266	1.737	376	41.6	6.95	Membrane transport protein	Transport	Auxiliary transport protein activity	Golgi apparatus	TM
CEACAM6	4680	40255013	Carcinoembryonic antigen-related cell adhesion molecule 6	15.41	1	2	3	38	0.310406	0.480964	0.32297	344	37.1717	5.8208	Adhesion molecule	Cell communication;Signal transduction	Cell adhesion molecule activity	Plasma membrane	SP;IGC2;Ig_LIKE
GABBR2	9568	40255245	Gamma-aminobutyric acid type B receptor subunit 2	4.68	1	1	1	1	0.63	0.644	0.529	941	105.8	8.66	G protein coupled receptor	Cell communication;Signal transduction	G-protein coupled receptor activity	Plasma membrane	SP;TM;CC
CLIC3	9022	40288290	Chloride intracellular channel protein 3	3.39	2	1	1	1				236	26.6	6.43	Intracellular ligand gated channel	Transport	Intracellular ligand-gated ion channel activity	Nucleus	-
RNPEP	6051	40316915	Aminopeptidase B	4.15	2	2	2	4	2.551	1.919	1.678	650	72.5	5.74	Aminopeptidase	Protein metabolism	Aminopeptidase activity	Golgi apparatus	-
PMEPA1	56937	40317620	Transmembrane prostate androgen-induced protein isoform c	5.06	4	1	1	2	0.417	0.913	0.617	237	26.2	6.84	Integral membrane protein	Signal transduction	Molecular function unknown	Cytoplasm	TM
THBS1	7057	40317626	Thrombospondin-1	10.6	8	10	10	17	1.162	0.937	3.517	1170	129.3	4.94	Extracellular matrix protein	Cell growth and/or maintenance	Extracellular matrix structural constituent	Extracellular	TSPN;VWC;TSP1;EGFCA;EGF;SP;CC
BRE	9577	40353759	BRCA1-A complex subunit BRE isoform 3	3.72	4	1	1	3				376	42.7	5.44	Unclassified	Cell proliferation;Regulation of signal transduction	Binding	Cytosol	-
KRT18	3875	40354195	Keratin, type I cytoskeletal 18	72.56	1	35	36	408	0.314	0.276	0.398	430	48	5.45	Cytoskeletal protein	Cell growth and/or maintenance	Structural constituent of cytoskeleton	Cytoplasm	CC
UBQLN4	56893	40538799	Ubiquilin-4	7.32	3	1	2	5	0.991	0.836	0.955	601	63.8	5.22	Ubiquitin proteasome system protein	Protein metabolism	Ubiquitin-specific protease activity	Nucleus	UBQ;STI1;UBA
CCDC137	339230	40548332	Coiled-coil domain-containing protein 137	5.88	1	1	1	1				289	33.2	10.93	Unclassified	Biological_process unknown	Molecular function unknown	-	CC
CHMP4A	29082	40548422	Charged multivesicular body protein 4a	7.92	1	2	2	4	1.607	1.462	1.163	265	29.8	5.14	Unclassified	Cell growth and/or maintenance	Molecular function unknown	Cytoplasmic vesicle	CC
VAV2	7410	40549448	Guanine nucleotide exchange factor VAV2 isoform 2	1.79	4	1	1	1				839	97	6.9	Guanine nucleotide exchange factor	Cell communication;Signal transduction	Guanyl-nucleotide exchange factor activity	Cytoplasm	CH;RHOGEF;PH;C1;SH3;SH2;CC
SFT2D2	375035	40786408	Vesicle transport protein SFT2B	10.63	1	1	1	1	0.999	0.687	0.974	160	17.8	9.13	Unclassified	Biological_process unknown	Molecular function unknown	-	TM
COQ9	57017	40789233	Ubiquinone biosynthesis protein COQ9, mitochondrial	6.6	1	1	1	2	0.802	0.765	0.736	318	35.5	5.94	Unclassified	Biological_process unknown	Molecular function unknown	-	-
COPE	11316	40805827	Coatomer subunit epsilon isoform c	25.78	3	6	6	10	1.46	1.364	1.184	256	28.8	5.29	Transport/cargo protein	Transport	Transporter activity	Cytoplasm	-
SPAST	6683	40806170	Spastin isoform 2	4.11	3	1	1	6	1.241	1.618	1	584	63.6	9.72	Cytoskeletal associated protein	Protein metabolism	Cytoskeletal protein binding	Nucleus	TM;AAA;LZ
SLC27A4	10999	40807357	Long-chain fatty acid transport protein 4	3.11	1	1	1	2				643	72	8.47	Membrane transport protein	Transport	Auxiliary transport protein activity	Plasma membrane	TM
PRC1	9055	40807443	Protein regulator of cytokinesis 1 isoform 2	5.28	6	2	2	2	0.764	0.805	1.181	606	70.2	6.68	Cell cycle control protein	Cell communication;Signal transduction;Cell cycle	Cytoskeletal protein binding	Nucleus;Microtubule	CC
AFAP1	60312	40807504	Actin filament-associated protein 1 isoform B	2.33	5	2	2	2	1.48	1.341	4.459	730	80.7	8.68	Adapter molecule	Cell growth and/or maintenance	Receptor signaling complex scaffold activity;Cytoskeletal anchoring activity	Cytoplasm	PH;CC
BZW1	9689	41281429	Basic leucine zipper and W2 domain-containing protein 1 isoform 4	11.33	4	4	4	6	1.923	2.718	1.615	353	40.5	6.46	Transcription factor	Regulation of nucleobase, nucleoside, nucleotide and nucleic acid metabolism	Transcription factor activity	Nucleus	-
PQBP1	10084	41281715	Polyglutamine-binding protein 1 isoform 3	45.29	5	3	3	3				170	18.8	5.05	Transcription regulatory protein	Regulation of nucleobase, nucleoside, nucleotide and nucleic acid metabolism	Transcription regulator activity	Nucleus	WW;NLS
TAB1	10454	41281798	TGF-beta-activated kinase 1 and MAP3K7-binding protein 1 isoform beta	4.98	2	1	1	1				462	49.9	5.6	Serine/threonine phosphatase	Regulation of protein kinase activity	Kinase activity	Cytoplasm	PP2C
PLEC	5339	41322916	Plectin isoform 1	47.74	19	1	192	760	1.315	2.472	0.456	4684	531.5	5.96	Anchor protein	Cytoskeletal anchoring	Cytoskeletal anchoring activity	Cytoskeleton;Nucleus;Cytoplasm	NLS;CH;SPECTRIN;PLEC;CC
PLEC	5339	41322923	Plectin isoform 1a	49.07	17	1	192	758	0.583	1.452	0.591	4547	515.9	5.8	Anchor protein	Cytoskeletal anchoring	Cytoskeletal anchoring activity	Cytoskeleton;Nucleus;Cytoplasm	NLS;CH;SPECTRIN;PLEC;CC
CRK	1398	41327712	Adapter molecule crk isoform a	9.54	2	2	2	4	1.258	1.806	0.84	304	33.8	5.55	Adapter molecule	Cell communication;Signal transduction	Receptor signaling complex scaffold activity	Cytoplasm	SH2;SH3
TP53RK	112858	41327715	TP53-regulating kinase	8.3	1	1	1	4	2.641	2.854	1.211	253	28.1	9.54	Serine/threonine kinase	Cell communication;Signal transduction	Protein serine/threonine kinase activity	Nucleus	KOW;NLS
CNN2	1265	41327730	Calponin-2 isoform b	7.41	2	1	1	2				270	29.5	6.99	Cytoskeletal associated protein	Cell growth and/or maintenance	Cytoskeletal protein binding	Cytoplasm	CH
DDX23	9416	41327771	Probable ATP-dependent RNA helicase DDX23	9.76	2	8	8	10	0.663	0.767	1.746	820	95.5	9.55	RNA binding protein	Protein metabolism	RNA binding	Nucleus	DEXDc;HELIC;CC
DDX46	9879	41327773	Probable ATP-dependent RNA helicase DDX46	11.15	1	1	8	19	1.308	1.379	1.202	1031	117.3	9.29	RNA helicase	Regulation of nucleobase, nucleoside, nucleotide and nucleic acid metabolism	Helicase activity	Nucleus;Cytoplasm	HELIC;CC;DEXDc
DDX47	51202	41327776	Probable ATP-dependent RNA helicase DDX47 isoform 2	17.73	2	6	6	16	0.816	0.77	1.487	406	45.1	9.25	Unclassified;RNA helicase	Regulation of nucleobase, nucleoside, nucleotide and nucleic acid metabolism;Ribosome biogenesis and assembly	Molecular function unknown	Nucleus	DEXDc;HELIC;DEAD
DDX55	57696	41327779	ATP-dependent RNA helicase DDX55	2.17	1	1	1	1				600	68.5	9.25	RNA helicase	Regulation of nucleobase, nucleoside, nucleotide and nucleic acid metabolism	RNA binding;Molecular function unknown	Nucleus	DEXDc;HELIC
NDUFAF3	25915	41327781	NADH dehydrogenase [ubiquinone] 1 alpha subcomplex assembly factor 3 isoform a	20.11	2	2	2	3	0.715	0.667	1.39	184	20.3	8.22	Unclassified	Biological_process unknown	Molecular function unknown	-	-
MOB4	25843	41349449	MOB-like protein phocein isoform 1	23.11	3	2	2	2				225	26	5.78	Unclassified	Biological_process unknown	Molecular function unknown	-	-
EPN1	29924	41350201	Epsin-1 isoform c	4.18	7	1	1	4	1.045	0.992	0.655	550	57.5	4.88	Adapter molecule	Cell communication;Signal transduction	Receptor signaling complex scaffold activity	Cytoplasm	UIM
ALG1	56052	41350216	Chitobiosyldiphosphodolichol beta-mannosyltransferase	9.7	2	3	3	7	0.769	0.773	0.653	464	52.5	7.23	Enzyme: Mannosyltransferase	Metabolism;Energy pathways	Mannosyltransferase activity	Endoplasmic reticulum	TM
NBAS	51594	41393547	Neuroblastoma-amplified sequence	0.55	1	1	1	1				2371	268.4	5.96	Unclassified	Biological_process unknown	Molecular function unknown	Mitochondrion	CC
KIF1B	23095	41393559	Kinesin-like protein KIF1B isoform alpha	1.13	1	1	1	1				1153	130.3	8.43	Motor protein	Cell growth and/or maintenance	Motor activity	Cytoplasmic vesicle	KISC;FHA;PH;CC
LAP3	51056	41393561	Cytosol aminopeptidase	6.74	1	3	3	9	1.261	1.168	0.933	519	56.1	7.93	Aminopeptidase	Protein metabolism	Aminopeptidase activity	Cytoplasm	-
KIF1B	23095	41393563	Kinesin-like protein KIF1B isoform b	1.13	1	1	1	1				1770	199.1	5.55	Motor protein	Cell growth and/or maintenance	Motor activity	Cytoplasmic vesicle	KISC;FHA;PH;CC
GIT1	28964	41393573	ARF GTPase-activating protein GIT1 isoform 2	1.97	2	1	1	2	2.381	1.912	1.136	761	84.3	6.8	GTPase activating protein	Cell communication;Signal transduction	GTPase activator activity	Cytoplasm	ARFGAP;CC
CPOX	1371	41393599	Coproporphyrinogen-III oxidase, mitochondrial	18.94	2	7	7	14	1.439	3.415	2.099	454	50.1	8.25	Enzyme: Oxidase	Metabolism;Energy pathways	Catalytic activity	Mitochondrion	-
RAB5C	5878	41393614	Ras-related protein Rab-5C isoform a	42.13	3	4	6	17	0.89	0.844	1.052	216	23.5	8.41	GTPase	Cell communication;Signal transduction	GTPase activity	Endosome	RAB
HSPD1	3329	41399285	60 kDa heat shock protein, mitochondrial	75.04	1	41	41	489	0.508	0.489	0.607	573	61	5.87	Heat shock protein	Protein metabolism;Protein folding;Apoptosis;Regulation of immune response;Signal transduction	Heat shock protein activity	Mitochondrial matrix	CC
NRP2	8828	41872557	Neuropilin-2 isoform 6	5.77	6	2	2	2	3.13	0.574	1.359	555	62.4	6.48	Cell surface receptor	Signal transduction;Cell communication	Receptor activity	Plasma membrane	SP;CUB;F58C;MAM;TM
ROCK2	9475	41872583	Rho-associated protein kinase 2	1.22	2	1	1	1	1.483	2.889	1.113	1388	160.8	6.02	Serine/threonine kinase	Cell communication;Signal transduction	Protein serine/threonine kinase activity	Nucleus;Cytoplasm	S_T_kinase;HR1;CC;PH
FASN	2194	41872631	Fatty acid synthase	24.89	1	40	40	117	1.576	2.035	2.014	2511	273.3	6.44	Enzyme: Synthase	Metabolism;Energy pathways	Catalytic activity	Cytoplasm	-
CUL7	9820	41872646	Cullin-7 isoform 2	0.47	4	1	1	1				1698	191	5.87	Ubiquitin proteasome system protein	Protein metabolism	Ubiquitin-specific protease activity	-	CULL
THUMPD1	55623	42476024	THUMP domain-containing protein 1	9.35	2	2	2	2	1.251	1.252	2.208	353	39.3	7.88	Unclassified	Biological_process unknown	Molecular function unknown	Cytoplasm	-
VDAC2	7417	42476281	Voltage-dependent anion-selective channel protein 2 isoform 2	61.9	2	12	12	87	0.551	0.868	0.501	294	31.5	7.56	Voltage gated channel	Transport	Voltage-gated ion channel activity	Mitochondrion	-
IKBIP	121457	42491362	Inhibitor of nuclear factor kappa-B kinase-interacting protein isoform 2	3.43	1	1	1	1	1.389	1.645	0.875	350	39.3	9.17	Unclassified	Apoptosis	Molecular function unknown	Endoplasmic reticulum	CC;LZ
GLRX5	51218	42516576	Glutaredoxin-related protein 5, mitochondrial	12.1	1	1	1	5	1.705	1.955	1.025	157	16.6	6.79	Enzyme: Oxidoreductase	Metabolism;Energy pathways	Oxidoreductase activity	Mitochondrion	-
CEBPZ	10153	42542392	CCAAT/enhancer-binding protein zeta	0.85	1	1	1	2	0.314	0.233	1.476	1054	120.9	5.94	Transcription regulatory protein	Regulation of nucleobase, nucleoside, nucleotide and nucleic acid metabolism	Transcription regulator activity	Nucleus	NLS
SF1	7536	42544123	Splicing factor 1 isoform 3	15.69	11	7	7	24	0.832	0.891	1.247	548	59.7	9.5	RNA binding protein	Regulation of nucleobase, nucleoside, nucleotide and nucleic acid metabolism	RNA binding	Nucleus;Cytoplasm	KH;ZnF_C2HC;NLS
GIPC1	10755	42544142	PDZ domain-containing protein GIPC1 isoform 2	7.2	2	1	1	1	1.096	2.171	0.778	236	26.1	5.57	Unclassified	Signal transduction	Binding	Cytoplasm	PDZ
PPIG	9360	42560244	Peptidyl-prolyl cis-trans isomerase G	5.17	1	3	3	7	0.549	0.643	0.839	754	88.6	10.29	Enzyme: Isomerase	Metabolism;Energy pathways	Isomerase activity	Nucleus	-
POLR1C	9533	42560246	DNA-directed RNA polymerases I and III subunit RPAC1	13.01	2	3	3	10	0.938	0.828	1.189	346	39.2	5.5	RNA polymerase	Regulation of nucleobase, nucleoside, nucleotide and nucleic acid metabolism	DNA-directed RNA polymerase activity	Nucleolus	RPOLD
PTRF	284119	42734430	Polymerase I and transcript release factor	27.69	2	10	10	31	1.935	3.313	1.446	390	43.4	5.6	Transcription regulatory protein	Regulation of nucleobase, nucleoside, nucleotide and nucleic acid metabolism	Transcription regulator activity	Nucleus;Cytoplasm	NLS;CC
CAPRIN1	4076	42734503	Caprin-1 isoform 2	6.48	2	3	3	8	1.257	1.747	1.009	694	76.8	5.12	Integral membrane protein	Transport	Molecular function unknown	Plasma membrane	CC
ABCB1	5243	42741659	Multidrug resistance protein 1	2.42	1	2	2	2	0.916	0.693	1.975	1280	141.4	9	Transport/cargo protein	Transport	Transporter activity	Plasma membrane	TM;AAA;CC
ACSL3	2181	42794754	Long-chain-fatty-acid--CoA ligase 3	10.28	1	3	4	10	0.583	0.8	0.943	720	80.4	8.38	Enzyme: Ligase	Fatty acid metabolism	CoA-ligase activity	Peroxisome	TM
ACSL5	51703	42794760	Long-chain-fatty-acid--CoA ligase 5 isoform b	4.1	2	2	2	2				683	75.9	6.92	Enzyme: Ligase	Metabolism;Energy pathways	Ligase activity	Mitochondrion	TM;SP
MYO18A	399687	42794779	Unconventional myosin-XVIIIa isoform b	1.28	2	2	2	3	0.832	0.598	0.604	2039	231.1	6.2	Structural protein	Cell growth and/or maintenance	Structural molecule activity	Endoplasmic reticulum;Nucleus	PDZ;MYOSIN;IQ;CC
RNH1	6050	42822870	Ribonuclease inhibitor	17.57	1	6	6	17	1.594	2.941	1.162	461	49.9	4.82	Translation regulatory protein	Regulation of nucleobase, nucleoside, nucleotide and nucleic acid metabolism	Translation regulator activity	Cytoplasm	LRR
MBLAC2	153364	42822880	Metallo-beta-lactamase domain-containing protein 2	7.53	1	1	1	1				279	31.3	6.92	Unclassified	Biological_process unknown	Molecular function unknown	-	-
INTS5	80789	44771201	Integrator complex subunit 5	1.37	1	1	1	2	0.984	0.906	1.299	1019	107.9	7.05	Unclassified	RNA metabolism;Transcription	Protein binding	Nucleus	-
MYO1B	4430	44889481	Unconventional myosin-Ib isoform 2	6.68	6	5	5	14	0.505	0.599	0.709	1078	124.9	9.2	Motor protein	Cell growth and/or maintenance	Motor activity	Plasma membrane	MYOSIN;IQ
STMN1	3925	44890050	Stathmin isoform a	16.11	5	3	3	7	1.812	2.729	1.195	149	17.3	5.97	Structural protein	Cell growth and/or maintenance;Signal transduction	Structural molecule activity;Signal transducer activity	Cytoplasm	CC
MFN1	55669	45269137	Mitofusin-1	3.24	2	2	2	4	0.807	0.591	0.728	741	84.1	6.33	GTPase	Mitochondrion organization and biogenesis	GTPase activity	Mitochondrion	CC;TM
G3BP2	9908	45359846	Ras GTPase-activating protein-binding protein 2 isoform b	7.35	2	2	2	7	1.946	1.465	1.476	449	50.8	5.38	Unclassified	Cell communication;Signal transduction	Molecular function unknown	Cytoplasm;Nucleus	RRM
GRB2	2885	45359859	Growth factor receptor-bound protein 2 isoform 2	16.48	2	1	1	4	0.63	0.672	0.529	176	20.5	5.85	Adapter molecule	Signal transduction;Apoptosis;Regulation of cell cycle	Receptor signaling complex scaffold activity	Cytoplasm	SH3;SH2
ESYT2	57488	45387945	Extended synaptotagmin-2	12.43	1	7	7	15	0.664	1.122	0.611	893	98.8	8.68	Unclassified	Biological_process unknown	Molecular function unknown	Mitochondrion	TM;C2
RSPRY1	89970	45387949	RING finger and SPRY domain-containing protein 1	4.69	1	1	1	2				576	64.1	5.57	Ubiquitin proteasome system protein	Protein metabolism	Ubiquitin-specific protease activity	-	SPRY;RING
C19orf70	125988	45387955	Protein QIL1	41.53	1	3	3	16	0.757	0.764	0.753	118	13.1	9.42	Unclassified	Biological_process unknown	Molecular function unknown	-	-
ZDHHC18	84243	45433499	Palmitoyltransferase ZDHHC18	6.19	1	1	1	1				388	42	9.04	Integral membrane protein	Biological_process unknown	Molecular function unknown	Integral to membrane	TM
DARS	1615	45439306	Aspartate--tRNA ligase, cytoplasmic	9.78	1	4	4	6	1.29	1.626	1.469	501	57.1	6.55	ATPase	Metabolism;Energy pathways	ATPase activity	Cytoplasm	TRNAA
PPL	5493	45439327	Periplakin	6.26	2	7	7	8	0.489	0.627	0.379	1756	204.6	5.58	Cytoskeletal protein	Cell growth and/or maintenance	Structural constituent of cytoskeleton	Plasma membrane	PLEC;CC;SPECTRIN
TRIO	7204	45439359	Triple functional domain protein	0.32	2	2	2	2	2.564	3.896	0.521	3097	346.7	6.37	Guanine nucleotide exchange factor	Cell communication;Signal transduction	Guanyl-nucleotide exchange factor activity	Cytoplasm	SEC14;SPECTRIN;RHOGEF;PH;SH3;IGC2;S_T_kinase
DDX42	11325	45446747	ATP-dependent RNA helicase DDX42	8.85	1	4	4	11	0.864	0.874	0.798	938	102.9	7.02	RNA binding protein	Regulation of nucleobase, nucleoside, nucleotide and nucleic acid metabolism	RNA binding	Nucleus	CC;DEXDc;HELIC
DNAJC5	80331	45504382	DnaJ homolog subfamily C member 5	12.63	1	1	1	3				198	22.1	5.07	Chaperone	Protein metabolism	Chaperone activity	Cytoplasmic vesicle	DNAJ;TM
FBXO38	81545	45505155	F-box only protein 38 isoform a	1.71	3	1	1	1				1113	125.9	6.24	Transcription regulatory protein	Regulation of nucleobase, nucleoside, nucleotide and nucleic acid metabolism	Transcription regulator activity	Nucleus	F_BOX;NES;NLS
UNC93B1	81622	45580709	Protein unc-93 homolog B1	7.71	1	3	3	6	1.006	0.801	1.839	597	66.6	6.96	Transport/cargo protein	Transport	Transporter activity	Integral to membrane	TM
CTXN1	404217	45592954	Cortexin-1	9.76	1	1	1	1				82	9	5.24	Integral membrane protein	Biological_process unknown	Molecular function unknown	Integral to membrane	TM
TBC1D9B	23061	45597177	TBC1 domain family member 9B isoform b	1.62	2	1	1	1				1233	138.6	5.31	Unclassified	Biological_process unknown	Molecular function unknown	-	GRAM;EF
ECI2	10455	45643119	Enoyl-CoA delta isomerase 2, mitochondrial isoform 1	4.67	3	1	1	2				364	40.2	8.76	Enzyme: Isomerase;Unclassified	Fatty acid metabolism;Metabolism;Energy pathways	Isomerase activity	Peroxisome	-
GNL3	26354	45643129	Guanine nucleotide-binding protein-like 3 isoform 2	13.97	2	4	4	12	0.933	0.855	1.211	537	60.5	8.79	Cell cycle control protein	Regulation of cell proliferation	GTP binding	Nucleolus	CC;NLS
DOPEY2	9980	45827701	Protein dopey-2	0.61	1	1	1	1				2298	258.1	6.29	Unclassified	Cell growth and/or maintenance	Molecular function unknown	-	-
QKI	9444	45827708	Protein quaking isoform HQK-6	14.42	5	3	3	7	1.971	1.183	2.222	319	35.1	7.43	RNA binding protein	RNA metabolism	RNA binding	Cytoplasm	KH
UGT1A6	54578	45827765	UDP-glucuronosyltransferase 1-6 isoform 1	14.66	10	5	5	34	0.232	0.19	0.249	532	60.7	8.41	Enzyme: Glycosyltransferase	Xenobiotic metabolism	Transferase activity	Endoplasmic reticulum	TM;SP
EDC4	23644	45827771	Enhancer of mRNA-decapping protein 4	7	1	4	4	4	1.24	1.167	0.814	1401	151.6	5.86	Unclassified	Biological_process unknown	Molecular function unknown	Nucleus	WD40;CC;NLS
PTMS	5763	46276863	Parathymosin	10.78	1	1	1	1				102	11.5	4.16	DNA binding protein	Regulation of nucleobase, nucleoside, nucleotide and nucleic acid metabolism	DNA binding	Nucleus	CC;NLS
VKORC1L1	154807	46309463	Vitamin K epoxide reductase complex subunit 1-like protein 1 isoform 1	13.64	3	3	3	3	0.633	0.501	1.611	176	19.8	9.13	Integral membrane protein	Biological_process unknown	Molecular function unknown	-	TM
PABPC1	26986	46367787	Polyadenylate-binding protein 1	37.42	5	10	16	69	0.961	1.103	1.015	636	70.6	9.5	RNA binding protein	Regulation of nucleobase, nucleoside, nucleotide and nucleic acid metabolism	RNA binding	Cytoplasm	RRM
MBNL1	4154	46411168	Muscleblind-like protein 1 isoform d	2.98	23	1	1	2	1.067	0.777	4.665	302	33	8.82	RNA binding protein	Regulation of gene expression, epigenetic	RNA binding	Nucleus;Cytoplasm	ZnF_C3H1;ZnF_C4
NFATC2IP	84901	46447823	NFATC2-interacting protein	4.3	1	1	1	1				419	45.8	6.6	Unclassified	Protein metabolism	Molecular function unknown	-	UBQ
ANKHD1	54882	46519147	Ankyrin repeat and KH domain-containing protein 1 isoform 1	1.53	5	1	3	4	0.988	1.678	1.048	2542	269.3	5.73	Unclassified	Anti-apoptosis	Molecular function unknown	Cytoplasm	ANK;KH
UQCRC1	7384	46593007	Cytochrome b-c1 complex subunit 1, mitochondrial	29.38	1	10	10	42	0.701	0.872	0.706	480	52.6	6.37	Enzyme: Reductase	Metabolism;Energy pathways	Catalytic activity	Mitochondrion	-
IARS2	55699	46852147	Isoleucine--tRNA ligase, mitochondrial	7.11	1	7	7	11	0.943	0.736	1.242	1012	113.7	7.2	-	Metabolism;Energy pathways;Translation	TRNA ligase activity	Mitochondrion	-
CCDC6	8030	46852390	Coiled-coil domain-containing protein 6	7.81	1	3	3	4	1.432	1.745	2.192	474	53.3	7.34	Unclassified;Cell cycle control protein	Apoptosis	Structural constituent of cytoskeleton	Cytoplasm	CC
PRKACA	5566	46909584	CAMP-dependent protein kinase catalytic subunit alpha isoform 2	7	9	1	2	6	1.259	1.864	1.48	343	39.8	8.66	Serine/threonine kinase	Signal transduction	Protein serine/threonine kinase activity	Golgi apparatus;Nucleus;Cytoplasm	S_T_kinase
FN1	2335	47132549	Fibronectin isoform 6 pre	9.33	26	11	11	29	4.94	1.48	0.962	2176	239.5	5.88	Extracellular matrix protein	Cell growth and/or maintenance	Extracellular matrix structural constituent	Extracellular;Nucleus	FN1;FN2;FN3;RGD;SP
SLC25A3	5250	47132595	Phosphate carrier protein, mitochondrial isoform b	28.81	2	11	11	24	0.502	1.022	1.241	361	39.9	9.36	Transport/cargo protein	Transport	Transporter activity	Mitochondrial membrane	TM
DFFA	1676	47132600	DNA fragmentation factor subunit alpha isoform 2	5.97	2	1	1	1				268	29.4	4.61	Chaperone	Protein metabolism	Chaperone activity	Cytoplasm	-
KRT2	3849	47132620	Keratin, type II cytoskeletal 2 epidermal	19.09	5	4	11	37	0.502	0.862	0.661	639	65.4	8	Cytoskeletal associated protein	Cell growth and/or maintenance	Cytoskeletal protein binding	Cytoplasm	CC
MTAP	4507	47132622	S-methyl-5'-thioadenosine phosphorylase	14.13	1	3	3	4	2.216	2.099	0.512	283	31.2	7.18	Enzyme: Phosphorylase	Metabolism;Energy pathways	Phosphorylase activity	Cytoplasm	-
PPAN	56342	47174861	Suppressor of SWI4 1 homolog	20.08	3	5	5	10	0.629	0.649	0.974	473	53.2	10.13	RNA binding protein	Cell communication;Signal transduction	Ribonucleoprotein	Nucleolus	CC
EXOSC5	56915	47174864	Exosome complex component RRP46	5.11	1	1	1	1	0.335	0.34	0.912	235	25.2	7.59	Ribonuclease	Regulation of nucleobase, nucleoside, nucleotide and nucleic acid metabolism	Ribonuclease activity	Nucleolus	-
SRSF2	6427	47271443	Serine/arginine-rich splicing factor 2	7.69	1	1	1	8	1.092	1.104	1.074	221	25.5	11.85	Ribonucleoprotein	Regulation of nucleobase, nucleoside, nucleotide and nucleic acid metabolism	Ribonucleoprotein	Nucleus	RRM
TRIM24	8805	47419909	Transcription intermediary factor 1-alpha isoform b	3.94	2	2	2	2	0.732	0.774	0.659	1016	112.9	6.83	Transcription regulatory protein	Regulation of nucleobase, nucleoside, nucleotide and nucleic acid metabolism	Transcription regulator activity	Nucleus;Cytoplasm	CC;RING;BBOX;BBC;PHD;BROMO
WARS	7453	47419916	Tryptophan--tRNA ligase, cytoplasmic isoform a	13.59	2	4	4	17	1.943	1.994	1.123	471	53.1	6.23	Enzyme: Ligase	Protein metabolism	Ligase activity	Cytoplasm	-
CSPG4	1464	47419930	Chondroitin sulfate proteoglycan 4	5.6	1	6	6	6	2.085	2.46	0.827	2322	250.4	5.47	Integral membrane protein	Cell communication;Signal transduction	Protein binding	Plasma membrane	SP;TM;LAMG
SLC25A24	29957	47458041	Calcium-binding mitochondrial carrier protein SCaMC-1 isoform 2	29.69	2	9	9	32	0.763	0.651	1.146	458	51.3	5.88	Transport/cargo protein	Transport	Transporter activity	Mitochondrial membrane	EF;TM
RTN4IP1	84816	47519420	Reticulon-4-interacting protein 1, mitochondrial	2.02	1	1	1	1				396	43.6	9.11	Enzyme: Dehydrogenase	Metabolism;Energy pathways	Catalytic activity	Mitochondrion	-
SEPN1	57190	47578101	Selenoprotein N isoform 2	2.88	2	1	1	1				556	62	5.35	Integral membrane protein;Unclassified	Biological_process unknown	Molecular function unknown	Endoplasmic reticulum	EF
SMG8	55181	47777319	Protein SMG8	4.14	1	2	2	5	1.342	0.998	0.884	991	109.6	7.68	Unclassified	Biological_process unknown	Molecular function unknown	-	-
NAPA	8775	47933379	Alpha-soluble NSF attachment protein	13.9	7	3	3	5	1.649	1.528	0.977	295	33.2	5.36	Adapter molecule	Transport	Receptor signaling complex scaffold activity	Golgi apparatus	-
ATP2B1	490	48255947	Plasma membrane calcium-transporting ATPase 1 isoform 1a	3.91	3	1	2	2				1176	129.4	6.16	ATPase	Transport	ATPase activity	Plasma membrane	TM;CC
ATP2B4	493	48255959	Plasma membrane calcium-transporting ATPase 4 isoform 4a	4.36	2	2	3	3	0.556	0.552	0.468	1170	129.3	7.52	ATPase	Transport	ATPase activity	Plasma membrane	TM
GDF6	392255	48475062	Growth/differentiation factor 6	1.98	1	1	1	1	0.576	0.528	0.758	455	50.6	8.88	Growth factor	Cell communication;Signal transduction	Growth factor activity	Extracellular	SP;TGFB
TIMM50	92609	48526509	Mitochondrial import inner membrane translocase subunit TIM50	13.82	1	5	5	8	0.419	0.417	0.595	456	50.4	9.42	Dual specificity phosphatase	Cell communication;Signal transduction	Protein tyrosine/serine/threonine phosphatase activity	Mitochondrion	CPDc
TNPO2	30000	48675813	Transportin-2 isoform 2	3.61	2	1	3	4				887	100.3	4.98	Transport/cargo protein	Transport	Transporter activity	Nucleoplasm	IBN_NT;HEAT;ARM
MED11	400569	48717372	Mediator of RNA polymerase II transcription subunit 11	6.84	1	1	1	1	0.862	0.691	0.725	117	13.1	5.96	Unclassified	Biological_process unknown	Molecular function unknown	-	-
PFKL	5211	48762920	6-phosphofructokinase, liver type	12.56	6	5	6	13	1.745	1.822	0.931	780	85	7.5	Enzyme: Phosphotransferase	Metabolism;Energy pathways	Catalytic activity	Cytoplasm	-
PWP2	5822	48762926	Periodic tryptophan protein 2 homolog	9.79	2	6	6	11	1.052	0.859	1.455	919	102.4	6.15	Cell cycle control protein	Cell communication;Signal transduction	Signal transducer activity	Nucleolus	WD40
ANXA10	11199	48762937	Annexin A10	22.53	2	4	4	12	3.439	0.731	0.795	324	37.3	5.33	Calcium binding protein	Cell communication;Signal transduction	Calcium ion binding	-	ANX
ACAD10	80724	48976061	Acyl-CoA dehydrogenase family member 10 isoform b	1.04	2	1	1	1	1.009	0.928	1.227	1059	118.8	8.06	Enzyme: Dehydrogenase	Metabolism;Energy pathways	Catalytic activity	-	-
C8orf82	414919	49169841	UPF0598 protein C8orf82	14.35	1	2	2	2	0.774	1.487	0.78	216	23.9	9.14	Unclassified	Biological_process unknown	Molecular function unknown	-	-
EIF3G	8666	49472822	Eukaryotic translation initiation factor 3 subunit G	12.81	1	3	3	4	1.727	2.005	1.121	320	35.6	6.13	Translation regulatory protein	Protein metabolism	Translation regulator activity	Cytoplasm	RRM
CYB5R1	51706	49574502	NADH-cytochrome b5 reductase 1	4.59	1	1	1	2	0.567	0.398	0.587	305	34.1	9.38	Enzyme: Reductase	Metabolism;Energy pathways	Catalytic activity	Endoplasmic reticulum	SP
RPL7L1	285855	50053872	60S ribosomal protein L7-like 1	11.79	2	4	4	7	0.67	0.632	0.898	246	28.6	10.51	Ribosomal subunit	Protein metabolism	Structural constituent of ribosome	-	-
OR14C36	127066	50054470	Olfactory receptor 14C36	2.56	1	2	2	2				312	34.8	8.35	G protein coupled receptor	Cell communication;Signal transduction	G-protein coupled receptor activity	Integral to membrane	TM
INTS4	92105	50086624	Integrator complex subunit 4	3.01	3	2	2	3	1.074	1.39	1.22	963	108.1	6.44	Transcription regulatory protein	Regulation of nucleobase, nucleoside, nucleotide and nucleic acid metabolism	Transcription regulator activity	-	ADAP
ATP5A1	498	50345984	ATP synthase subunit alpha, mitochondrial isoform a	47.02	3	24	24	164	0.68	0.752	0.807	553	59.7	9.13	Transport/cargo protein	Metabolism;Energy pathways	Transporter activity	Mitochondrion	SP
ATP5C1	509	50345988	ATP synthase subunit gamma, mitochondrial isoform L (liver)	19.13	2	4	4	21	0.466	0.573	0.849	298	33	9.22	Transport/cargo protein	Metabolism;Energy pathways	Transporter activity	Mitochondrion	-
MAP1S	55201	50428935	Microtubule-associated protein 1S	1.89	1	1	1	3	1.444	1.478	1.55	1059	112.1	7.3	Cytoskeletal protein	Cell growth and/or maintenance	Structural constituent of cytoskeleton	Microtubule	-
ASNA1	439	50428938	ATPase ASNA1	19.25	1	3	3	9	0.9	0.769	0.87	348	38.8	4.91	ATPase	Metabolism;Energy pathways	ATPase activity	Cytoplasm	-
MED25	81857	50428940	Mediator of RNA polymerase II transcription subunit 25	2.81	1	1	1	1	1.196	1.244	0.677	747	78.1	8.34	Transcription regulatory protein	Regulation of nucleobase, nucleoside, nucleotide and nucleic acid metabolism	Transcription regulator activity	Nucleus	-
EXOSC3	51010	50511939	Exosome complex component RRP40 isoform 2	22.56	2	1	1	3				164	17.2	9.28	Ribonuclease	Regulation of nucleobase, nucleoside, nucleotide and nucleic acid metabolism	Ribonuclease activity	Nucleolus	-
ATG14	22863	50540545	Beclin 1-associated autophagy-related key regulator	4.88	1	1	1	1				492	55.3	7.01	Unclassified	Biological_process unknown	Molecular function unknown	Nucleus	CC
UQCRC2	7385	50592988	Cytochrome b-c1 complex subunit 2, mitochondrial	32.23	1	10	10	27	0.848	1.143	0.74	453	48.4	8.63	Enzyme: Reductase	Metabolism;Energy pathways	Catalytic activity	Mitochondrion	SP
TXN	7295	50592994	Thioredoxin isoform 1	40	3	5	5	38	1.131	1.673	0.408	105	11.7	4.92	Enzyme: Reductase	Metabolism;Energy pathways	Catalytic activity	Cytoplasm	CAAX
TUBB3	10381	50592996	Tubulin beta-3 chain isoform 1	48.67	3	4	17	113	0.724	1.494	0.657	450	50.4	4.93	Structural protein	Cell growth and/or maintenance	Structural molecule activity	Cytoplasm	TUBULIN;CC
SNRPA1	6627	50593002	U2 small nuclear ribonucleoprotein A'	26.67	1	5	5	12	1.018	0.927	0.904	255	28.4	8.62	Ribonucleoprotein	Regulation of nucleobase, nucleoside, nucleotide and nucleic acid metabolism	RNA binding	Nucleus	-
TMBIM1	64114	50593008	Protein lifeguard 3	4.5	1	1	1	1	1.406	1.667	0.653	311	34.6	7.72	Unclassified	Biological_process unknown	Molecular function unknown	-	TM
LCLAT1	253558	50659059	Lysocardiolipin acyltransferase 1 isoform 2	3.46	2	1	1	2	0.213	0.273	0.449	376	44.5	8.59	Enzyme: Acyltransferase	Metabolism	Acyltransferase activity	Endoplasmic reticulum	TM;PISC;SP
DDX21	9188	50659095	Nucleolar RNA helicase 2 isoform 1	20.95	2	13	13	27	0.645	0.708	0.976	783	87.3	9.28	ATPase	Metabolism;Energy pathways	ATPase activity	Nucleolus	DEXDc;HELIC
PUS7	54517	50727002	Pseudouridylate synthase 7 homolog	4.39	2	1	1	1				661	75	6.37	Enzyme: Lyase	Regulation of nucleobase, nucleoside, nucleotide and nucleic acid metabolism	Lyase activity	-	CC
ERGIC2	51290	50959176	Endoplasmic reticulum-Golgi intermediate compartment protein 2	3.45	1	1	1	1				377	42.5	6.77	Unclassified	Biological_process unknown	Molecular function unknown	Nucleus	NLS
GATC	283459	50978624	Glutamyl-tRNA(Gln) amidotransferase subunit C, mitochondrial	13.97	1	1	1	1				136	15.1	5.05	Unclassified	Biological_process unknown	Molecular function unknown	-	-
MPRIP	23164	50980301	Myosin phosphatase Rho-interacting protein isoform 2	2.05	8	2	2	2	0.461	0.234	0.5	1025	116.5	6.21	Cytoskeletal associated protein	Regulation of cell shape	Cytoskeletal protein binding	Cytoplasm	PH;CC
GNG12	55970	51036603	Guanine nucleotide-binding protein G(I)/G(S)/G(O) subunit gamma-12	34.72	1	2	2	2	1.015	0.618	1.082	72	8	8.97	G protein	Cell communication;Signal transduction	GTPase activity	Cytoplasm	CC
DDX54	79039	51094101	ATP-dependent RNA helicase DDX54 isoform 2	17.59	2	7	7	12	0.713	0.645	1.088	881	98.5	10.02	RNA helicase	Regulation of nucleobase, nucleoside, nucleotide and nucleic acid metabolism	RNA binding	Nucleolus	DEXDc;HELIC;NLS
MYO1D	4642	51100974	Unconventional myosin-Id	1.79	1	2	2	4				1006	116.1	9.39	Structural protein	Cell growth and/or maintenance	Structural molecule activity	Cytoplasm	IQ
BYSL	705	51173724	Bystin	11.44	1	3	3	5	1.061	1.01	1.33	437	49.6	8.12	Adhesion molecule	Cell growth and/or maintenance	Cell adhesion molecule activity	Cytoplasm	-
UQCR10	29796	51173876	Cytochrome b-c1 complex subunit 9 isoform b	24.19	2	1	1	3				62	6.7	5.87	Enzyme: Oxidoreductase	Electron transport	Oxidoreductase activity	Mitochondrial membrane	TM
OSBPL8	114882	51243032	Oxysterol-binding protein-related protein 8 isoform b	3.19	5	2	2	3	0.575	0.854	3.174	847	96.9	7.55	Transport/cargo protein	Transport	Transporter activity	Mitochondrion	PH;CC;TM
MCAT	27349	51243059	Malonyl-CoA-acyl carrier protein transacylase, mitochondrial isoform a	5.13	1	1	1	2	0.823	1.898	0.797	390	42.9	8.72	Enzyme: Acyltransferase	Fatty acid metabolism	Acyltransferase activity	Mitochondrion	-
NDUFA6	4700	51317370	NADH dehydrogenase [ubiquinone] 1 alpha subcomplex subunit 6	9.74	1	2	2	3				154	17.9	10.14	Enzyme: Oxidoreductase	Metabolism;Energy pathways	Oxidoreductase activity	Mitochondrion	-
HNRNPD	3184	51477708	Heterogeneous nuclear ribonucleoprotein D0 isoform d	20.56	4	4	7	39	0.92	1.091	1.096	287	30.7	8.41	RNA binding protein	Regulation of nucleobase, nucleoside, nucleotide and nucleic acid metabolism	MRNA binding	Nucleus;Cytoplasm	RRM
ATP5H	10476	51479152	ATP synthase subunit d, mitochondrial isoform b	56.2	2	5	5	15	0.765	0.857	1.065	137	15.8	7.18	Transport/cargo protein	Metabolism;Energy pathways;Ion transport	Transporter activity	Mitochondrial membrane	CC
ATP5L	10632	51479156	ATP synthase subunit g, mitochondrial	42.72	1	4	4	11	0.653	0.67	1.265	103	11.4	9.64	ATPase	Metabolism;Energy pathways	ATPase activity	Mitochondrion	-
RING1	6015	51479192	E3 ubiquitin-protein ligase RING1	11.58	1	2	2	3	0.63	0.644	0.529	406	42.4	5.62	Transcription regulatory protein	Regulation of nucleobase, nucleoside, nucleotide and nucleic acid metabolism	Transcription regulator activity	Nucleus	RING
CAPNS1	826	51599151	Calpain small subunit 1	21.27	3	3	3	7	1.915	2.873	1.251	268	28.3	5.2	Regulatory/other subunit	Protein folding	Peptide binding	Cytoplasm	EF
NCLN	56926	51873031	Nicalin	22.91	2	8	8	15	0.712	0.609	0.839	563	62.9	6.89	Protease	Protein metabolism	Peptidase activity	Plasma membrane	SP;TM
OR10AD1	121275	51921277	Olfactory receptor 10AD1	2.21	2	1	1	5	0.542	0.755	0.624	317	35.7	8.13	Transport/cargo protein	Transport	Transporter activity	-	TM
H6PD	9563	52145310	GDH/6PGL endoplasmic bifunctional protein isoform 2	5.56	4	2	2	2	1.46	0.871	0.951	791	88.8	7.3	Enzyme: Dehydrogenase	Metabolism;Energy pathways	Catalytic activity	Endoplasmic reticulum	SP
ERP44	23071	52487191	Endoplasmic reticulum resident protein 44	20.44	1	4	4	11	0.793	0.532	0.607	406	46.9	5.26	Unclassified	Protein metabolism	Molecular function unknown	Endoplasmic reticulum	SP
FKBP8	23770	52630440	Peptidyl-prolyl cis-trans isomerase FKBP8	20.34	4	5	5	11	0.929	0.964	0.709	413	44.6	4.84	Adapter molecule	Apoptosis	Receptor signaling complex scaffold activity;Protease inhibitor activity	Mitochondrion	TPR;LZ;TM
HNRNPL	3191	52632383	Heterogeneous nuclear ribonucleoprotein L isoform a	48.9	2	15	15	27	0.635	0.618	0.78	589	64.1	8.22	Ribonucleoprotein	Regulation of nucleobase, nucleoside, nucleotide and nucleic acid metabolism	RNA binding	Nucleus	RRM
MED29	55588	52840095	Mediator of RNA polymerase II transcription subunit 29	5.43	1	1	1	1	1.35	0.877	1.221	221	23.5	8.16	Transcription regulatory protein	Regulation of nucleobase, nucleoside, nucleotide and nucleic acid metabolism	Transcription regulator activity	Nucleus	-
SCD	6319	53759151	Acyl-CoA desaturase	9.19	1	3	3	7	0.648	0.835	0.857	359	41.5	9	Enzyme: Oxidoreductase	Metabolism;Energy pathways	Oxidoreductase activity	Endoplasmic reticulum	TM
PKP4	8502	53829376	Plakophilin-4 isoform b	4.26	2	2	2	2	0.63	0.644	0.529	1149	127.1	8.95	Cell junction protein	Cell growth and/or maintenance	Cell adhesion molecule activity	Plasma membrane;Nucleus;Cytoplasm	ARM;CC
AK4	205	53832003	Adenylate kinase 4, mitochondrial	10.31	1	2	2	2				223	25.3	8.4	Enzyme: Phosphotransferase	Metabolism;Energy pathways	Catalytic activity	Mitochondrion	-
SF3B1	23451	54112117	Splicing factor 3B subunit 1 isoform 1	16.33	3	14	14	41	0.748	0.753	0.923	1304	145.7	7.09	RNA binding protein	Regulation of nucleobase, nucleoside, nucleotide and nucleic acid metabolism	Ribonucleoprotein	Nucleus	CC
SF3B3	23450	54112121	Splicing factor 3B subunit 3	16.52	1	12	12	39	0.771	0.746	0.966	1217	135.5	5.26	RNA binding protein	Regulation of nucleobase, nucleoside, nucleotide and nucleic acid metabolism	Ribonucleoprotein	Nucleus	-
GFER	2671	54112432	FAD-linked sulfhydryl oxidase ALR	12.2	1	1	1	2	0.629	0.436	0.857	205	23.4	7.62	Growth factor	Cell communication;Signal transduction	Growth factor activity	Cytoplasm	-
CHMP3	51652	54144646	Charged multivesicular body protein 3 isoform 2	7.69	4	1	1	1	0.997	1.371	1.17	156	17.3	4.56	Unclassified	Biological_process unknown	Lipid binding	Cytoplasm	CC;NLS
VPS39	23339	54234024	Vam6/Vps39-like protein	1.6	2	1	1	1				875	100.7	7.12	Transport/cargo protein	Transport	Transporter activity	Lysosome	CNH
TBC1D25	4943	54607014	TBC1 domain family member 25	1.02	1	1	1	2	0.248	0.322	0.427	688	76.3	6.16	Unclassified	Biological_process unknown	Molecular function unknown	-	TBC
ITGB4	3691	54607033	Integrin beta-4 isoform 3	12.33	9	13	13	28	1.095	2.306	0.878	1752	194.9	6.1	Adhesion molecule	Cell communication;Signal transduction;Cell migration;Cell adhesion;Wound healing	Cell adhesion molecule activity	Integral to membrane;Nucleus	PSI;VWA;CALXB;FN3;TM;EGF;SP
GCN1L1	10985	54607053	Translational activator GCN1	7.64	1	12	12	15	1.29	1.675	1.12	2671	292.5	7.43	Translation regulatory protein	Protein metabolism	Translation regulator activity	Nucleolus	HR1;CC
SOWAHC	65124	54607077	Ankyrin repeat domain-containing protein SOWAHC	3.62	1	1	1	2				525	55.6	7.03	Unclassified	Biological_process unknown	Molecular function unknown	-	ANK
TOMM70A	9868	54607135	Mitochondrial import receptor subunit TOM70	12.66	1	5	5	5	0.773	0.743	0.852	608	67.4	7.12	Membrane transport protein	Transport	Auxiliary transport protein activity	Mitochondrion	SP;TM;TPR
DNTTIP2	30836	54633315	Deoxynucleotidyltransferase terminal-interacting protein 2	4.1	1	2	2	6	0.672	0.629	0.918	756	84.4	6.16	DNA binding protein	Regulation of nucleobase, nucleoside, nucleotide and nucleic acid metabolism	DNA binding	Nucleus	CC;NLS
ATMIN	23300	54792092	ATM interactor	2.79	1	1	1	1				823	88.3	5.16	DNA binding protein	Regulation of nucleobase, nucleoside, nucleotide and nucleic acid metabolism	DNA binding	Nucleus	ZNFC2
DCBLD2	131566	54792129	Discoidin, CUB and LCCL domain-containing protein 2	9.03	1	4	4	6	0.98	1.665	1.071	775	85	7.17	Adhesion molecule	Cell communication;Signal transduction	Cell adhesion molecule activity	Plasma membrane	SP;CUB;LCCL;F58C;TM
TRIM47	91107	54792146	Tripartite motif-containing protein 47	11.44	2	4	4	5	0.986	1.541	0.808	638	69.5	6.44	Transcription regulatory protein	Regulation of nucleobase, nucleoside, nucleotide and nucleic acid metabolism	Transcription regulator activity	Nucleus	RING;BBOX;PRY;SPRY
NUP160	23279	54859722	Nuclear pore complex protein Nup160	8.08	2	6	6	9	0.712	0.673	0.854	1436	162	5.5	Transport/cargo protein	Transport	Transporter activity	Nucleus	-
EIF2A	83939	54873624	Eukaryotic translation initiation factor 2A	4.62	1	2	2	2	1.479	1.684	1.049	585	64.9	8.87	Translation regulatory protein	Protein metabolism	Translation regulator activity	Cytoplasm	CC
SETD1A	9739	55741677	Histone-lysine N-methyltransferase SETD1A	1.82	1	2	2	2	0.76	0.796	0.804	1707	185.9	5.14	Enzyme: Methyltransferase	Cell differentiation;Cell proliferation	Methyltransferase activity	Nucleus	RRM;SET;PSET
RBM25	58517	55741709	RNA-binding protein 25	4.74	1	3	3	7	0.752	0.769	0.969	843	100.1	6.32	RNA binding protein	Regulation of nucleobase, nucleoside, nucleotide and nucleic acid metabolism	RNA binding	Nucleus	RRM;PWI
AAMP	14	55743075	Angio-associated migratory cell protein	3	2	1	1	2				434	46.7	4.42	Adhesion molecule	Cell growth and/or maintenance	Cell adhesion molecule activity	Extracellular	WD40
ALG3	10195	55743086	Dol-P-Man:Man(5)GlcNAc(2)-PP-Dol alpha-1,3-mannosyltransferase isoform d	2.56	2	1	1	2	0.626	0.567	0.562	390	44.3	8.94	Enzyme: Mannosyltransferase	Metabolism;Energy pathways	Transferase activity	Endoplasmic reticulum membrane	TM
SF3B2	10992	55749531	Splicing factor 3B subunit 2	24.92	2	16	16	40	0.587	0.644	0.916	895	100.2	5.67	RNA binding protein	Regulation of nucleobase, nucleoside, nucleotide and nucleic acid metabolism	RNA binding	Nucleus	SAP;CC
MRPL14	64928	55769543	39S ribosomal protein L14, mitochondrial	19.31	2	2	2	7	0.708	0.497	1.624	145	15.9	10.24	Ribosomal subunit	Protein metabolism	Structural constituent of ribosome	Mitochondrion	-
NOP14	8602	55769587	Nucleolar protein 14	4.55	1	3	3	3	0.674	0.679	1.363	857	97.6	7.58	Unclassified	Biological_process unknown	Molecular function unknown	Nucleus	-
SCCPDH	51097	55770836	Saccharopine dehydrogenase-like oxidoreductase	20.28	1	4	4	10	0.909	0.694	0.641	429	47.1	9.14	Unclassified	Biological_process unknown	Molecular function unknown	Mitochondrion	TM
CTNNA1	1495	55770844	Catenin alpha-1	30.46	5	18	18	34	1.361	1.12	2.914	906	100	6.29	Cytoskeletal protein	Cell growth and/or maintenance	Structural constituent of cytoskeleton	Cytoplasm	CC
GOSR1	9527	55770856	Golgi SNAP receptor complex member 1 isoform 3	9.19	5	1	1	1				185	21.2	9.61	Membrane transport protein	Transport	Auxiliary transport protein activity	Golgi apparatus;Nucleus	TM
EEA1	8411	55770888	Early endosome antigen 1	3.4	2	4	4	6	1.284	1.059	1.377	1411	162.4	5.66	Membrane transport protein	Transport	Auxiliary transport protein activity	Endosome	CC;ZNFC2;FYVE
BRIX1	55299	55770900	Ribosome biogenesis protein BRX1 homolog	9.63	1	2	2	2	0.36	0.449	0.486	353	41.4	9.92	Unclassified	Biological_process unknown	Molecular function unknown	Nucleolus	-
XAB2	56949	55770906	Pre-mRNA-splicing factor SYF1	5.03	1	3	3	3	0.59	0.796	0.726	855	99.9	6.23	DNA repair protein	Regulation of nucleobase, nucleoside, nucleotide and nucleic acid metabolism	DNA repair protein	Nucleus	TPR
GTPBP4	23560	55953087	Nucleolar GTP-binding protein 1	8.04	3	4	4	5	0.757	0.752	0.897	634	73.9	9.5	GTPase	Cell communication;Signal transduction	GTPase activity	Nucleus	CC
IGSF3	3321	55953135	Immunoglobulin superfamily member 3 isoform 2	1.76	4	1	1	1	1.388	1.038	0.77	1194	135.1	6.07	Integral membrane protein	Biological_process unknown	Molecular function unknown	Plasma membrane	IG;SP;TM
NCL	4691	55956788	Nucleolin	36.34	1	27	27	75	0.803	0.897	1.141	710	76.6	4.7	RNA binding protein	Regulation of nucleobase, nucleoside, nucleotide and nucleic acid metabolism	RNA binding	Nucleolus	RRM
SMARCB1	6598	55956801	SWI/SNF-related matrix-associated actin-dependent regulator of chromatin subfamily B member 1 isoform b	7.18	2	2	2	2	0.573	0.654	1.028	376	43.1	5.64	Unclassified	Regulation of nucleobase, nucleoside, nucleotide and nucleic acid metabolism	DNA binding	Nucleus	-
HNRNPAB	3182	55956921	Heterogeneous nuclear ribonucleoprotein A/B isoform b	26.32	2	9	10	41	0.504	0.441	0.762	285	30.6	7.91	Ribonucleoprotein	Regulation of nucleobase, nucleoside, nucleotide and nucleic acid metabolism	MRNA binding	Nucleolus	RRM
SHISA2	387914	56090523	Protein shisa-2 homolog	2.37	1	1	1	1				295	31.4	7.68	Integral membrane protein	Biological_process unknown	Molecular function unknown	Integral to membrane	TM;SP
GALE	2582	56118217	UDP-glucose 4-epimerase	11.78	1	2	2	3	0.689	0.48	0.693	348	38.3	6.73	Enzyme: Epimerase	Metabolism	Racemase and epimerase activity	-	-
IGF2BP2	10644	56118219	Insulin-like growth factor 2 mRNA-binding protein 2 isoform b	19.24	2	2	7	12	1.11	1.644	0.691	556	61.8	8.25	RNA binding protein	Regulation of nucleobase, nucleoside, nucleotide and nucleic acid metabolism;Regulation of translation	RNA binding;Translation regulator activity	Cytoplasm	RRM;KH
CENPV	201161	56118234	Centromere protein V	14.71	1	2	2	5	0.262	0.425	0.34	272	29.7	9.73	DNA binding protein	Regulation of nucleobase, nucleoside, nucleotide and nucleic acid metabolism	DNA binding	Nucleus	-
STUB1	10273	56181387	E3 ubiquitin-protein ligase CHIP	11.88	1	3	3	3	1.632	1.557	1.278	303	34.8	5.87	Enzyme: Ligase	Metabolism;Energy pathways	Ligase activity	Cytoplasm	TPR;UBOX;CC
ITGA5	3678	56237029	Integrin alpha-5	1.33	1	1	1	2	2.769	1.995	1.785	1049	114.5	5.77	Cell surface receptor	Cell communication;Signal transduction	Receptor activity	Plasma membrane	INTA;SP;TM
SDCBP	6386	56243522	Syntenin-1 isoform 1	44.63	4	6	6	20	1.634	2.28	1.041	298	32.4	7.53	Adapter molecule	Cell communication;Signal transduction	Receptor signaling complex scaffold activity	Plasma membrane	PDZ
WDR18	57418	56243583	WD repeat-containing protein 18	9.95	1	2	2	2	0.757	0.87	0.98	432	47.4	6.7	Unclassified	Biological_process unknown	Molecular function unknown	Nucleolus	WD40
BCAP29	55973	56549091	B-cell receptor-associated protein 29 isoform b	3.73	2	1	1	2	0.569	0.762	2.041	241	28.3	9.54	Integral membrane protein	Biological_process unknown	Molecular function unknown	Endoplasmic reticulum membrane	TM;CC
DBR1	51163	56549113	Lariat debranching enzyme	2.94	1	1	1	2				544	61.5	5.47	Enzyme: Hydrolase	Regulation of nucleobase, nucleoside, nucleotide and nucleic acid metabolism	Hydrolase activity	Nucleus	-
NUP98	4928	56549645	Nuclear pore complex protein Nup98-Nup96 isoform 4	3.53	8	5	5	6	0.718	0.62	0.831	1726	187.1	6.51	Transport/cargo protein	Transport	Transporter activity	Nucleus;Nuclear membrane;Cytoplasm	-
RAB40A	142684	56550077	Ras-related protein Rab-40A	2.53	2	1	1	1				277	31.1	9.32	GTPase	Cell communication;Signal transduction	GTPase activity	-	RAB;SOCS
BUB3	9184	56550081	Mitotic checkpoint protein BUB3 isoform b	18.4	2	4	4	10	0.622	0.836	0.877	326	36.9	6.84	Cell cycle control protein	Regulation of cell cycle;Signal transduction	Protein transporter activity	Cytoplasm	WD40
ARHGDIB	397	56676393	Rho GDP-dissociation inhibitor 2	12.94	1	1	1	1				201	23	5.21	Adapter molecule	Cell communication;Signal transduction	Receptor signaling complex scaffold activity	Cytoplasm	-
FTH1	2495	56682959	Ferritin heavy chain	15.85	1	2	2	2	1.175	1.256	3.087	183	21.2	5.55	Storage protein	Transport	Storage protein	Cytoplasm	-
RBMX	27316	56699409	RNA-binding motif protein, X chromosome isoform 1	28.39	5	11	12	28	0.743	0.776	1.668	391	42.3	10.05	RNA binding protein	Regulation of nucleobase, nucleoside, nucleotide and nucleic acid metabolism	RNA binding	Nucleus	RRM
CCZ1	51622	56699480	Vacuolar fusion protein CCZ1 homolog	2.7	1	1	1	1	1.272	1.122	0.878	482	55.8	6.48	Unclassified	Biological_process unknown	Molecular function unknown	-	CC
FAM98A	25940	56699482	Protein FAM98A	2.9	1	1	1	1				518	55.2	8.95	Unclassified	Biological_process unknown	Molecular function unknown	-	-
CCBL2	56267	56713256	Kynurenine--oxoglutarate transaminase 3 isoform 2	2.86	2	1	1	1	2.992	2.141	1.274	420	47.7	6.8	Enzyme: Aminotransferase	Metabolism;Energy pathways	Transaminase activity	-	-
LMBRD2	92255	56790897	LMBR1 domain-containing protein 2	1.01	1	1	1	1				695	81.1	7.5	Unclassified	Biological_process unknown	Molecular function unknown	-	TM;CC
STRIP1	85369	56790935	Striatin-interacting protein 1 isoform 1	2.51	2	1	1	6	1.651	2.02	0.945	837	95.5	6.29	Unclassified	Biological_process unknown	Molecular function unknown	-	-
TUBA1B	10376	57013276	Tubulin alpha-1B chain	63.64	4	2	27	186	1.12	2.523	0.48	451	50.1	5.06	Structural protein	Cell growth and/or maintenance	Structural molecule activity	Cytoplasm;Plasma membrane	-
TCOF1	6949	57164975	Treacle protein isoform b	10.28	14	7	7	18	0.608	0.75	0.904	1411	144.2	9.04	Transcription regulatory protein	Transcription;Cell migration;Ribosome biogenesis and assembly	Transcription regulator activity	Nucleolus	LISH;NLS;NES
ALG8	79053	57165415	Probable dolichyl pyrophosphate Glc1Man9GlcNAc2 alpha-1,3-glucosyltransferase isoform b	1.93	3	1	1	1	0.73	0.644	1.103	467	53.1	9.22	Enzyme: Glycosyltransferase	Metabolism;Energy pathways;Protein modification	Transferase activity	Endoplasmic reticulum	TM
CKAP5	9793	57222563	Cytoskeleton-associated protein 5 isoform b	0.61	2	1	1	1	1.503	1.748	1.217	1972	218.4	8.06	Cytoskeletal associated protein	Mitosis	Cytoskeletal protein binding	Centrosome	-
NUP205	23165	57634534	Nuclear pore complex protein Nup205	2.83	1	4	4	11	0.547	0.373	0.783	2012	227.8	6.21	Unclassified	Biological_process unknown	Molecular function unknown	Nucleus	-
TCP1	6950	57863257	T-complex protein 1 subunit alpha isoform a	39.75	2	16	16	37	1.802	1.741	1.618	556	60.3	6.11	Chaperone	Protein metabolism	Chaperone activity	Cytoplasm	-
RRP1B	23076	57863269	Ribosomal RNA processing protein 1 homolog B	7.12	1	5	5	7	0.685	0.597	1.04	758	84.4	9.76	Unclassified	Biological_process unknown	Molecular function unknown	Nucleolus	-
VWA8	23078	57863273	Von Willebrand factor A domain-containing protein 8 isoform b	1.64	5	1	1	1	1.198	1.316	1.158	1039	116.9	8.15	Unclassified	Biological_process unknown	Molecular function unknown	-	SP;AAA;VWA
TMEM201	199953	58197554	Transmembrane protein 201 isoform 2	3.32	4	1	1	1	0.282	0.247	0.687	392	43.4	8.7	Unclassified	Biological_process unknown	Molecular function unknown	Integral to membrane	TM
BCAS4	55653	58294160	Breast carcinoma-amplified sequence 4 isoform a	3.79	1	1	1	1				211	22.7	5.86	Unclassified	Biological_process unknown	Molecular function unknown	Cytoplasm	-
TMEM230	29058	58331124	Transmembrane protein 230 isoform 2	10	2	1	1	2	0.87	0.636	0.56	120	13.2	9.31	Integral membrane protein	Biological_process unknown	Molecular function unknown	-	TM
MRPS30	10884	58331150	28S ribosomal protein S30, mitochondrial	7.29	1	1	1	6	0.63	0.644	0.529	439	50.3	7.97	Structural protein	Protein metabolism	Structural molecule activity	Mitochondrion	-
WDR59	79726	58331266	WD repeat-containing protein 59	2.67	3	2	2	2	1.309	0.967	1.381	974	109.7	7.91	Unclassified	Biological_process unknown	Molecular function unknown	-	WD40;RWD
DSP	1832	58530840	Desmoplakin isoform I	7.91	2	17	17	26	0.23	0.343	0.437	2871	331.6	6.81	Cytoskeletal protein	Cell growth and/or maintenance	Structural constituent of cytoskeleton	Cytoplasm	PLEC;CC;SPECTRIN
ZYX	7791	58530845	Zyxin	15.73	3	4	4	10	2.429	1.251	1.044	572	61.2	6.67	Adhesion molecule	Signal transduction	Cell adhesion molecule activity	Plasma membrane;Cytoplasm	LIM
DSTN	11034	58530848	Destrin isoform b	29.05	2	3	3	27	1.796	2.645	0.734	148	16.6	8.34	Cytoskeletal associated protein	Cell growth and/or maintenance	Cytoskeletal protein binding	Nucleus	ADF
MAGEC1	9947	58530876	Melanoma-associated antigen C1	2.8	2	1	1	1				1142	123.6	4.3	Unclassified	Immune response	Molecular function unknown	Cytoplasm	MAGE
C1GALT1C1	29071	58532584	C1GALT1-specific chaperone 1	3.46	1	1	1	2	1.358	1.007	1.378	318	36.4	6.84	Chaperone	Protein metabolism	Chaperone activity	Plasma membrane	TM
OLA1	29789	58761500	Obg-like ATPase 1 isoform 1	14.14	2	3	3	5	2.209	3.486	1.489	396	44.7	7.81	Unclassified	Biological_process unknown	Molecular function unknown	Nucleolus	-
ZNF518B	85460	58761535	Zinc finger protein 518B	1.58	1	1	1	2	1.268	0.908	1.118	1074	119.5	9.45	Unclassified	Regulation of nucleobase, nucleoside, nucleotide and nucleic acid metabolism	Molecular function unknown	Nucleus	ZNFC2
KDM1A	23028	58761546	Lysine-specific histone demethylase 1A isoform b	8.92	6	3	3	4				852	92.8	6.52	Enzyme: Deacetylase;Transcription regulatory protein	Regulation of nucleobase, nucleoside, nucleotide and nucleic acid metabolism	Transcription regulator activity;Deacetylase activity	Nucleus;Cytoplasm	CC
TIMMDC1	51300	59710109	Translocase of inner mitochondrial membrane domain-containing protein 1	5.61	1	1	1	1	1.295	1.223	0.998	285	32.2	8.5	Unclassified	Biological_process unknown	Molecular function unknown	-	SP;TM
CACYBP	27101	60218913	Calcyclin-binding protein isoform 2	25.41	2	5	5	6	1.982	1.728	2.474	185	21.2	7.9	Ubiquitin proteasome system protein	Protein metabolism	Molecular function unknown	Cytoplasm	CC
SEC61G	23480	60279265	Protein transport protein Sec61 subunit gamma	19.12	1	1	1	1	1.434	1.09	0.369	68	7.7	9.99	Transport/cargo protein	Transport	Transporter activity	Endoplasmic reticulum	TM
U2AF2	11338	60279268	Splicing factor U2AF 65 kDa subunit isoform b	21.66	3	4	4	16	0.63	0.644	0.812	471	53.1	9.09	RNA binding protein	RNA metabolism	Spliceosomal catalysis	Nucleus	RRM
ITM2C	81618	60302914	Integral membrane protein 2C isoform 2	21.74	4	3	3	4	0.892	0.834	0.771	230	25.9	8.31	Integral membrane protein	Biological_process unknown	Molecular function unknown	Lysosome	TM
GOSR2	9570	60499013	Golgi SNAP receptor complex member 2 isoform C	10.26	8	1	1	3	0.865	0.742	0.669	195	22.7	6.95	Membrane transport protein	Transport	Auxiliary transport protein activity	Golgi apparatus	CC;TM
FECH	2235	60499021	Ferrochelatase, mitochondrial isoform b	1.89	2	1	1	2				423	47.8	8.73	Enzyme: Ligase	Metabolism;Energy pathways	Ligase activity	Cytoplasm	-
NOM1	64434	61097912	Nucleolar MIF4G domain-containing protein 1	1.63	2	1	1	1	0.782	0.676	1.151	860	96.2	8.1	Unclassified	Biological_process unknown	Molecular function unknown	Nucleolus	MIF4G;MA3;CC
FAM83B	222584	61676089	Protein FAM83B	2.47	1	2	2	2	0.199	0.24	0.629	1011	114.7	8.97	Unclassified	Biological_process unknown	Molecular function unknown	-	-
LNPEP	4012	61742775	Leucyl-cystinyl aminopeptidase isoform 2	3.66	2	3	3	4	2.32	1.042	1.566	1011	115.6	5.73	Aminopeptidase	Protein metabolism	Aminopeptidase activity	Plasma membrane	TM
BCAM	4059	61742797	Basal cell adhesion molecule isoform 2	2.04	2	1	1	1	1.285	1.047	11.304	588	63.7	6.1	Adhesion molecule	Cell communication;Signal transduction;Cell-cell adhesion;Cell-matrix adhesion;Cell adhesion	Cell adhesion molecule activity	Plasma membrane	TM;IG;IGC2;SP
CHRNG	1146	61743914	Acetylcholine receptor subunit gamma	2.32	1	1	1	2				517	57.8	6.24	Extracellular ligand gated channel	Transport	Extracellular ligand-gated ion channel activity	Plasma membrane	SP;TM
AGPAT5	55326	61743952	1-acyl-sn-glycerol-3-phosphate acyltransferase epsilon	6.04	1	1	1	2	0.358	0.45	0.911	364	42	9.1	Enzyme: Transferase	Metabolism;Energy pathways	Transferase activity	Integral to membrane	TM;PISC
AHNAK	79026	61743954	Neuroblast differentiation-associated protein AHNAK isoform 1	47.64	10	123	124	243	1.13	1.95	1.18	5890	628.7	6.15	Unclassified	Muscle contraction	Protein binding	Nucleus	PDZ;NLS
CTBP1	1487	61743967	C-terminal-binding protein 1 isoform 2	4.9	5	1	2	2	1.078	1.16	1.103	429	46.4	6.65	Transcription regulatory protein	Regulation of nucleobase, nucleoside, nucleotide and nucleic acid metabolism	Transcription regulator activity	Nucleus	2HD
SEH1L	81929	61743969	Nucleoporin SEH1 isoform 2	10.83	5	2	2	3	0.835	0.865	0.777	360	39.6	8.09	Unclassified	Biological_process unknown	Molecular function unknown	Kinetochore	WD40
LRP8	7804	61744467	Low-density lipoprotein receptor-related protein 8 isoform 3	1.57	10	1	1	1				700	77.8	5.01	Cell surface receptor	Cell communication;Signal transduction	Lipoprotein receptor activity	Caveola	LDLA;EGFL;EGFCA;LDLRB;TM;SP
SLC3A2	6520	61744483	4F2 cell-surface antigen heavy chain isoform f	33.08	4	14	14	42	0.355	0.406	1.173	529	57.9	5.35	Membrane transport protein	Transport	Auxiliary transport protein activity	Plasma membrane;Nucleus;Cytoplasm	TM;AMY
FOXB2	442425	61966923	Forkhead box protein B2	14.35	1	1	1	1	0.63	0.644	0.529	432	45.6	9.51	Transcription factor	Regulation of nucleobase, nucleoside, nucleotide and nucleic acid metabolism	Transcription factor activity	-	FH
ADO	84890	62177110	2-aminoethanethiol dioxygenase	5.56	1	1	1	1	1.749	1.826	1.114	270	29.7	6.04	Unclassified	Biological_process unknown	Molecular function unknown	-	-
DBNL	28988	62198235	Drebrin-like protein isoform b	10.7	5	3	3	7	2.369	2.188	1.299	430	48.2	5.05	Adapter molecule	Signal transduction	Kinase regulator activity	Actin cytoskeleton	ADF;CC;SH3
POLE	5426	62198237	DNA polymerase epsilon catalytic subunit A	0.35	1	1	1	1	0.814	0.637	0.464	2286	261.4	6.39	DNA polymerase	Regulation of nucleobase, nucleoside, nucleotide and nucleic acid metabolism	DNA-directed DNA polymerase activity	Nucleus	CC
EPRS	2058	62241042	Bifunctional glutamate/proline--tRNA ligase	24.4	1	25	25	45	1.22	1.039	1.016	1512	170.5	7.33	Enzyme: Ligase	Protein metabolism	Ligase activity	Cytoplasm	-
EXOC7	23265	62241044	Exocyst complex component 7 isoform 2	1.23	10	1	1	3	1.108	1.306	1.13	653	74.7	6.42	Unclassified	Biological_process unknown	Molecular function unknown	Cytoplasm	CC
OCIAD2	132299	62244044	OCIA domain-containing protein 2 isoform 1	48.7	3	6	6	40	0.373	0.326	0.686	154	16.9	9.03	Unclassified	Biological_process unknown	Molecular function unknown	-	-
VIM	7431	62414289	Vimentin	65.02	21	35	38	221	6.294	2.358	0.938	466	53.6	5.12	Cytoskeletal protein	Cell growth and/or maintenance	Structural constituent of cytoskeleton	Intermediate filament	CC
ME3	10873	62420882	NADP-dependent malic enzyme, mitochondrial	5.63	1	2	2	3	1.081	1.487	0.857	604	67	7.97	Enzyme: Oxidoreductase	Metabolism;Energy pathways	Oxidoreductase activity	Mitochondrion	-
IPO4	79711	62460637	Importin-4	9.53	1	6	6	24	1.041	0.681	0.661	1081	118.6	4.96	Transport/cargo protein	Cell communication;Signal transduction	Transporter activity	Cytoplasm	IBN_NT
CUTA	51596	62526024	Protein CutA isoform 2	25.64	3	3	3	17	1.268	1.331	1.091	156	16.8	5.21	Unclassified	Biological_process unknown	Molecular function unknown	Plasma membrane	SP;TM
ECI1	1632	62530384	Enoyl-CoA delta isomerase 1, mitochondrial isoform 1	14.57	2	2	2	8	0.51	0.516	0.324	302	32.8	8.54	Enzyme: Isomerase	Metabolism;Energy pathways	Isomerase activity	Mitochondrion	-
MPG	4350	62632771	DNA-3-methyladenine glycosylase isoform c	10.68	3	2	2	3	1.011	1.27	0.932	281	30.8	9.16	Enzyme: Glycosylase	DNA repair	Hydrolase activity	Nucleus	TM
PLOD2	5352	62739166	Procollagen-lysine,2-oxoglutarate 5-dioxygenase 2 isoform 2	17.5	4	9	9	18	2.189	0.979	2.171	737	84.6	6.71	Enzyme: Hydroxylase	Metabolism;Energy pathways	Catalytic activity	Endoplasmic reticulum	SP;P4HC
RAE1	8480	62739173	MRNA export factor	17.93	3	4	4	9	0.429	0.434	0.679	368	40.9	7.83	RNA binding protein	Regulation of nucleobase, nucleoside, nucleotide and nucleic acid metabolism	RNA binding	Nucleus	WD40
RABL3	285282	62751417	Rab-like protein 3	8.9	1	1	1	3	1.02	0.881	0.965	236	26.4	7.11	GTPase	Cell communication;Signal transduction	GTPase activity	-	Small_GTPase
MSMO1	6307	62865628	Methylsterol monooxygenase 1 isoform 2	6.17	2	1	1	2				162	19.5	7.71	Unclassified	Fatty acid metabolism	Catalytic activity	Endoplasmic reticulum	TM
SQLE	6713	62865635	Squalene monooxygenase	4.36	1	1	1	1	1.329	1.14	0.621	574	63.9	8.63	Enzyme: Oxygenase	Metabolism;Energy pathways	Catalytic activity	Endoplasmic reticulum	TM
LAMB3	3914	62868215	Laminin subunit beta-3	10.32	1	7	7	17	0.426	0.318	0.733	1172	129.5	7.21	Extracellular matrix protein	Cell growth and/or maintenance	Extracellular matrix structural constituent	Extracellular	LAMNT;EGFLAM;SP;CC
ALDH18A1	5832	62912457	Delta-1-pyrroline-5-carboxylate synthase isoform 2	24.21	2	14	14	29	0.783	0.627	0.939	793	87	7.12	Enzyme: Phosphotransferase;Enzyme: Ligase;Enzyme: Reductase	Metabolism;Energy pathways;Amino acid and derivative metabolism	Ligase activity	Mitochondrion	-
DMWD	1762	62945417	Dystrophia myotonica WD repeat-containing protein	2.82	1	1	1	1				674	70.4	7.24	Unclassified	Cell growth and/or maintenance;Biological_process unknown	Molecular function unknown	-	WD40
PARD6B	84612	62955042	Partitioning defective 6 homolog beta	2.96	1	1	1	1	1.191	0.718	0.979	372	41.2	5.58	Adapter molecule	Signal transduction;Cell communication	Receptor signaling complex scaffold activity	Plasma membrane	PB1;PDZ
NUP188	23511	62955803	Nucleoporin NUP188 homolog	2.63	1	3	3	10	0.806	1.048	0.945	1749	195.9	6.73	Unclassified	Biological_process unknown	Molecular function unknown	Nuclear membrane	-
DDI2	84301	62955833	Protein DDI1 homolog 2	6.27	1	1	1	1				399	44.5	5.05	Ubiquitin proteasome system protein	Protein metabolism	Ubiquitin-specific protease activity	Cytoplasm	UBQ
TSPYL1	7259	62988322	Testis-specific Y-encoded-like protein 1	10.07	1	2	2	4	1.385	0.753	0.795	437	49.2	5.45	Unclassified	Biological_process unknown	Molecular function unknown	Nucleus	-
AIM1	202	62988361	Absent in melanoma 1 protein	4	2	4	4	7	1.069	0.95	0.972	1723	188.5	5.9	Calcium binding protein	Cell communication;Regulation of cell proliferation;Signal transduction	Calcium ion binding	Cytoskeleton	XTAL
TMEM205	374882	63055043	Transmembrane protein 205	7.94	1	1	1	1				189	21.2	8.62	Unclassified	Biological_process unknown	Molecular function unknown	Integral to membrane	SP;TM
ACTBL2	345651	63055057	Beta-actin-like protein 2	26.6	1	1	10	207	1.337	1.359	1.357	376	42	5.59	Unclassified	Biological_process unknown	Molecular function unknown	-	ACTIN
CCT3	7203	63162572	T-complex protein 1 subunit gamma isoform a	45.87	2	19	19	81	2.078	2.059	1.763	545	60.5	6.49	Chaperone	Protein metabolism	Chaperone activity	Cytoplasm	-
P4HA2	8974	63252891	Prolyl 4-hydroxylase subunit alpha-2 isoform 2	9.01	4	3	3	5	2.286	1.696	2.494	533	60.6	5.71	Enzyme: Hydroxylase	Metabolism;Energy pathways;Peptide metabolism	Catalytic activity	Endoplasmic reticulum	P4HC;SP
SRM	6723	63253298	Spermidine synthase	10.93	1	2	2	2	2.042	2.119	1.201	302	33.8	5.49	Enzyme: Synthase	Metabolism;Energy pathways	Transferase activity;Methyltransferase activity	Cytoplasm	-
TNS3	64759	65288071	Tensin-3	0.97	1	1	1	1	0.839	0.64	0.906	1445	155.2	6.81	Integral membrane protein;Cell surface receptor	Cell communication;Signal transduction;Biological_process unknown	Receptor activity;Molecular function unknown	Integral to membrane	SH2;PTB
MARVELD3	91862	65301122	MARVEL domain-containing protein 3 isoform 1	5.12	1	1	1	1				410	45.9	8.94	Unclassified	Biological_process unknown	Molecular function unknown	Integral to membrane	MARVEL
ATP9A	10079	65301139	Probable phospholipid-transporting ATPase IIA	2.29	1	2	2	2	0.356	0.447	0.316	1047	118.5	7.77	ATPase	Regulation of enzyme activity	ATPase activity	-	TM
PRR5	55615	66346658	Proline-rich protein 5 isoform 3	6.48	4	1	1	1				293	32	6.73	Unclassified	Regulation of cell proliferation	Molecular function unknown	-	-
SERBP1	26135	66346685	Plasminogen activator inhibitor 1 RNA-binding protein isoform 4	24.29	4	7	7	16	2.454	1.92	2.054	387	42.4	8.44	RNA binding protein	Regulation of nucleobase, nucleoside, nucleotide and nucleic acid metabolism	RNA binding	Cytoplasm;Nucleus	NLS
FAT1	2195	66346693	Protocadherin Fat 1	0.81	2	2	2	2	0.748	1.164	0.561	4588	506	5	Adhesion molecule	Cell communication;Signal transduction	Cell adhesion molecule activity	Plasma membrane	Cadherin;LAMG;EGFCA;TM;SP
CKMT1A	548596	66346730	Creatine kinase U-type, mitochondrial	6.24	1	1	1	5	1.313	0.901	0.675	417	47	8.34	Enzyme: Phosphotransferase	Energy pathways	Transferase activity	Mitochondrion	SP
ZC3HC1	51530	66348045	Nuclear-interacting partner of ALK isoform 1	10.76	4	3	3	5	1.509	1.245	1.606	502	55.2	5.62	Unclassified	Biological_process unknown	Molecular function unknown	Nucleus	-
VPS13C	54832	66348091	Vacuolar protein sorting-associated protein 13C isoform 1B	0.56	4	1	1	1				3585	402.8	6.38	Unclassified	Biological_process unknown	Molecular function unknown	Nucleus	CC
NAE1	8883	66363688	NEDD8-activating enzyme E1 regulatory subunit isoform c	5.17	4	1	1	1				445	50.6	5.27	Adapter molecule	Cell communication;Signal transduction	Receptor signaling complex scaffold activity	Cytoplasm	-
HAX1	10456	66363694	HCLS1-associated protein X-1 isoform b	6.49	2	1	1	5	1.291	0.867	1.471	231	26.1	5.2	Unclassified	Biological_process unknown;Cell migration;Anti-apoptosis	Molecular function unknown	Mitochondrion	PEST;TM
PHAX	51808	66392146	Phosphorylated adapter RNA export protein	5.58	1	2	2	2	0.971	1.285	1.372	394	44.4	5.4	RNA binding protein	Regulation of nucleobase, nucleoside, nucleotide and nucleic acid metabolism	RNA binding	Nucleus	NES
NME2	4831	66392205	Nucleoside diphosphate kinase B isoform a	61.18	5	7	7	21	2.161	2.194	1.23	152	17.3	8.41	Transcription factor	Signal transduction;Regulation of nucleobase, nucleoside, nucleotide and nucleic acid metabolism	Transcription factor activity	Nucleus	NDK
PON2	5445	66529396	Serum paraoxonase/arylesterase 2 isoform 2	24.85	5	5	5	10	0.733	0.735	0.542	342	38	5.72	Enzyme: Esterase	Metabolism;Energy pathways;Lipid metabolism	Hydrolase activity;Antioxidant activity	Plasma membrane	SP
S100A13	6284	66737374	Protein S100-A13	12.24	1	1	1	1	1.254	1.412	1.411	98	11.5	6.16	Calcium binding protein	Cell communication;Signal transduction	Calcium ion binding	Nucleus	S_100
CDC37L1	55664	66773038	Hsp90 co-chaperone Cdc37-like 1	3.26	1	1	1	2				337	38.8	5.34	Heat shock protein	Protein metabolism	Heat shock protein activity	Cytoplasm	-
MYADM	91663	66932923	Myeloid-associated differentiation marker	7.14	1	1	1	9	0.256	0.552	0.702	322	35.3	8.15	Unclassified	Biological_process unknown	Molecular function unknown	-	TM
FBLIM1	54751	66932988	Filamin-binding LIM protein 1 isoform c	3.26	4	1	1	1	1.447	6.32	3.797	276	30.7	8.02	Cytoskeletal associated protein	Regulation of cell shape	Cytoskeletal protein binding	Actin cytoskeleton	LIM;NES
CANX	821	66933005	Calnexin	30.74	1	15	15	49	0.707	0.459	0.628	592	67.5	4.6	Chaperone	Protein folding	Chaperone activity	Endoplasmic reticulum membrane	SP;TM;CC
IMPDH2	3615	66933016	Inosine-5'-monophosphate dehydrogenase 2	26.65	2	8	8	15	1.451	1.616	1.364	514	55.8	6.9	Enzyme: Dehydrogenase	Metabolism;Energy pathways	Catalytic activity	Cytosol;Cytoplasm	CBS
CLK1	1195	67551261	Dual specificity protein kinase CLK1 isoform 1	3.93	2	1	1	1	1.461	1.001	1.083	484	57.3	8.87	Dual specificity kinase	Signal transduction	Protein threonine/tyrosine kinase activity	Nucleus	S_T_kinase;NLS
SOD2	6648	67782305	Superoxide dismutase [Mn], mitochondrial isoform A	32.43	2	4	4	22	3.413	0.708	1.007	222	24.7	8.25	Enzyme: Superoxide dismutase	Cell proliferation;Anti-apoptosis;Cell growth and/or maintenance	Superoxide dismutase activity	Mitochondrion	-
KRT7	3855	67782365	Keratin, type II cytoskeletal 7	84.43	18	45	53	483	0.369	0.543	1.016	469	51.4	5.48	Cytoskeletal protein	Cell growth and/or maintenance	Structural constituent of cytoskeleton	Cytoplasm;Plasma membrane	CC
RPL9	6133	67944630	60S ribosomal protein L9	48.44	1	9	9	22	1.507	1.553	1.255	192	21.8	9.95	Ribosomal subunit	Protein metabolism	Structural constituent of ribosome	Ribosome	-
NCEH1	57552	68051721	Neutral cholesterol ester hydrolase 1 isoform b	16.59	4	5	5	19	0.395	0.289	1.092	440	49	7.93	Unclassified	Biological_process unknown	Molecular function unknown	-	SP
TRIM25	7706	68160937	E3 ubiquitin/ISG15 ligase TRIM25	3.17	1	2	2	4	1.194	1.229	2.65	630	70.9	8.09	Transcription factor	Regulation of nucleobase, nucleoside, nucleotide and nucleic acid metabolism	Transcription factor activity	Nucleus	RING;CC;PRY;SPRY
CCRL2	9034	68215224	C-C chemokine receptor-like 2 isoform 1	5.23	2	2	2	2	1.375	1.458	1.073	344	39.5	7.77	G protein coupled receptor	Cell communication;Signal transduction	G-protein coupled receptor activity	Integral to membrane	TM
CD74	972	68448537	HLA class II histocompatibility antigen gamma chain isoform c	8.75	4	1	1	2	4.687	2.799	1.341	160	18.3	10.27	MHC complex protein	Immune response	MHC class I receptor activity;MHC class II receptor activity	Plasma membrane	TM
CES1	1066	68508957	Liver carboxylesterase 1 isoform c	43.46	6	20	20	65	5.67	0.778	0.672	566	62.4	6.6	Enzyme: Esterase	Metabolism	Hydrolase activity	Extracellular	SP
CYBA	1535	68509914	Cytochrome b-245 light chain	7.69	1	1	1	1	0.266	0.365	0.613	195	21	9.54	Enzyme: Oxidase	Metabolism;Energy pathways	Catalytic activity	Plasma membrane	TM
DHX15	1665	68509926	Putative pre-mRNA-splicing factor ATP-dependent RNA helicase DHX15	23.52	1	18	18	46	0.822	0.787	1.058	795	90.9	7.46	RNA binding protein	Regulation of nucleobase, nucleoside, nucleotide and nucleic acid metabolism	RNA binding	Nucleus	HELIC;DEXDc
MBP	4155	68509938	Golli-MBP isoform 2	16.24	3	1	1	1				197	21.5	6.44	Structural protein	Immune response;Neurogenesis	Structural constituent of myelin sheath	Plasma membrane;Cytoplasm	-
AP2M1	1173	68799814	AP-2 complex subunit mu isoform b	18.24	2	5	5	18	1.175	1.217	0.784	433	49.4	9.54	Adapter molecule	Transport	Receptor signaling complex scaffold activity	Plasma membrane	-
U2AF1	7307	68800138	Splicing factor U2AF 35 kDa subunit isoform c	41.32	3	4	4	15	0.759	0.827	0.908	167	19.7	9.06	Ribonucleoprotein	Regulation of nucleobase, nucleoside, nucleotide and nucleic acid metabolism	RNA binding	Nucleus	RRM;ZnF_C3H1
AGPAT2	10555	69122971	1-acyl-sn-glycerol-3-phosphate acyltransferase beta isoform b	12.6	2	2	2	3	0.719	0.74	0.635	246	27.3	8.91	Enzyme: Acyltransferase	Lipid metabolism	Acyltransferase activity	-	TM;PISC
PUS1	80324	70166634	TRNA pseudouridine synthase A, mitochondrial isoform 2	3.01	2	1	1	2	0.614	0.715	0.723	399	44.3	7.71	Enzyme: Synthase	Regulation of nucleobase, nucleoside, nucleotide and nucleic acid metabolism	Catalytic activity	Nucleus	-
ANK1	286	70780353	Ankyrin-1 isoform 4	2.75	31	3	3	4	1.224	1.048	1.076	1856	203.3	6.11	Adapter molecule	Cell communication;Signal transduction	Receptor signaling complex scaffold activity	Plasma membrane	ANK;ZU5;DEATH;CC;TM;SP
DUT	1854	70906444	Deoxyuridine 5'-triphosphate nucleotidohydrolase, mitochondrial isoform 3	27.66	4	3	3	19	1.254	2.047	0.755	141	15.4	6.57	Enzyme: Hydrolase	DNA replication	Hydrolase activity	Cytoplasm;Nucleus;Mitochondrion	NLS
PDCD11	22984	70980549	Protein RRP5 homolog	2.99	2	4	4	4	0.64	0.95	0.811	1871	208.6	8.87	Transcription regulatory protein	Apoptosis	Transcription factor binding	Nucleus	S1;CC;HAT
ECH1	1891	70995211	Delta(3,5)-Delta(2,4)-dienoyl-CoA isomerase, mitochondrial	26.52	2	7	7	21	0.411	0.342	0.345	328	35.8	8	Enzyme: Hydratase	Metabolism;Energy pathways	Catalytic activity	Peroxisome	SP
UROD	7389	71051616	Uroporphyrinogen decarboxylase	8.72	2	2	2	3	4.091	3.885	1.617	367	40.8	6.14	Enzyme: Decarboxylase	Metabolism;Energy pathways	Carboxy-lyase activity	Cytoplasm	-
HMGB3	3149	71143137	High mobility group protein B3	14.5	3	2	2	4	1.512	2.438	1.5	200	23	8.37	DNA binding protein	Regulation of nucleobase, nucleoside, nucleotide and nucleic acid metabolism	DNA binding	Nucleus	HMG;CC
REP15	387849	71274164	Rab15 effector protein	4.24	1	1	1	1	0.63	0.644	0.529	236	26.6	7.25	Unclassified	Biological_process unknown	Molecular function unknown	-	-
NUMA1	4926	71361682	Nuclear mitotic apparatus protein 1 isoform 1	19.01	2	23	23	42	0.725	0.858	0.647	2115	238.1	5.78	Structural protein	Cell growth and/or maintenance	Structural molecule activity	Nucleus	CC
STRA13	201254	71559139	Centromere protein X isoform 2	14.29	2	1	1	1	1.062	0.671	1.181	63	7	6.54	Unclassified	Biological_process unknown	Molecular function unknown	-	-
ADH5	128	71565154	Alcohol dehydrogenase class-3	4.55	1	1	1	1	3.061	3.69	1.362	374	39.7	7.49	Enzyme: Oxidoreductase	Metabolism;Energy pathways	Oxidoreductase activity	Cytoplasm	-
RPS15A	6210	71772415	40S ribosomal protein S15a	63.85	1	9	9	35	1.153	1.067	1.073	130	14.8	10.13	Ribosomal subunit	Protein metabolism	Structural constituent of ribosome	Ribosome	-
AP1G1	164	71772942	AP-1 complex subunit gamma-1 isoform b	4.99	2	3	3	5	1.07	1.083	0.967	822	91.3	6.8	Transport/cargo protein	Vesicle-mediated transport	Transporter activity	Golgi apparatus	ADAP
KIAA0101	9768	71773819	PCNA-associated factor isoform 2	26.15	2	1	1	2	1.524	0.687	0.725	65	7.2	11.03	Unclassified	Biological_process unknown	Molecular function unknown	-	-
SLC9A3R2	9351	71897229	Na(+)/H(+) exchange regulatory cofactor NHE-RF2 isoform b	11.96	7	4	4	8	0.648	1.265	1.371	326	36.1	8.21	Adapter molecule	Cell communication;Signal transduction	Receptor signaling complex scaffold activity	Cytoplasm	PDZ
SLC7A5	8140	71979932	Large neutral amino acids transporter small subunit 1	8.28	3	3	3	19	0.492	0.592	1.084	507	55	7.72	Transport/cargo protein	Transport	Transporter activity	Plasma membrane	TM
PLAA	9373	72534670	Phospholipase A-2-activating protein	6.67	1	3	3	6	3.906	4.96	1.599	795	87.1	6.37	Adapter molecule	Cell communication;Signal transduction	Receptor signaling complex scaffold activity	Cytoplasm	WD40
GOT2	2806	73486658	Aspartate aminotransferase, mitochondrial isoform 1	45.35	2	16	16	64	0.43	0.795	0.576	430	47.5	9.01	Enzyme: Aminotransferase	Metabolism;Energy pathways	Transaminase activity	Mitochondrion	SP
BOLA2	552900	73622130	BolA-like protein 2	10.53	1	1	1	6	3.199	2.948	1.318	152	16.9	8.19	Unclassified	Biological_process unknown	Molecular function unknown	-	-
SPAG5	10615	73623035	Sperm-associated antigen 5	1.09	1	1	1	1				1193	134.3	5	Cytoskeletal associated protein	Cell growth and/or maintenance	Cytoskeletal protein binding	Cytoplasm	CC
HEATR1	55127	73695475	HEAT repeat-containing protein 1	5.5	1	8	8	26	0.666	0.673	0.759	2144	242.2	6.54	Unclassified	Biological_process unknown	Molecular function unknown	-	CC
LIG3	3980	73747844	DNA ligase 3 isoform beta	3.27	4	3	3	5	0.761	0.607	1.554	949	106	9.16	DNA ligase	Regulation of nucleobase, nucleoside, nucleotide and nucleic acid metabolism	DNA ligase activity	Nucleus	BRCT
TAP2	6891	73747915	Antigen peptide transporter 2 isoform 1	5.12	4	2	3	5	0.968	0.428	0.893	703	77.6	7.85	Transport/cargo protein	Transport	Transporter activity	Endoplasmic reticulum;Integral to membrane	TM;AAA
ZNF207	7756	73808090	Zinc finger protein 207 isoform b	11.02	6	4	4	8	0.993	0.948	0.99	463	49.7	9.1	DNA binding protein	Regulation of nucleobase, nucleoside, nucleotide and nucleic acid metabolism;Transcription	DNA binding;Transcription factor activity	Nucleus	ZNFC2;NLS
RCE1	9986	73858575	CAAX prenyl protease 2 isoform 2	4.44	2	1	1	2				225	24.7	7.58	Metallo protease	Protein metabolism	Metallopeptidase activity	Endoplasmic reticulum	TM;SP
TRIM33	51592	74027251	E3 ubiquitin-protein ligase TRIM33 isoform beta	0.99	4	1	1	5	1.213	1.105	2.078	1110	120.5	6.67	Transcription regulatory protein	Regulation of nucleobase, nucleoside, nucleotide and nucleic acid metabolism	Transcription regulator activity	Nucleus	RING;BBOX;BBC;CC;PHD;BROMO
MESDC2	23184	74136552	LDLR chaperone MESD	7.26	1	1	1	6	1	0.751	0.766	234	26.1	7.78	Chaperone	Cell growth and/or maintenance	Chaperone activity	Endoplasmic reticulum	SP
CSTF1	1477	75709220	Cleavage stimulation factor subunit 1	3.71	1	1	1	2	0.751	0.805	1.019	431	48.3	6.58	RNA binding protein	Regulation of nucleobase, nucleoside, nucleotide and nucleic acid metabolism	RNA binding	Nucleus	WD40
SPECC1	92521	75750474	Cytospin-B isoform 2	4.96	7	2	2	4	1.285	0.925	0.997	987	110.2	5.92	Unclassified	Biological_process unknown	Molecular function unknown	Nucleus;Cytoplasm	CC;NLS;CH
PIGW	284098	75750492	Phosphatidylinositol-glycan biosynthesis class W protein	3.97	1	1	1	1				504	56.8	9.16	Enzyme: Acyltransferase	Metabolism;Energy pathways	Acyltransferase activity	Endoplasmic reticulum	SP;TM
PPM1B	5495	75813618	Protein phosphatase 1B isoform 4	2.45	4	1	1	1	1.419	1.69	1.191	327	36.3	5.47	Serine/threonine phosphatase	Signal transduction	Protein serine/threonine phosphatase activity	Cytoplasm	PP2C
RPL3	6122	76496472	60S ribosomal protein L3 isoform b	34.18	3	11	11	25	1.094	1.098	1.024	354	40.1	10.23	Ribosomal subunit	Protein metabolism	Structural constituent of ribosome	Cytoplasm	-
ACADVL	37	76496475	Very long-chain specific acyl-CoA dehydrogenase, mitochondrial isoform 2	34.28	5	14	14	31	1.144	1.415	1.057	633	68	8.56	Enzyme: Dehydrogenase	Energy pathways	Catalytic activity	Mitochondrion	SP
SND1	27044	77404397	Staphylococcal nuclease domain-containing protein 1	30	1	20	20	54	1.963	1.187	1.464	910	101.9	7.17	Transcription regulatory protein	Regulation of nucleobase, nucleoside, nucleotide and nucleic acid metabolism	Transcription regulator activity	Nucleus	TUDOR;NLS
EXOSC9	5393	77812670	Exosome complex component RRP45 isoform 2	2.28	2	1	1	2	1.252	1.369	1.764	439	48.9	5.29	Ribonuclease	Regulation of nucleobase, nucleoside, nucleotide and nucleic acid metabolism	Ribonuclease activity	Nucleolus	NLS
NHP2	55651	77812674	H/ACA ribonucleoprotein complex subunit 2 isoform b	41.11	2	3	3	3	0.685	0.706	0.796	90	10.1	10.01	Ribonucleoprotein	Ribosome biogenesis and assembly	RNA binding	Nucleolus	-
RPL14	9045	78000181	60S ribosomal protein L14	18.6	1	4	4	41	1.409	1.251	1.603	215	23.4	10.93	Ribosomal subunit	Protein metabolism	Structural constituent of ribosome	Ribosome	KOW
RPL38	6169	78214522	60S ribosomal protein L38	17.14	1	1	1	1	1.27	1.453	1.383	70	8.2	10.1	Ribosomal subunit	Protein metabolism	Structural constituent of ribosome	Ribosome	-
FAM129B	64855	79750824	Niban-like protein 1 isoform 2	20.6	3	8	8	16	1.447	3.25	1.122	733	82.6	6.15	Unclassified	Biological_process unknown	Molecular function unknown	Nucleus	PH
ACOT1	641371	81230485	Acyl-coenzyme A thioesterase 1	4.51	2	1	1	2	0.563	0.946	0.485	421	46.2	7.34	Enzyme: Thioesterase	Biological_process unknown	Molecular function unknown	-	-
AP5Z1	9907	82546847	AP-5 complex subunit zeta-1	0.87	1	1	1	1				807	88.5	7.01	Unclassified	Cell communication;Cell-cell signaling	Molecular function unknown	-	-
STAU1	6780	82659083	Double-stranded RNA-binding protein Staufen homolog 1 isoform a	7.26	5	2	2	2	1.07	1.113	0.935	496	54.9	9.51	RNA binding protein;Transport/cargo protein	Protein metabolism	RNA binding;Transporter activity	Endoplasmic reticulum	DSRM
USP14	9097	82880645	Ubiquitin carboxyl-terminal hydrolase 14 isoform b	13.51	2	5	5	19	1.569	1.347	1.205	459	52.4	5.78	Ubiquitin proteasome system protein	Protein metabolism	Ubiquitin-specific protease activity	Cytosol	UBQ
EIF2B5	8893	83267879	Translation initiation factor eIF-2B subunit epsilon	3.05	1	1	1	1	1.381	1.576	0.976	721	80.3	5.08	Translation regulatory protein	Protein metabolism	Translation regulator activity	Cytoplasm	-
UQCRH	7388	83627705	Cytochrome b-c1 complex subunit 6, mitochondrial	57.14	2	3	3	4	0.873	1.092	0.612	91	10.7	4.44	Enzyme: Reductase	Metabolism;Energy pathways	Catalytic activity	Mitochondrion	SP
EIF4A2	1974	83700235	Eukaryotic initiation factor 4A-II	28.26	1	2	8	57				407	46.4	5.48	Translation regulatory protein	Protein metabolism	Translation regulator activity	Cytoplasm	DEXDc;HELIC
HSD17B10	3028	83715985	3-hydroxyacyl-CoA dehydrogenase type-2 isoform 2	55.95	2	8	8	22	0.902	0.582	1.049	252	26	7.21	Enzyme: Dehydrogenase	Metabolism;Energy pathways	Catalytic activity	Mitochondrion	KRINGLE
MAVS	57506	83776598	Mitochondrial antiviral-signaling protein isoform 1	11.67	2	3	3	5	1.155	1.071	0.959	540	56.5	5.52	Unclassified	Biological_process unknown	Molecular function unknown	-	TM
CYB5B	80777	83921614	Cytochrome b5 type B	17.33	1	3	3	8	0.543	0.787	0.422	150	16.7	4.97	Transport/cargo protein	Transport	Transporter activity	Mitochondrion	TM
PHLDA1	22822	83977459	Pleckstrin homology-like domain family A member 1	5.99	1	2	2	3	1.208	2.592	1.125	401	45	9.89	Transcription factor	Protein metabolism;Apoptosis	Transcription factor activity	Cytoplasm	PH
MLST8	64223	84626578	Target of rapamycin complex subunit LST8 isoform a	5.52	5	1	1	1				326	35.9	5.86	Adapter molecule	Cell communication;Signal transduction	Receptor signaling complex scaffold activity	Cytoplasm	WD40
ATP5J2	9551	85794908	ATP synthase subunit f, mitochondrial isoform 2d	48.98	5	2	2	6	0.955	0.96	0.81	49	5.7	9.7	ATPase	Electron transport	ATPase activity	Mitochondrion	TM
MARK2	2011	86990441	Serine/threonine-protein kinase MARK2 isoform a	4.43	11	2	2	2				745	83.1	9.66	Serine/threonine kinase	Cell communication;Signal transduction	Protein serine/threonine kinase activity	Plasma membrane	S_T_kinase;UBA
ATP6V1E1	529	87159816	V-type proton ATPase subunit E 1 isoform b	13.24	3	2	2	3	1.042	1.075	0.988	204	23.6	8.98	ATPase	Transport	ATPase activity	Lysosome	-
FHL2	2274	87159832	Four and a half LIM domains protein 2	10.75	4	2	2	2	1.023	1.825	0.747	279	32.2	7.55	Adapter molecule	Regulation of nucleobase, nucleoside, nucleotide and nucleic acid metabolism	Protein binding	Nucleus	LIM
CLUH	23277	87162455	Clustered mitochondria protein homolog	5.5	6	4	4	6	1.145	1.28	1.314	1309	146.6	6.13	Translation regulatory protein	Protein metabolism	Translation regulator activity	Cytoplasm	-
ETNK1	55500	87298843	Ethanolamine kinase 1 isoform B	4.65	3	1	1	2	0.6	0.762	0.832	258	28	8.48	Enzyme: Phosphotransferase	Metabolism;Energy pathways	Catalytic activity	Cytoplasm	TM
BOD1L1	259282	87299628	Biorientation of chromosomes in cell division protein 1-like 1	2.59	4	5	5	7	0.92	0.622	0.889	3051	330.3	5.08	Unclassified	Biological_process unknown	Molecular function unknown	Nucleus;Cytoplasm	AT_hook;CC
DNAJB2	3300	88501736	DnaJ homolog subfamily B member 2 isoform a	7.94	7	2	2	2	0.698	0.811	1.135	277	30.5	5.11	Heat shock protein	Protein metabolism	Heat shock protein activity	Cytoplasm	DNAJ;UIM
PRR11	55771	88703045	Proline-rich protein 11	3.61	1	1	1	1				360	40.1	10.11	Unclassified	Biological_process unknown	Molecular function unknown	Nucleus	-
AP1S3	130340	88703051	AP-1 complex subunit sigma-3	6.49	1	1	1	3	1.131	1.023	0.867	154	18.5	6.34	Transport/cargo protein	Transport	Transporter activity	Golgi apparatus	-
DPH2	1802	88853059	Diphthamide biosynthesis protein 2 isoform b	12.26	3	2	2	2	1.08	1.212	1.421	261	27.5	4.7	Enzyme: Adenosyltransferase	Metabolism;Energy pathways	Catalytic activity	-	-
VTN	7448	88853069	Vitronectin	3.14	1	1	1	2	0.332	0.395	0.535	478	54.3	5.8	Extracellular matrix protein	Cell growth and/or maintenance	Extracellular matrix structural constituent	Extracellular	SOM;HX;SP
MYL6	4637	88999583	Myosin light polypeptide 6 isoform 2	70.86	6	8	8	53	1.524	1.781	1.238	151	17	4.55	Cytoskeletal protein	Cell growth and/or maintenance	Structural constituent of cytoskeleton	Cytoplasm	EF
COL5A2	1290	89363017	Collagen alpha-2(V) chain pre	2.2	1	1	1	1				1499	144.8	6.46	Extracellular matrix protein	Cell growth and/or maintenance	Extracellular matrix structural constituent	Extracellular	VWC;COLL;COLFI;SP
NFXL1	152518	89363020	NF-X1-type zinc finger protein NFXL1	2.63	1	1	1	4	0.28	0.207	0.711	911	101.3	8.41	Transcription factor	Regulation of nucleobase, nucleoside, nucleotide and nucleic acid metabolism	Transcription factor activity	Cytoplasm	CC;TM
CDC42	998	89903012	Cell division control protein 42 homolog isoform 1	26.7	8	3	4	23	0.82	1.108	0.84	191	21.2	6.55	GTPase	Cell communication;Signal transduction	GTPase activity	Cytoplasm	RHO
CRYZL1	9946	90669511	Quinone oxidoreductase-like protein 1	8.02	1	1	1	2	1.034	1.159	0.971	349	38.7	5.78	Enzyme: Oxidoreductase	Metabolism;Energy pathways	Oxidoreductase activity	-	-
TRIP6	7205	91208423	Thyroid receptor-interacting protein 6	6.51	1	2	2	5	1.035	1.043	1.659	476	50.3	7.37	Transcription regulatory protein	Regulation of nucleobase, nucleoside, nucleotide and nucleic acid metabolism	Transcription regulator activity	Nucleus	LIM
PRPF8	10594	91208426	Pre-mRNA-processing-splicing factor 8	13.75	1	20	20	41	0.756	0.895	0.945	2335	273.4	8.84	RNA binding protein	Regulation of nucleobase, nucleoside, nucleotide and nucleic acid metabolism	RNA binding	Nucleus	JAB
FAM3C	10447	91807125	Protein FAM3C	5.73	1	1	1	2	1.181	1.417	1.265	227	24.7	8.29	Cytokine	Cell communication;Signal transduction	Cytokine activity	Extracellular	SP
APOA1BP	128240	91984773	NAD(P)H-hydrate epimerase	13.54	1	2	2	5	1.105	0.89	0.795	288	31.7	7.66	Unclassified	Biological_process unknown	Molecular function unknown	Endoplasmic reticulum	SP
IGSF6	10261	93004094	Immunoglobulin superfamily member 6	20.75	1	1	1	1	0.63	0.644	0.529	241	27	8.65	Immunoglobulin	Immune response	Antigen binding	Plasma membrane	SP;IG;TM
CIDEB	27141	93102358	Cell death activator CIDE-B	4.11	1	1	1	2				219	24.7	8.85	Unclassified	Apoptosis	Molecular function unknown	Mitochondrion	-
RPP25	54913	93277074	Ribonuclease P protein subunit p25	7.04	1	1	1	2				199	20.6	9.61	Ribonuclease	Regulation of nucleobase, nucleoside, nucleotide and nucleic acid metabolism	Ribonuclease activity	Nucleus	-
RBM4	5936	93277122	RNA-binding protein 4 isoform 1	14.56	6	5	5	8	0.797	0.809	1.265	364	40.3	7.08	RNA binding protein	Regulation of nucleobase, nucleoside, nucleotide and nucleic acid metabolism	RNA binding	Nucleus	RRM;ZnF_C2HC
CWF19L1	55280	93352551	CWF19-like protein 1	5.39	1	2	2	2				538	60.6	7.24	Unclassified	Biological_process unknown	Molecular function unknown	-	-
AGTRAP	57085	93588500	Type-1 angiotensin II receptor-associated protein isoform a	24.53	2	2	2	4	1.373	0.481	0.86	159	17.4	6.14	Unclassified	Biological_process unknown	Molecular function unknown	Integral to membrane	SP;TM
TYSND1	219743	94400923	Peroxisomal leader peptide-processing protease isoform b	5.03	2	1	1	1	0.716	0.719	0.556	398	41.5	7.14	Unclassified	Biological_process unknown	Molecular function unknown	-	TRYPSIN
PEG10	23089	94421473	Retrotransposon-derived protein PEG10 isoform 2	5.23	6	1	1	1				325	36.9	6.21	Cell cycle control protein	Apoptosis	Protein binding	Nucleus	CC;ZNFC2;ZnF_C2HC
COA3	28958	94536771	Cytochrome c oxidase assembly protein 3 homolog, mitochondrial	27.36	1	3	3	5	0.352	0.491	0.525	106	11.7	9.6	Unclassified	Biological_process unknown	Molecular function unknown	Integral to membrane	TM
HAGH	3029	94538320	Hydroxyacylglutathione hydrolase, mitochondrial isoform 2	15	2	2	2	3	2.018	0.924	1.006	260	28.8	7.33	Enzyme: Hydrolase	Metabolism;Energy pathways	Hydrolase activity	Cytoplasm	-
PMPCB	9512	94538354	Mitochondrial-processing peptidase subunit beta	14.31	3	4	4	12	0.323	0.375	0.651	489	54.3	6.83	Protease	Protein metabolism	Peptidase activity	Mitochondrion	SP
MRPL19	9801	94557305	39S ribosomal protein L19, mitochondrial	3.08	2	1	1	1				292	33.5	9.5	Ribosomal subunit	Protein metabolism	Structural constituent of ribosome	Mitochondrion	-
YARS2	51067	94681057	Tyrosine--tRNA ligase, mitochondrial	7.55	2	3	3	5	0.629	0.843	0.89	477	53.2	8.98	Unclassified	Biological_process unknown	Molecular function unknown	-	SP
IARS	3376	94721241	Isoleucine--tRNA ligase, cytoplasmic	13.47	1	11	11	23	1.191	1.027	0.993	1262	144.4	6.15	Enzyme: Ligase	Protein metabolism	Ligase activity	Cytoplasm	-
VAPA	9218	94721252	Vesicle-associated membrane protein-associated protein A isoform 2	44.18	3	8	9	36	0.724	0.636	1.25	249	27.9	8.62	Membrane transport protein	Vesicle docking;Transport	Auxiliary transport protein activity	Endoplasmic reticulum membrane;Golgi membrane	CC;TM
LRRC1	55227	95113664	Leucine-rich repeat-containing protein 1	6.68	1	1	2	7	1.186	1.392	0.825	524	59.2	5.02	Unclassified	Biological_process unknown	Molecular function unknown	-	LRR
RAB6B	51560	96975097	Ras-related protein Rab-6B	25.48	4	1	5	9	1.391	0.593	1.191	208	23.4	5.53	GTPase	Cell communication;Signal transduction	GTPase activity	Golgi apparatus	RAB
CEACAM5	1048	98986445	Carcinoembryonic antigen-related cell adhesion molecule 5 pre	13.53	3	5	6	23	0.636017	0.717969	0.518472	702	76.7472	5.92236	Adhesion molecule	Immune response	Cell adhesion molecule activity	Plasma membrane	SP;Ig_LIKE;IGC2
HCFC1	3054	98986457	Host cell factor 1	4.96	4	5	5	6	1.09	0.851	0.827	2035	208.6	7.46	Transcription factor	Regulation of nucleobase, nucleoside, nucleotide and nucleic acid metabolism	Transcription factor activity	Nucleus;Cytoplasm	NLS;KELCH;FN3
TMED10	10972	98986464	Transmembrane emp24 domain-containing protein 10	20.55	1	3	3	15	0.594	0.625	0.754	219	25	7.44	Integral membrane protein	Transport	Transporter activity	Integral to membrane	TM;SP
CRCP	27297	100913028	DNA-directed RNA polymerase III subunit RPC9 isoform c	19.72	4	1	1	2	1.404	1.082	1.345	71	8	4.26	Adapter molecule	Cell communication;Signal transduction	Receptor signaling complex scaffold activity	Integral to membrane	-
DHX9	1660	100913206	ATP-dependent RNA helicase A	33.62	1	31	31	143	0.727	0.726	1.083	1270	140.9	6.84	Transcription factor	Regulation of nucleobase, nucleoside, nucleotide and nucleic acid metabolism	Transcription factor activity	Nucleus	DSRM;DEXDc;HELIC
INCENP	3619	102467242	Inner centromere protein isoform 2	4.16	3	2	2	2	0.661	0.627	0.627	914	104.9	9.45	Cell cycle control protein	Cell communication;Signal transduction	Molecular function unknown	Centrosome	CC
ISOC1	51015	103471987	Isochorismatase domain-containing protein 1	4.7	1	1	1	3	1.132	1.537	1.402	298	32.2	7.39	Unclassified	Biological_process unknown	Molecular function unknown	-	-
NDUFA7	4701	103472001	NADH dehydrogenase [ubiquinone] 1 alpha subcomplex subunit 7	8.85	1	1	1	3	0.533	0.648	0.885	113	12.5	10.18	Unclassified	Metabolism;Energy pathways	Molecular function unknown	Mitochondrion	-
FLT4	2324	103472027	Vascular endothelial growth factor receptor 3 isoform 2	1.08	2	1	1	9	1.638	2.392	0.462	1298	145.5	6.29	Receptor tyrosine kinase	Cell communication;Signal transduction	Transmembrane receptor protein tyrosine kinase activity	Plasma membrane	IG;IGC2;Tyr_Kinase;TM;SP
APOB	338	105990532	Apolipoprotein B-100	0.88	1	4	4	5	0.863	4.004	1.152	4563	515.2	7.05	Transport/cargo protein	Transport	Transporter activity	Extracellular	SP;CC
PC	5091	106049292	Pyruvate carboxylase, mitochondrial	9.93	2	8	8	13	0.662	0.84	1.141	1178	129.6	6.84	Enzyme: Carboxylase	Metabolism;Energy pathways	Ligase activity	Mitochondrion	SP
C14orf169	79697	106879206	Bifunctional lysine-specific demethylase and histidyl-hydroxylase NO66	6.4	1	2	2	2	0.884	0.592	0.724	641	71	6.46	Transcription regulatory protein	Regulation of nucleobase, nucleoside, nucleotide and nucleic acid metabolism	Transcription regulator activity	Nucleolus	JMJC
SHB	6461	106879210	SH2 domain-containing adapter protein B	10.22	1	1	1	1	0.63	0.644	0.529	509	55	8.9	Adapter molecule	Cell communication;Signal transduction	Receptor signaling complex scaffold activity	Cytoplasm	SH2
ABCE1	6059	108773784	ATP-binding cassette sub-family E member 1	13.02	1	5	6	16	2.368	2.136	1.564	599	67.3	8.34	Transport/cargo protein	Transport	Transporter activity	Cytoplasm	AAA
RFC3	5983	108773789	Replication factor C subunit 3 isoform 2	15.41	2	3	3	5	0.671	1.009	1.096	305	34.7	8.4	DNA binding protein	DNA replication	DNA binding	Nucleolus	AAA
G6PD	2539	108773793	Glucose-6-phosphate 1-dehydrogenase isoform b	46.41	4	18	18	65	5.343	1.002	0.735	515	59.2	6.84	Enzyme: Dehydrogenase	Metabolism;Energy pathways	Catalytic activity	Cytoplasm	-
LARS	51520	108773810	Leucine--tRNA ligase, cytoplasmic	10.46	1	8	8	27	1.392	1.261	0.798	1176	134.4	7.3	Enzyme: Ligase	Metabolism;Energy pathways	Ligase activity	Mitochondrion	-
PGP	283871	108796653	Phosphoglycolate phosphatase	5.92	1	1	1	1				321	34	6.14	Unclassified	Biological_process unknown	Molecular function unknown	-	-
ZNF592	9640	108860697	Zinc finger protein 592	1.03	1	1	1	2				1267	137.4	7.84	Transcription factor	Regulation of nucleobase, nucleoside, nucleotide and nucleic acid metabolism	Transcription factor activity	Nucleus	ZNFC2
COPG2	26958	109134349	Coatomer subunit gamma-2	8.84	1	3	4	5	2.059	2.245	1.66	871	97.6	5.81	Transport/cargo protein	Transport	Transporter activity	Cytoplasm	ADAP
OTUB1	55611	109148508	Ubiquitin thioesterase OTUB1	26.94	1	5	5	16	1.581	2.412	1.237	271	31.3	4.94	Ubiquitin proteasome system protein	Protein metabolism	Ubiquitin-specific protease activity	-	-
KLHL6	89857	109150407	Kelch-like protein 6	1.45	1	1	1	1				621	70.3	6.29	Cytoskeletal associated protein	Cell growth and/or maintenance	Cytoskeletal protein binding	-	BTB;KELCH
RNF31	55072	109150431	E3 ubiquitin-protein ligase RNF31	1.96	1	1	1	1				1072	119.6	6.57	Unclassified	Biological_process unknown	Molecular function unknown	-	ZnF_RBZ;UBA;IBR
SLC16A3	9123	109288010	Monocarboxylate transporter 4	9.25	1	4	4	4	1.051	1.102	0.911	465	49.4	7.96	Membrane transport protein	Transport	Auxiliary transport protein activity	Plasma membrane	TM
FAM98B	283742	109452587	Protein FAM98B	8.78	1	2	2	4	1.149	1.245	0.905	433	45.5	8.69	Unclassified	Biological_process unknown	Molecular function unknown	-	-
SUCLG1	8802	109452591	Succinyl-CoA ligase [ADP/GDP-forming] subunit alpha, mitochondrial	11.56	1	3	3	5	0.879	0.835	0.982	346	36.2	8.79	Enzyme: Ligase	Metabolism;Energy pathways	Ligase activity	Mitochondrion	-
PML	5371	109637788	Protein PML isoform 5	13.39	9	6	6	8	0.959	1.13	1.28	560	62	6.42	Transcription regulatory protein	Regulation of gene expression, epigenetic	Transcription regulator activity;Transporter activity	Nucleus;Cytoplasm	RING;BBOX;CC;NLS;LZ
FILIP1L	11259	109659847	Filamin A-interacting protein 1-like isoform 3	0.62	2	1	1	1	2.797	2.728	0.274	1133	130.1	6.61	Unclassified	Biological_process unknown	Molecular function unknown	-	CC
CARHSP1	23589	109715858	Calcium-regulated heat stable protein 1	10.88	2	1	1	4				147	15.9	8.21	Calcium binding protein	Cell communication;Signal transduction	Calcium ion binding	Cytoplasm	CSP
KIAA0020	9933	109948283	Pumilio domain-containing protein KIAA0020	3.55	1	2	2	2	0.626	0.735	1.04	648	73.5	9.64	RNA binding protein	Regulation of nucleobase, nucleoside, nucleotide and nucleic acid metabolism	RNA binding	Nucleus	Pumilio
KIAA1468	57614	109948292	LisH domain and HEAT repeat-containing protein KIAA1468	1.4	1	1	1	1				1216	134.5	5.45	Unclassified	Biological_process unknown	Molecular function unknown	Cytoplasm	CC;LISH
SMU1	55234	109948304	WD40 repeat-containing protein SMU1	6.63	2	3	3	5	0.678	0.757	0.839	513	57.5	7.18	Unclassified	Regulation of nucleobase, nucleoside, nucleotide and nucleic acid metabolism	Molecular function unknown	Nucleus	LISH;CTLH;WD40
COASY	80347	110227603	Bifunctional coenzyme A synthase isoform a	5.14	2	1	1	1	1.243	1.264	0.727	564	62.3	6.99	Enzyme: Transferase	Metabolism;Energy pathways	Transferase activity	Cytoplasm	SP
C14orf142	84520	110227846	Uncharacterized protein C14orf142	26	1	1	1	1				100	10.9	4.27	Unclassified	Biological_process unknown	Molecular function unknown	-	-
SUN1	23353	110227866	SUN domain-containing protein 1 isoform b	9.83	5	4	4	8	0.916	0.95	0.929	702	77.9	7.08	Integral membrane protein	Cell growth and/or maintenance	Intracellular transporter activity	Nucleus	TM;CC
SMC2	10592	110347420	Structural maintenance of chromosomes protein 2	7.52	1	6	6	8	1.428	1.821	1.102	1197	135.6	8.43	Unclassified	Biological_process unknown	Molecular function unknown	Nucleus	CC
TNKS1BP1	85456	110556636	182 kDa tankyrase-1-binding protein	6.02	3	4	4	6	0.763	1.018	0.585	1729	181.7	4.86	Unclassified	Regulation of nucleobase, nucleoside, nucleotide and nucleic acid metabolism	Molecular function unknown	Nucleus	NLS
RRBP1	6238	110611218	Ribosome-binding protein 1	27.33	1	20	20	32	1.006	1.455	1.339	977	108.6	5.54	Integral membrane protein	Transport	Transmembrane receptor activity	Endoplasmic reticulum;Nucleus;Cytoplasm	TM;CC
POU3F1	5453	110624765	POU domain, class 3, transcription factor 1	8.65	1	1	1	1				451	45.5	7.74	Transcription factor	Regulation of nucleobase, nucleoside, nucleotide and nucleic acid metabolism	Transcription factor activity	Nucleus	POU;HOX
KNOP1	400506	111607441	Lysine-rich nucleolar protein 1	4.15	2	1	1	1	0.844	0.732	1.628	458	51.6	9.86	Unclassified	Biological_process unknown	Molecular function unknown	Nucleus	-
AZI1	22994	111955162	5-azacytidine-induced protein 1 isoform b	1.53	3	1	1	1	0.577	0.77	0.71	1044	117.3	8.78	Cytoskeletal associated protein	Cell growth and/or maintenance;Cell differentiation	Structural constituent of cytoskeleton	Acrosome	CC
DNAJC8	22826	112293277	DnaJ homolog subfamily C member 8	3.16	1	1	1	1				253	29.8	9.06	Chaperone	Protein metabolism	Chaperone activity	Nucleolus	DNAJ;CC
HSPBP1	23640	112363070	Hsp70-binding protein 1	10.58	3	2	2	3	1.017	1.737	0.852	359	39.3	5.21	Unclassified	Protein metabolism	Molecular function unknown	-	CC
LAMP1	3916	112380628	Lysosome-associated membrane glycoprotein 1	2.16	1	1	1	1	1.324	1.309	2.148	417	44.9	8.75	Integral membrane protein	Biological_process unknown	Molecular function unknown	Lysosome	SP;TM
SEC24B	10427	112382214	Protein transport protein Sec24B isoform b	1.54	5	1	1	2	2.408	1.312	1.43	1233	133.5	7.39	Transport/cargo protein	Transport	Transporter activity	Cytoplasm	GEL
DNAJC13	23317	112421122	DnaJ homolog subfamily C member 13	1.83	2	3	3	3	1.152	1.511	0.974	2243	254.3	6.74	Unclassified;Chaperone	Protein metabolism;Biological_process unknown	Chaperone activity;Molecular function unknown	Endosome	DNAJ
KIAA1522	57648	112734870	Uncharacterized protein KIAA1522 isoform 1	3.38	5	2	2	5	0.725	0.471	0.667	1094	113	10.02	Unclassified	Biological_process unknown	Molecular function unknown	-	-
PARP4	143	112789550	Poly [ADP-ribose] polymerase 4	2.38	1	3	3	3				1724	192.5	5.66	Enzyme: Ribosyltransferase	Regulation of nucleobase, nucleoside, nucleotide and nucleic acid metabolism	Catalytic activity	Nucleus	BRCT;VIT;VWA
TMEM237	65062	113205077	Transmembrane protein 237 isoform b	6.25	2	2	2	2	0.713	0.754	0.709	400	44.6	6.96	Unclassified	Biological_process unknown	Molecular function unknown	Nucleus	TM
LOC728026	-	113420837	Prothymosin alpha-like	12.84	3	2	2	2				109	11.9	3.98	-	-	-	-	-
TPR	7175	114155142	Nucleoprotein TPR	6.94	2	12	12	36	0.711	0.57	0.941	2363	267.1	5.02	Unclassified	Regulation of nucleobase, nucleoside, nucleotide and nucleic acid metabolism	Molecular function unknown	Cytoplasm	CC
SNRNP40	9410	115298668	U5 small nuclear ribonucleoprotein 40 kDa protein	18.21	1	4	4	4	0.886	0.968	1.197	357	39.3	8.1	RNA binding protein	Regulation of nucleobase, nucleoside, nucleotide and nucleic acid metabolism	Ribonucleoprotein	Nucleus	WD40
C3	718	115298678	Complement C3	1.32	1	1	1	1				1663	187	6.4	Complement protein	Immune response	Complement activity	Extracellular	ANATO;A2M;C345C;SP
FAM105B	90268	115334675	Ubiquitin thioesterase otulin	1.99	1	1	1	1				352	40.2	5.47	Unclassified	Biological_process unknown	Molecular function unknown	-	-
SDHB	6390	115387094	Succinate dehydrogenase [ubiquinone] iron-sulfur subunit, mitochondrial	7.86	1	2	2	3	0.414	0.451	1.118	280	31.6	8.76	Enzyme: Dehydrogenase	Metabolism;Energy pathways	Catalytic activity	Mitochondrion	SP
ALDH9A1	223	115387104	4-trimethylaminobutyraldehyde dehydrogenase	4.83	1	2	2	7	1.829	1.132	1.132	518	56.3	6.57	Enzyme: Dehydrogenase	Metabolism;Energy pathways	Catalytic activity	Cytoplasm	SP
REEP5	7905	115430112	Receptor expression-enhancing protein 5	20.11	1	3	3	8	1.056	1.837	1.156	189	21.5	8.1	Integral membrane protein	Biological_process unknown	Molecular function unknown	-	TM
LGALS3	3958	115430223	Galectin-3 isoform 1	21.2	2	4	4	25	0.423	1.1	0.37	250	26.1	8.56	Transcription regulatory protein	Regulation of nucleobase, nucleoside, nucleotide and nucleic acid metabolism	Transcription regulator activity	Cytoplasm	GLECT
UHRF1	29128	115430235	E3 ubiquitin-protein ligase UHRF1 isoform 1	1.89	2	1	1	1	0.354	0.363	0.631	793	89.8	7.56	DNA binding protein	Regulation of nucleobase, nucleoside, nucleotide and nucleic acid metabolism	DNA binding	Nucleus	UBQ;NLS;RING;PHD;LZ
GNA11	2767	115511049	Guanine nucleotide-binding protein subunit alpha-11	9.75	2	3	3	6	0.931	0.935	0.711	359	42.1	5.69	G protein	Cell communication;Signal transduction	GTPase activity	Plasma membrane	CC;GALP
MTA1	9112	115527080	Metastasis-associated protein MTA1 isoform MTA1	9.09	7	3	4	6	1.821	1.175	1.702	715	80.7	9.26	Transcription regulatory protein	Regulation of nucleobase, nucleoside, nucleotide and nucleic acid metabolism	Transcription regulator activity	Nucleus	SANT;ZNF_GATA;BAH
UBTF	7343	115529449	Nucleolar transcription factor 1 isoform b	4.95	2	3	3	5	0.701	0.619	0.82	727	84.9	5.55	Transcription factor	Regulation of nucleobase, nucleoside, nucleotide and nucleic acid metabolism	Transcription factor activity	Nucleolus	HMG;CC
NCAM1	4684	115529482	Neural cell adhesion molecule 1 isoform 2	1.28	1	1	1	1				858	94.5	4.87	Adhesion molecule	Cell communication;Signal transduction	Cell adhesion molecule activity	Plasma membrane	SP;IGC2;FN3;TM
SLC7A6	9057	115648063	Y+L amino acid transporter 2	5.63	1	2	2	5				515	56.8	5.88	Membrane transport protein	Transport	Auxiliary transport protein activity	Plasma membrane	TM
TOR4A	54863	116063568	Torsin-4A	2.13	1	1	1	1				423	46.9	9.94	ATPase	Metabolism;Energy pathways	ATPase activity	Cytoplasm	AAA
FLNA	2316	116063573	Filamin-A isoform 1	52.79	2	92	97	433	2.358	1.451	1.938	2639	279.8	6.05	Anchor protein;Structural protein	Cell growth and/or maintenance	Cytoskeletal anchoring activity	Cytoplasm	CH;IGFLMN
ATG9A	79065	116089282	Autophagy-related protein 9A	2.98	1	1	1	1				839	94.4	6.67	Integral membrane protein	Biological_process unknown	Molecular function unknown	Cytosol;Nucleus	TM
FAM83D	81610	116235448	Protein FAM83D	3.58	1	1	1	1				615	67.6	6.95	Unclassified	Biological_process unknown	Molecular function unknown	Microtubule	-
RNF214	257160	116235451	RING finger protein 214 isoform 1	3.27	2	1	1	1				703	77.6	6.95	Ubiquitin proteasome system protein	Protein metabolism	Ubiquitin-specific protease activity	-	RING;CC
MPV17L2	84769	116235468	Mpv17-like protein 2	17.96	1	2	2	2	1.076	0.88	0.924	206	23.2	9.25	Unclassified	Biological_process unknown	Molecular function unknown	-	SP
SCAMP1	9522	116256358	Secretory carrier-associated membrane protein 1	11.54	1	2	2	2	1.148	1.316	0.967	338	37.9	7.42	Membrane transport protein	Transport	Auxiliary transport protein activity	Plasma membrane	TM;CC
SEPT9	10801	116256489	Septin-9 isoform c	29.58	7	12	12	38	2.523	2.044	1.452	568	63.6	8.4	GTPase	Cell proliferation	GTP binding	Cytoskeleton;Nucleus	-
B3GALT6	126792	116268097	Beta-1,3-galactosyltransferase 6	4.26	1	1	1	2	0.814	0.731	0.526	329	37.1	9.66	Enzyme: Galactosyltransferase	Metabolism;Energy pathways	Galactosyltransferase activity	Golgi apparatus	SP
MYH14	79784	116284394	Myosin-14 isoform 2	6.27	3	3	11	24	0.299	0.434	0.43	1995	227.7	5.6	Structural protein	Cell growth and/or maintenance	Structural molecule activity	-	MYOSIN;IQ;CC
ITGA2	3673	116295258	Integrin alpha-2	20.07	1	19	19	36	0.917	0.855	1.462	1181	129.2	5.25	Cell surface receptor	Cell communication;Signal transduction	Receptor activity	Plasma membrane	TM;INTA;VWA;SP
DSG2	1829	116534898	Desmoglein-2 pre	24.51	1	15	15	36	0.506	0.626	0.743	1118	122.2	5.24	Adhesion molecule	Cell growth and/or maintenance	Cell adhesion molecule activity	Plasma membrane	SP;Cadherin;TM
PNKD	25953	116642885	Probable hydrolase PNKD isoform 3	11.97	1	1	1	2				142	15.4	10.58	Cytoskeletal associated protein	Muscle contraction	Cytoskeletal protein binding	Plasma membrane	SP;TM
FERMT1	55612	116686114	Fermitin family homolog 1	8.71	1	3	3	3	1.084	0.759	1.017	677	77.4	6.28	Structural protein	Cell growth and/or maintenance	Structural molecule activity	Cytoplasm	PH
KIF4A	24137	116686122	Chromosome-associated kinesin KIF4A	1.87	2	2	2	2	1.248	1.258	0.813	1232	139.8	6.27	DNA binding protein	Regulation of nucleobase, nucleoside, nucleotide and nucleic acid metabolism	DNA binding	Nucleus	KISC;CC;NLS
IRF2BP2	359948	116734706	Interferon regulatory factor 2-binding protein 2 isoform B	10.68	3	1	3	3				571	59.4	8.6	Transcription regulatory protein	Regulation of nucleobase, nucleoside, nucleotide and nucleic acid metabolism	Transcription regulator activity	Nucleus	ZFC3
STARD10	10809	116812600	PCTP-like protein	5.5	1	1	1	1				291	33	7.12	Unclassified	Biological_process unknown	Molecular function unknown	-	START
APOOL	139322	116812610	Apolipoprotein O-like	15.3	2	2	2	7	0.356	0.458	1.057	268	29.1	9.52	Unclassified	Biological_process unknown	Molecular function unknown	Nucleus	-
TJP1	7082	116875767	Tight junction protein ZO-1 isoform a	4.63	10	4	4	7	0.596	0.847	0.693	1748	195.3	6.7	Cell junction protein	Cell growth and/or maintenance	Cell adhesion molecule activity	Cell surface;Nucleus;Cytoplasm	PDZ;SH3;GuKinase;ZU5
HDDC2	51020	116875826	HD domain-containing protein 2	6.37	1	1	1	2	1.951	0.977	0.944	204	23.4	5.49	Unclassified	Biological_process unknown	Molecular function unknown	-	HDc
PTPLAD1	51495	117168248	Very-long-chain (3R)-3-hydroxyacyl-[acyl-carrier protein] dehydratase 3	18.78	1	6	6	9	0.356	0.455	0.477	362	43.1	8.94	Unclassified	Cell communication;Signal transduction	Molecular function unknown	Mitochondrion;Integral to membrane	TM
HNRNPC	3183	117190254	Heterogeneous nuclear ribonucleoproteins C1/C2 isoform b	48.46	7	17	17	52	0.798	0.801	0.967	293	32.3	5.08	RNA binding protein	Regulation of nucleobase, nucleoside, nucleotide and nucleic acid metabolism	RNA binding	Nucleus	RRM;LZ;CC
TM7SF2	7108	117414150	Delta(14)-sterol reductase isoform 1	3.11	1	1	1	1	0.388	0.262	0.567	418	46.4	8.87	Enzyme: Reductase	Metabolism;Energy pathways	Catalytic activity	Endoplasmic reticulum	TM
AP3D1	8943	117553580	AP-3 complex subunit delta-1 isoform 2	3.56	3	2	2	4	1.162	0.953	0.992	1153	130.1	8.48	Transport/cargo protein	Transport	Transporter activity	Cytoplasm	ADAP
KRR1	11103	117676403	KRR1 small subunit processome component homolog	9.97	1	2	2	3	0.589	1.103	1.073	381	43.6	9.77	DNA binding protein	Regulation of nucleobase, nucleoside, nucleotide and nucleic acid metabolism	DNA binding	Nucleolus	KH
GNAS	2778	117938765	Protein GNAS isoform g	9.23	17	3	4	10	0.248	0.474	0.366	379	44.2	6.29	G protein	Cell communication;Signal transduction	GTPase activity	Plasma membrane	CC;SP;ARF
FAM110D	79927	117956393	Protein FAM110D	2.95	1	1	1	1				271	28.7	10.04	Unclassified	Biological_process unknown	Molecular function unknown	-	-
ZC3H15	55854	118150660	Zinc finger CCCH domain-containing protein 15	3.29	1	1	1	3	2.041	1.8	1.126	426	48.6	5.31	DNA binding protein	Biological_process unknown	DNA binding	Nucleus;Cytoplasm	ZnF_C3H1;CC
FAM127B	26071	118200333	Protein FAM127B isoform 1	8.85	3	1	1	1				113	13.2	5.07	Unclassified	Biological_process unknown	Molecular function unknown	-	-
GHITM	27069	118200356	Growth hormone-inducible transmembrane protein	2.9	1	1	1	3	0.567	0.58	0.59	345	37.2	9.94	Integral membrane protein	Biological_process unknown	Molecular function unknown	Integral to membrane	TM
CDC20	991	118402582	Cell division cycle protein 20 homolog	4.61	1	1	1	1	1.1	0.909	0.816	499	54.7	9.23	Cell cycle control protein	Cell cycle	Protein binding	Cytoplasm	WD40
GLO1	2739	118402586	Lactoylglutathione lyase	23.37	1	3	3	7	2.307	3.39	1.413	184	20.8	5.31	Enzyme: Lyase	Metabolism;Energy pathways	Lyase activity	Cytoplasm	-
CHD2	1106	118421089	Chromodomain-helicase-DNA-binding protein 2 isoform 1	0.55	1	1	1	1	0.721	0.654	0.783	1828	211.2	8.1	DNA binding protein	Regulation of nucleobase, nucleoside, nucleotide and nucleic acid metabolism	DNA binding	Nucleus	CHROMO;DEXDc;HELIC;CC
RSL1D1	26156	118498359	Ribosomal L1 domain-containing protein 1	20	1	8	8	43	0.439	0.441	1.032	490	54.9	10.13	Unclassified	Biological_process unknown	Molecular function unknown	Nucleolus	CC
KTN1	3895	118498362	Kinectin isoform b	12.4	6	11	11	21	0.948	0.627	0.779	1306	150.3	5.74	Anchor protein	Cell growth and/or maintenance	Cytoskeletal anchoring activity	Endoplasmic reticulum;Nucleus;Cytoplasm	TM;CC
SLC29A1	2030	118582265	Equilibrative nucleoside transporter 1	11.84	3	4	4	6	0.217	0.307	0.349	456	50.2	8.29	Membrane transport protein	Transport	Auxiliary transport protein activity	Plasma membrane	TM
STXBP3	6814	118600975	Syntaxin-binding protein 3	1.69	1	1	1	2	0.811	0.946	1.091	592	67.7	7.8	Transport/cargo protein	Transport	Transporter activity	Cytoplasmic vesicle	-
HNRNPUL2	221092	118601081	Heterogeneous nuclear ribonucleoprotein U-like protein 2	23.03	1	13	13	43	0.667	0.885	0.858	747	85.1	4.91	RNA binding protein	Regulation of nucleobase, nucleoside, nucleotide and nucleic acid metabolism	RNA binding	Nucleus	SAP;SPRY
RBM12B	389677	118722349	RNA-binding protein 12B	3	1	2	2	2				1001	118	6.81	Unclassified	Regulation of nucleobase, nucleoside, nucleotide and nucleic acid metabolism	Molecular function unknown	Nucleus;Cytoplasm	RRM
NLRC3	197358	118918429	Protein NLRC3	0.75	1	1	1	1	1.526	1.845	1.113	1065	114.6	8.29	Unclassified	Immune response	Molecular function unknown	Cytoplasm	LRR
CHERP	10523	119226260	Calcium homeostasis endoplasmic reticulum protein	6.33	1	3	3	3	0.624	0.591	0.718	916	103.6	9.04	Unclassified	Regulation of cell proliferation;Homeostasis	Molecular function unknown	Endoplasmic reticulum membrane	SWAP;CC;G_PATCH;TM
GAA	2548	119393895	Lysosomal alpha-glucosidase pre	1.89	1	1	1	1	0.687	0.609	1.549	952	105.3	6	Enzyme: Glucosidase	Metabolism;Energy pathways	Glucosidase activity	Lysosome	Trefoil;SP
FOXC1	2296	119395716	Forkhead box protein C1	4.16	1	1	1	2				553	56.8	8.51	Transcription factor	Regulation of nucleobase, nucleoside, nucleotide and nucleic acid metabolism	Transcription factor activity	Nucleus	FH
KRT1	3848	119395750	Keratin, type II cytoskeletal 1	15.37	1	7	9	31	1.199	1.222	1.021	644	66	8.12	Structural protein	Cell growth and/or maintenance	Structural molecule activity	Plasma membrane	CC
KRT5	3852	119395754	Keratin, type II cytoskeletal 5	26.1	14	5	17	47	0.145	0.045	0.079	590	62.3	7.74	Structural protein	Cell growth and/or maintenance	Structural molecule activity	Cytoplasm	CC
DIAPH1	1729	119395760	Protein diaphanous homolog 1 isoform 2	6.65	3	5	5	18	1.453	2.713	0.936	1263	140.2	5.41	Cytoskeletal associated protein	Cell growth and/or maintenance	Cytoskeletal protein binding	Cytoplasm	FH2;CC
LRP5	4041	119709832	Low-density lipoprotein receptor-related protein 5	0.68	2	1	1	1				1615	179	5.34	Integral membrane protein	Cell communication;Signal transduction	Receptor activity	Plasma membrane	TM;LDLRB;EGF;LDLA;SP
IGF2R	3482	119964726	Cation-independent mannose-6-phosphate receptor	0.8	1	2	2	2	1.831	2.229	0.83	2491	274.1	5.91	Cell surface receptor	Cell communication;Signal transduction	Receptor activity	Plasma membrane	TM;FN2;SP
CUL4B	8450	121114302	Cullin-4B isoform 2	4.92	5	2	4	17	3.713	3.645	1.365	895	102.2	7.94	Ubiquitin proteasome system protein	Protein metabolism	Ubiquitin-specific protease activity	Nucleus	CULL
NNT	23530	122939155	NAD(P) transhydrogenase, mitochondrial	10.04	3	8	8	10	2.372	2.07	1.736	1086	113.8	8.09	Enzyme: Oxidoreductase	Energy pathways	Oxidoreductase activity	Mitochondrial membrane	TM
PADI2	11240	122939159	Protein-arginine deiminase type-2	2.56	1	1	1	1				665	75.5	5.59	Enzyme: Hydrolase	Metabolism;Energy pathways	Hydrolase activity	Cytoplasm	-
NUDCD3	23386	122939165	NudC domain-containing protein 3	4.16	1	1	1	1	1.194	1.626	1.179	361	40.8	5.25	Unclassified	Biological_process unknown	Molecular function unknown	-	CC
RAVER1	125950	123173757	Ribonucleoprotein PTB-binding 1	12.57	1	5	5	11	0.998	0.878	1.094	756	79.5	8.92	Cytoskeletal associated protein	Biological_process unknown	Cytoskeletal protein binding	Nucleus	RRM
TRMT61A	115708	123173772	TRNA (adenine(58)-N(1))-methyltransferase catalytic subunit TRMT61A	8.65	1	1	1	2				289	31.4	7.36	RNA methyltransferase	Regulation of nucleobase, nucleoside, nucleotide and nucleic acid metabolism	RNA methyltransferase activity	-	-
SLC12A7	10723	123701900	Solute carrier family 12 member 7	4.52	10	3	3	3	0.739	0.955	0.708	1083	119	6.71	Membrane transport protein	Transport	Auxiliary transport protein activity	Plasma membrane	TM
SYMPK	8189	124028529	Symplekin	5.1	1	4	4	7	0.652	0.65	0.886	1274	141.1	6.13	Cell junction protein	Cell growth and/or maintenance	Cell adhesion molecule activity	Plasma membrane	HEAT
AIDA	64853	124248539	Axin interactor, dorsalization-associated protein	4.25	1	1	1	2	1.513	1.312	0.955	306	35	6.55	Unclassified	Biological_process unknown	Molecular function unknown	-	-
MYO1C	4641	124494240	Unconventional myosin-Ic isoform c	12.45	4	11	11	27	0.882	1.042	0.733	1028	117.8	9.41	Motor protein	Cell growth and/or maintenance	Motor activity	Plasma membrane	MYOSIN;IQ
PA2G4	5036	124494254	Proliferation-associated protein 2G4	17.26	1	5	5	15	1.548	2.367	0.744	394	43.8	6.55	Transcription regulatory protein	Regulation of nucleobase, nucleoside, nucleotide and nucleic acid metabolism	Transcription regulator activity;DNA binding	Nucleus	-
KRT80	144501	125628632	Keratin, type II cytoskeletal 80 isoform K80.1	7.35	4	2	4	54	0.513	0.472	0.272	422	47.2	5.3	Cytoskeletal protein	Cell growth and/or maintenance	Structural constituent of cytoskeleton	-	CC
CPSF4	10898	125987603	Cleavage and polyadenylation specificity factor subunit 4 isoform 2	16.39	2	2	2	2	0.776	0.815	0.518	244	27.5	8.22	RNA binding protein	Regulation of nucleobase, nucleoside, nucleotide and nucleic acid metabolism	RNA binding	Nucleus	ZnF_C2HC;ZnF_C3H1
IK	3550	125988409	Protein Red	9.52	1	3	3	9	0.494	0.613	0.69	557	65.6	6.64	Unclassified	Immune response	Molecular function unknown	Nucleus	CC
LRP1	4035	126012562	Prolow-density lipoprotein receptor-related protein 1	0.22	1	1	1	1	2.703	2.077	1.183	4544	504.3	5.39	Cell surface receptor	Cell communication;Signal transduction	Receptor activity	Endoplasmic reticulum	LDLRB;EGF;EGFL;EGFCA;SP;TM;LDLA
PKHD1	5314	126131104	Fibrocystin isoform 2	0.29	2	1	1	1	3.131	4.255	1.366	3396	371.4	6.3	Cell surface receptor	Cell communication;Signal transduction	Receptor activity	Plasma membrane	IPT;SP;EF
STK10	6793	126362971	Serine/threonine-protein kinase 10	2.17	1	1	1	1	1.035	1.111	0.775	968	112.1	6.95	Serine/threonine kinase	Cell communication;Signal transduction	Protein serine/threonine kinase activity	-	S_T_kinase;CC
RRP15	51018	126362983	RRP15-like protein	7.8	1	1	1	1				282	31.5	5.52	Unclassified	Biological_process unknown	Molecular function unknown	Nucleolus	CC
POR	5447	127139033	NADPH--cytochrome P450 reductase	20.88	1	10	10	28	0.726	0.709	0.867	680	77	5.58	Enzyme: Reductase	Metabolism;Energy pathways	Catalytic activity	Endoplasmic reticulum	TM
CAMSAP3	57662	130502140	Calmodulin-regulated spectrin-associated protein 3 isoform 2	1.44	1	1	1	2	0.464	0.268	1.229	1249	134.7	8.35	Unclassified	Biological_process unknown	Molecular function unknown	-	CC
SCARB1	949	132566680	Scavenger receptor class B member 1 isoform 2	2.37	2	1	1	1	0.563	0.587	0.963	506	56.1	7.05	Cell surface receptor	Cell communication;Signal transduction	Receptor activity	Plasma membrane	SP;TM
PRKCI	5584	133908623	Protein kinase C iota type	4.19	1	2	2	2	1.003	1.115	0.834	596	68.2	5.85	Serine/threonine kinase	Cell communication;Signal transduction	Protein serine/threonine kinase activity	Cytoplasm	PB1;C1;S_T_kinase
ROR1	4919	134152725	Tyrosine-protein kinase transmembrane receptor ROR1 isoform 1	1.81	1	1	1	1				937	104.2	7.17	Receptor tyrosine kinase	Cell communication;Signal transduction	Transmembrane receptor protein tyrosine kinase activity	Plasma membrane	IGC2;KRINGLE;Tyr_Kinase;FZ;TM;SP
MFI2	4241	134244281	Melanotransferrin isoform 1	5.83	4	3	3	3	2.826	1.588	2.698	738	80.2	5.94	Unclassified	Immune response	Molecular function unknown	Plasma membrane	SP;TR_FER
MRPL1	65008	143770802	39S ribosomal protein L1, mitochondrial	12	1	3	3	3	0.721	0.956	1.06	325	36.9	8.78	RNA binding protein	Protein metabolism	Structural constituent of ribosome	Mitochondrion	-
GTF2E1	2960	144922725	General transcription factor IIE subunit 1	1.59	1	1	1	1				439	49.4	4.82	Transcription factor	Regulation of nucleobase, nucleoside, nucleotide and nucleic acid metabolism	Transcription factor activity	Nucleus	-
ZNF830	91603	145309298	Zinc finger protein 830	5.65	1	1	1	1	0.886	0.935	0.909	372	42	5.31	Unclassified	Biological_process unknown	Molecular function unknown	-	CC
[truncated: 1,679 more rows]
