# Supplementary material for: Macrophage migration inhibitory factor - a therapeutic target in gallbladder cancer
Source: BMC Cancer. 2015 Nov 4;15:843. doi: 10.1186/s12885-015-1855-z (PMC4632274; doi:10.1186/s12885-015-1855-z)
Supplement: Additional file 3: — Peptides identified in GBC cell lines using Sequest and Mascot search algorithm. (XLS 5659 kb) [file 12885_2015_1855_MOESM3_ESM.xls]

## Sheet: GBC_charge_fetched
Subbannayya et. al., 2015. Macrophage migration inhibitory factor - a therapeutic target in gallbladder cancer
Additional File 3. Peptides identified in gallbladder cancer cell lines using Sequest and Mascot search algorithms
Gene symbol	Accession	Protein Description	Coverage	Proteins	Unique Peptides	Peptides	PSMs	OCUG-1/TGBC24TKB - (115+116)/(113+114)	NOZ/TGBC24TKB - (117+118)/(113+114)	GB-d1/TGBC24TKB - (119+121)/(113+114)	Amino Acids	Molecular Weight [kDa]	Calculated pI	Sequence	PSMs	Proteins	Protein Groups	Protein Group Accessions	Modifications	TGBC24TKB Replicate 1 (113)/TGBC24TKB Replicate 2 (114)	OCUG-1 Replicate 1 (115)/OCUG-1 Replicate 2 (116)	NOZ Replicate 1 (117)/NOZ Replicate 2 (118)	GB-d1 Replicate 1 (119)/GB-d1 Replicate 2 (121)	XCorr	IonScore	Missed Cleavages	Charge	MH+ [Da]	M [ppm]	m/z [Da]	Retention Time [min]
CSNK2A1	29570793	Casein kinase II subunit alpha isoform b	18.82	3	3	3	5	1.343	1.832	1.052	255	29.2	6.71
														FVHSENQHLVSPEALDFLDK	1	3	1	29570793	N-Term(iTRAQ8plex); K20(iTRAQ8plex)	0.93	1.185	1.084	1.414	6.52	38	0	3	2933.57	3.43	978.529	40.84
														VLGTEDLYDYIDKYNIELDPR	3	2	1	29570793	N-Term(iTRAQ8plex); K13(iTRAQ8plex)	1.259	0.952	0.957	1.075	5.96	38	1	4	3152.65	-4.4	788.917	59.91
														FNDILGR	1	3	1	29570793	N-Term(iTRAQ8plex)	1.063	1.23	1.081	1.033	2.09		0	2	1138.65	-0.72	569.829	35.03
COG1	21237783	Conserved oligomeric Golgi complex subunit 1	1.84	1	1	1	1				980	108.9	7.31
														TSVLFGLVTGTENQLAPR	1	1	1	21237783	N-Term(iTRAQ8plex)					2.84	19	0	3	2207.25	5.67	736.42	60.59
CRB3	530425502	Protein crumbs homolog 3 isoform X1	14.17	1	1	1	1				120	12.8	9.96
														QTEGTYRPSSEEQVGAR	1	1	1	530425502	N-Term(iTRAQ8plex)					1.34		0	3	2199.1	1.11	733.704	18.04
PDXK	530419399	Pyridoxal kinase isoform X5	14.64	5	2	2	10	0.329	0.283	0.403	239	26.8	6.54
														VVPLADIITPNQFEAELLSGR	7	5	1	530419399	N-Term(iTRAQ8plex)	1.265	0.878	0.922	1.127	6.66	70	0	3	2586.44	0.14	862.82	80.09
														DIEDPEIVVQATVL	3	5	1	530419399	N-Term(iTRAQ8plex)					2.04	38	0	2	1845.01	-1.06	923.011	54.66
EXD2	530404104	Exonuclease 3'-5' domain-containing protein 2 isoform X4	4.64	3	1	1	1				366	42.3	8.69
														LGEEVNGEATESQQKPR	1	3	1	530404104	N-Term(iTRAQ8plex); K15(iTRAQ8plex)					5.82	38	0	3	2480.32	-1.73	827.443	24.18
SPC24	530414528	Kinetochore protein Spc24 isoform X1	11.26	2	1	1	3				151	17.3	4.93
														DIEEVSQGLLSLLGANR	3	2	1	530414528	N-Term(iTRAQ8plex)	0.796	0.966	0.742	0.765	3.06	12	0	3	2118.17	0.06	706.729	76.87
MGME1	16506297	Mitochondrial genome maintenance exonuclease 1	2.03	2	1	1	1				344	39.4	7.68
														LCVIDWK	1	2	1	16506297	N-Term(iTRAQ8plex); C2(Methylthio); K7(iTRAQ8plex)	1.143	0.981	1.345	0.908	2.57	19	0	3	1530.85	-7.27	510.956	49.85
PAM16	27363461	Mitochondrial import inner membrane translocase subunit TIM16	8.8	2	1	1	1				125	13.8	9.7
														SVGGSFYLQSK	1	2	1	27363461	N-Term(iTRAQ8plex); K11(iTRAQ8plex)					5.86	44	0	2	1781	-5.25	891.002	27.8
PSMA4	4506185	Proteasome subunit alpha type-4 isoform 1	18.01	2	3	3	10	1.652	1.698	1.431	261	29.5	7.72
														LNEDMACSVAGITSDANVLTNELR	5	1	1	4506185	N-Term(iTRAQ8plex); C7(Methylthio)	1.018	1.143	1.04	0.989	9.53	86	0	3	2886.42	8.73	962.812	66.59
														LLDEVFFSEK	4	1	1	4506185	N-Term(iTRAQ8plex); K10(iTRAQ8plex)	1.136	0.986	0.892	0.892	5.01	45	0	2	1835.04	-2.55	918.022	55.31
														LSAEKVEIATLTR	1	2	1	4506185	N-Term(iTRAQ8plex); K5(iTRAQ8plex)	1.041	1.097	1.051	0.977	3.51	24	1	2	2039.24	4.01	1020.12	34.77
TMUB1	209862889	Transmembrane and ubiquitin-like domain-containing protein 1	11.79	1	1	1	1				246	26.2	5.72
														GQAAQPEPSTGFTATPPAPDSPQEPLVLR	1	1	1	209862889	N-Term(iTRAQ8plex)					1.52		0	4	3263.7	4.82	816.681	37.24
EXOC7	62241044	Exocyst complex component 7 isoform 2	1.23	10	1	1	3	1.108	1.306	1.13	653	74.7	6.42
														VTDYIAEK	3	10	1	62241044	N-Term(iTRAQ8plex); K8(iTRAQ8plex)	1.078	0.92	0.976	0.939	2.42		0	3	1546.9	3.88	516.305	33.74
SMARCA1	578838748	Probable global transcription activator SNF2L1 isoform X5	1.44	5	1	2	3				1042	121.1	8.18
														CNELQDIEK	1	6	2	325651836;578838748	N-Term(iTRAQ8plex); C1(Methylthio); K9(iTRAQ8plex)					4.15	39	0	3	1745.91	6.16	582.643	37.74
														FDWFIK	2	5	1	578838748	N-Term(iTRAQ8plex); K6(iTRAQ8plex)						14	0	3	1463.84	-7.73	488.618	51.46
CYFIP1	24307969	Cytoplasmic FMR1-interacting protein 1 isoform a	2.87	3	3	3	6	0.843	1.099	0.782	1253	145.1	6.9
														YLTLDGFDAMFR	1	2	1	24307969	N-Term(iTRAQ8plex)	0.724	0.833	1.042	1.217	3.44	67	0	3	1752.89	-3.1	584.967	62.15
														YAPLHLVPLIER	3	3	1	24307969	N-Term(iTRAQ8plex)	1.034	1.188	1.027	0.986	4.74	49	0	3	1725.03	-2.29	575.682	43.34
														YSNSEVVTGSGR	2	1	1	24307969	N-Term(iTRAQ8plex)	1.025	1.155	1.23	0.94	2.71	32	0	2	1559.79	-1.91	780.401	19.19
RHOA	10835049	Transforming protein RhoA	49.74	2	2	8	33	1.464	0.975	2.172	193	21.8	6.1
														QVELALWDTAGQEDYDR	11	3	2	28395033;10835049	N-Term(iTRAQ8plex)					8.08	85	0	2	2313.13	-0.82	1157.07	45.58
														DQFPEVYVPTVFENYVADIEVDGK	5	1	1	10835049	N-Term(iTRAQ8plex); K24(iTRAQ8plex)	1.04	1.187	0.826	1.204	7.45	78	0	3	3381.73	-2.22	1127.91	73.94
														HFCPNVPIILVGNK	2	2	2	28395033;10835049	N-Term(iTRAQ8plex); C3(Methylthio); K14(iTRAQ8plex)					4.81	58	0	2	2205.25	-1.39	1103.13	43.34
														LVIVGDGACGK	3	2	2	28395033;10835049	N-Term(iTRAQ8plex); C9(Methylthio); K11(iTRAQ8plex)					4.34	50	0	2	1685.94	-5.36	843.476	33.41
														IGAFGYMECSAK	3	1	1	10835049	N-Term(iTRAQ8plex); C9(Methylthio); K12(iTRAQ8plex)	0.857	1.102	1.223	1.012	5.34	43	0	2	1930.96	-3.61	965.984	45.3
														HFCPNVPIILVGNKK	5	2	2	28395033;10835049	N-Term(iTRAQ8plex); C3(Methylthio); K14(iTRAQ8plex); K15(iTRAQ8plex)					6.18	39	1	2	2637.53	-8.95	1319.27	36.7
														TCLLIVFSK	2	3	2	28395033;10835049	N-Term(iTRAQ8plex); C2(Methylthio); K9(iTRAQ8plex)					3.11	37	0	3	1677.98	-4.64	559.999	57.78
														EVFEMATR	1	2	2	28395033;10835049	N-Term(iTRAQ8plex); M5(Oxidation)					1.86	12	0	2	1302.66	-3.39	651.835	25.54
														EVFEMATR	1	2	2	28395033;10835049	N-Term(iTRAQ8plex)					1.49		0	2	1286.67	0.68	643.84	31.38
STRIP1	56790935	Striatin-interacting protein 1 isoform 1	2.51	2	1	1	6	1.651	2.02	0.945	837	95.5	6.29
														QPQPPPPPPPAAAQPPPGAPR	6	2	1	56790935	N-Term(iTRAQ8plex)	0.831	1.193	0.977	1.001	6.85	53	0	3	2369.32	8.12	790.446	22.53
RFC1	32528306	Replication factor C subunit 1 isoform 1	2.44	2	2	2	4	0.62	0.481	0.703	1147	128.1	9.36
														IIDEDGLLNLIR	3	2	1	32528306	N-Term(iTRAQ8plex)	1.348	0.913	1.048	1.188	3.64	90	0	3	1688	5.18	563.338	56.81
														AADSICDGDLVDSQIR	1	2	1	32528306	N-Term(iTRAQ8plex); C6(Methylthio)	0.907	1.14	0.98	1.174	4.9	65	0	2	2027.97	3.1	1014.49	41.98
ZMPSTE24	18379366	CAAX prenyl protease 1 homolog	7.16	1	3	3	6	1.116	1.285	1.509	475	54.8	7.49
														TTTHVPPELGQIMDSETFEK	3	1	1	18379366	N-Term(iTRAQ8plex); K20(iTRAQ8plex)	1.128	0.847	0.791	0.96	6.98	49	0	3	2868.49	-1.45	956.834	39.5
														SIDFPLTK	2	1	1	18379366	N-Term(iTRAQ8plex); K8(iTRAQ8plex)	1.165	0.986	0.985	0.94	3.5	38	0	2	1528.91	-3.86	764.96	31.49
														LYQLDK	1	1	1	18379366	N-Term(iTRAQ8plex); K6(iTRAQ8plex)	0.998	1.203	1.03	0.945		12	0	2	1387.83	-5.29	694.42	28.86
ACTR1A	5031569	Alpha-centractin	28.72	3	7	7	13	1.61	2.297	0.958	376	42.6	6.64
														AQYYLPDGSTIEIGPSR	1	1	1	5031569	N-Term(iTRAQ8plex)	0.904	0.952	1.206	1.009	4.29	47	0	2	2171.12	-2.11	1086.07	41.34
														VMAGALEGDIFIGPK	1	1	1	5031569	N-Term(iTRAQ8plex); K15(iTRAQ8plex)	1.046	0.95	0.908	1.123	5.72	46	0	3	2126.2	-7.99	709.404	49.81
														DQLQTFSEEHPVLLTEAPLNPR	2	1	1	5031569	N-Term(iTRAQ8plex)	0.916	0.985	0.911	1.239	6.89	39	0	3	2838.51	4.06	946.84	44.06
														TTGVVLDSGDGVTHAVPIYEGFAMPHSIMR	4	3	1	5031569	N-Term(iTRAQ8plex)	1.173	1.265	1.171	1.359	9.44	39	0	4	3461.76	2.5	866.195	46.29
														ACYLSINPQKDETLETEK	1	1	1	5031569	N-Term(iTRAQ8plex); C2(Methylthio); K10(iTRAQ8plex); K18(iTRAQ8plex)	1.333	0.776	0.93	0.87	3.86	37	1	2	3040.61	0.66	1520.81	34.89
														TTGVVLDSGDGVTHAVPIYEGFAMPHSIMR	2	3	1	5031569	N-Term(iTRAQ8plex); M29(Oxidation)					7.56	29	0	4	3477.75	2.27	870.194	43.1
														ACYLSINPQKDETLETEKAQYYLPDGSTIEIGPSR	1	1	1	5031569	N-Term(iTRAQ8plex); C2(Methylthio); K10(iTRAQ8plex); K18(iTRAQ8plex)					2.03		2	5	4888.56	8.21	978.517	51.27
														IDIAGR	1	1	1	5031569	N-Term(iTRAQ8plex)	1.284	1.289	0.783	0.887		11	0	2	948.572	-6.77	474.789	25.59
CDKN2A	300863096	Cyclin-dependent kinase inhibitor 2A isoform p14ARF	18.94	1	2	2	4	1.028	0.787	0.646	132	13.9	12.41
														LTGEWAAPGAPAAVALVLMLLR	3	1	1	300863096	N-Term(iTRAQ8plex)	0.808	1.045	1.119	1.078	6.78	81	0	3	2524.47	3.12	842.162	81.76
														LTGEWAAPGAPAAVALVLMLLRSQR	1	1	1	300863096	N-Term(iTRAQ8plex)	1.039	1.011	0.972	0.962	1.83		1	4	2895.66	2.58	724.671	80.94
ELF1	223941929	ETS-related transcription factor Elf-1 isoform b	5.55	2	2	2	2	1.097	1.417	0.907	595	64.9	5.35
														TVHVVQPVQAVPEGEAAR	1	2	1	223941929	N-Term(iTRAQ8plex)	0.983	1.049	1.051	0.784	5.25	39	0	3	2191.21	-0.07	731.076	25.54
														TIQAPTQVPVVVSPR	1	2	1	223941929	N-Term(iTRAQ8plex)	0.993	1.058	1.087	1.13	4.13	13	0	2	1896.14	8.79	948.573	32.39
IMMT	530367176	Mitochondrial inner membrane protein isoform X8	28.11	6	13	13	40	0.649	0.751	0.66	715	78.9	6.86
														ANCSDNEFTQALTAAIPPESLTR	12	6	1	530367176	N-Term(iTRAQ8plex); C3(Methylthio)	0.916	0.988	1.037	1.037	8.7	103	0	2	2799.35	-2.15	1400.18	57.01
														GIEQAVQSHAVAEEEAR	3	6	1	530367176	N-Term(iTRAQ8plex)	0.964	1.064	0.994	0.983	6.41	93	0	2	2128.1	0.63	1064.55	30.3
														LRGIEQAVQSHAVAEEEAR	6	6	1	530367176	N-Term(iTRAQ8plex)	1.048	1.424	0.967	1.204	5.59	70	1	3	2397.27	-2.84	799.762	35.66
														ELDSITPEVLPGWK	2	6	1	530367176	N-Term(iTRAQ8plex); K14(iTRAQ8plex)	1.122	0.881	1.086	0.991	4.17	68	0	2	2192.23	-6.62	1096.62	46.4
														AVDEAADALLK	1	6	1	530367176	N-Term(iTRAQ8plex); K11(iTRAQ8plex)	1.048	1.002	0.857	0.939	4.62	59	0	2	1724	-1.14	862.505	36.71
														LSQEQVDNFTLDINTAYAR	2	6	1	530367176	N-Term(iTRAQ8plex)	1.176	1.212	1.167	1.402	5.56	55	0	2	2502.29	2.94	1251.65	46.3
														LHNMIVDLDNVVK	4	6	1	530367176	N-Term(iTRAQ8plex); K13(iTRAQ8plex)					3.53	47	0	4	2118.21	-2.56	530.309	47.55
														TIPYSDKLFEMVLGPAAYNVPLPK	5	6	1	530367176	N-Term(iTRAQ8plex); K7(iTRAQ8plex); K24(iTRAQ8plex)	1.033	0.805	0.91	0.957	7.27	27	1	3	3576.02	-2.37	1192.68	67.65
														GVYSEETLR	1	6	1	530367176	N-Term(iTRAQ8plex)					3.26	24	0	2	1357.72	-1.64	679.366	23.27
														SLEDALRQTASVTLQAIAAQNAAVQAVNAHSNILK	1	6	1	530367176	N-Term(iTRAQ8plex); K35(iTRAQ8plex)					5.58	23	1	4	4225.36	0.87	1057.09	71.71
														KAHQLWLSVEALK	1	6	1	530367176	N-Term(iTRAQ8plex); K1(iTRAQ8plex); K13(iTRAQ8plex)					2.81		1	5	2435.46	-12.94	487.898	39.56
														VAQDWLK	1	6	1	530367176	N-Term(iTRAQ8plex); K7(iTRAQ8plex)	1.009	1.164	1.132	0.919	3.42	15	0	2	1467.87	-5.5	734.439	33.37
														KIEEVRDAMENEMR	1	6	1	530367176	N-Term(iTRAQ8plex); K1(iTRAQ8plex)	1.251	0.99	1.107	0.975	2.42		2	4	2358.23	-2.98	590.313	37.75
OXR1	578816066	Oxidation resistance protein 1 isoform X7	1.84	11	1	1	1				653	73	5.52
														MTGSNTEEIDSR	1	11	1	578816066	N-Term(iTRAQ8plex)					1.71	31	0	2	1643.78	-1.57	822.395	19.58
SNRPB2	4507123	U2 small nuclear ribonucleoprotein B''	16.89	1	1	3	6	0.901	0.939	1.057	225	25.5	9.72
														LVPGRHDIAFVEFENDGQAGAAR	2	1	1	4507123	N-Term(iTRAQ8plex)	0.934	1.021	1.045	1.216	6.18	32	1	3	2773.43	-0.21	925.149	33.75
														DALQGFK	3	2	2	4759156;4507123	N-Term(iTRAQ8plex); K7(iTRAQ8plex)					3.51	30	0	3	1386.82	-3.66	462.943	28.28
														GQAFVIFK	1	2	2	4759156;4507123	N-Term(iTRAQ8plex); K8(iTRAQ8plex)					2.37	12	0	3	1517.92	-8.39	506.644	34.92
CST3	4503107	Cystatin-C	11.64	1	1	1	1				146	15.8	8.75
														LVGGPMDASVEEEGVRR	1	1	1	4503107	N-Term(iTRAQ8plex)					4.28		1	3	2105.09	-2.44	702.369	30.11
CRELD2	546231991	Cysteine-rich with EGF-like domain protein 2 isoform d	4.05	6	1	1	1	3.751	1.294	2.659	321	34.9	4.59
														SEYPDLFEWFCVK	1	6	1	546231991	N-Term(iTRAQ8plex); C11(Methylthio); K13(iTRAQ8plex)	1.314	1.07	0.76	0.751	3.94	26	0	3	2317.15	-0.02	773.055	72.65
HLA-A	24797067	HLA class I histocompatibility antigen, A-1 alpha chain	17.53	15	1	4	9	1.27	0.864	2.009	365	40.8	6
														SWTAADMAAQITK	1	2	1	24797067	N-Term(iTRAQ8plex); K13(iTRAQ8plex)	0.797	0.828	1.004	1.079	5.21	69	0	2	2002.09	-1.72	1001.55	37.6
														WAAVVVPSGEEQR	4	21	3	17986001;24797067;578811647	N-Term(iTRAQ8plex)					4.6	47	0	3	1731.93	-1.55	577.982	35.31
														FIAVGYVDDTQFVR	2	17	2	24797067;578841947	N-Term(iTRAQ8plex)					4.09	39	0	2	1934.04	1.3	967.521	48.68
														DGEDQTQDTELVETRPAGDGTFQK	2	16	2	24797067;578841947	N-Term(iTRAQ8plex); K24(iTRAQ8plex)					7.33	28	0	4	3245.59	-2.47	812.154	29.63
TRIP10	11342676	Cdc42-interacting protein 4 isoform 2	18.17	5	5	5	5	1.735	1.275	1.028	545	62.6	5.33
														TPQMGDPASLEPQIAETLSNIER	1	4	1	11342676	N-Term(iTRAQ8plex)	1.15	0.785	0.897	1.104	6.28	80	0	3	2801.43	0.73	934.482	56.6
														LGAGYGLLSEAELEVVPIIAK	1	5	1	11342676	N-Term(iTRAQ8plex); K21(iTRAQ8plex)					6.49	62	0	3	2750.63	3.69	917.547	72.54
														FSQQQSFVQILQEVNDFAGQR	1	5	1	11342676	N-Term(iTRAQ8plex)	1.075	1.009	1.134	1.06	6.98	40	0	3	2773.42	0.68	925.146	71.61
														TVVTEDFSHLPPEQQR	1	2	1	11342676	N-Term(iTRAQ8plex)					6.05	31	0	3	2187.13	-1.2	729.716	31.05
														APSDSSLGTPSDGRPELR	1	5	1	11342676	N-Term(iTRAQ8plex)	0.883	1.047	1.015	1.201	4.01		0	3	2146.11	1.29	716.041	24.33
NMT1	10835073	Glycylpeptide N-tetradecanoyltransferase 1	3.43	6	2	2	6	2.672	1.861	1.412	496	56.8	7.8
														DIPVVHQLLTR	4	3	1	10835073	N-Term(iTRAQ8plex)	0.935	0.959	0.881	1.072	5.03	73	0	3	1594.96	-0.79	532.324	33.16
														VGLVLQ	2	5	1	10835073	N-Term(iTRAQ8plex)						32	0	2	932.603	-5.53	466.805	38.49
RNF2	6005747	E3 ubiquitin-protein ligase RING2	5.06	1	1	1	2	0.907	0.689	1.32	336	37.6	6.84
														TPQEAITDGLEIVVSPR	2	1	1	6005747	N-Term(iTRAQ8plex)	0.853	0.922	1.206	1.038	4.76	75	0	2	2129.18	0.9	1065.09	52.95
BZW2	7661744	Basic leucine zipper and W2 domain-containing protein 2	9.31	1	3	3	9	3.904	3.009	1.994	419	48.1	6.68
														ADVLSEEAILK	2	1	1	7661744	N-Term(iTRAQ8plex); K11(iTRAQ8plex)	1.087	1.006	0.913	0.974	4.87	65	0	2	1796.05	-6.07	898.529	34.76
														FVEWLQNAEEESESEGEEN	1	1	1	7661744	N-Term(iTRAQ8plex)	0.758	0.865	1.491	1.203	2.74	48	0	2	2559.13	-1.5	1280.07	67.17
														LLELFPVNR	6	1	1	7661744	N-Term(iTRAQ8plex)	1.109	1.004	0.982	0.963	3.52	21	0	2	1404.85	0.13	702.93	55.7
ARL6IP5	5453704	PRA1 family protein 3	15.96	1	2	2	11	1.187	0.954	0.424	188	21.6	9.77
														TPMGIVLDALEQQEEGINR	9	1	1	5453704	N-Term(iTRAQ8plex)	0.89	0.971	0.971	0.888	8.95	102	0	3	2417.27	0.35	806.427	68.86
														TPMGIVLDALEQQEEGINR	1	1	1	5453704	N-Term(iTRAQ8plex); M3(Oxidation)	1.372	1.225	1.157	0.92	7.53	85	0	3	2433.26	1.81	811.76	51.76
														AWDDFFPGSDR	1	1	1	5453704	N-Term(iTRAQ8plex)	1.04	1.08	0.832	0.885	3.5	20	0	2	1616.77	2.02	808.888	45.76
FDX1	4758352	Adrenodoxin, mitochondrial	11.41	1	1	1	1				184	19.4	5.83
														LDAITDEENDMLDLAYGLTDR	1	1	1	4758352	N-Term(iTRAQ8plex)					5.31	54	0	3	2687.3	-0.11	896.439	74.5
ARHGEF7	530423453	Rho guanine nucleotide exchange factor 7 isoform X12	1.86	11	1	1	1	1.243	1.173	1.033	646	73.1	7.21
														NMNDPAWDETNL	1	11	1	530423453	N-Term(iTRAQ8plex)	1.253	0.877	0.954	0.798	3.09	68	0	2	1723.8	5.25	862.403	37.42
COPS4	38373690	COP9 signalosome complex subunit 4 isoform 1	9.61	2	2	2	4	1.936	2.104	1.231	406	46.2	5.83
														LYNNITFEELGALLEIPAAK	3	2	1	38373690	N-Term(iTRAQ8plex); K20(iTRAQ8plex)	0.827	0.894	0.986	0.955	6.48	47	0	3	2827.61	1.39	943.208	77.29
														ISQTAPEWTAQAMEAQMAQ	1	1	1	38373690	N-Term(iTRAQ8plex)					2.2	42	0	2	2396.15	-2.14	1198.58	50.87
TMED9	39725636	Transmembrane emp24 domain-containing protein 9	14.47	1	1	2	8	0.594	0.633	0.843	235	27.3	8.02
														CFIEEIPDETMVIGNYR	7	2	2	33457308;39725636	N-Term(iTRAQ8plex); C1(Methylthio)					6.38	77	0	2	2379.14	3.85	1190.08	57.63
														QLVEQVEQIQKEQNYQR	1	1	1	39725636	N-Term(iTRAQ8plex); K11(iTRAQ8plex)	1.082	0.914	1.168	1.348	5.67	26	1	3	2768.51	-0.48	923.509	33.93
TOMM40	193083120	Mitochondrial import receptor subunit TOM40 homolog	41.55	2	12	12	44	0.594	0.644	0.573	361	37.9	7.25
														TPGAATASASGAAEDGACGCLPNPGTFEECHR	2	2	1	193083120	N-Term(iTRAQ8plex); C18(Methylthio); C20(Methylthio); C30(Methylthio)	1.129	1.492	0.865	1.145	10.59	102	0	3	3490.47	5.15	1164.16	47.97
														LPPLPLTLALGAFLNHR	2	1	1	193083120	N-Term(iTRAQ8plex)	0.752	0.912	1.275	1.014	6.51	85	0	3	2147.31	2.21	716.44	78.62
														QLSPTEAFPVLVGDMDNSGSLNAQVIHQLGPGLR	16	2	1	193083120	N-Term(iTRAQ8plex)	1.039	1.011	0.948	1.027	11.27	80	0	3	3865.01	-2.57	1289.01	59.34
														MQDTSVSFGYQLDLPK	3	2	1	193083120	N-Term(iTRAQ8plex); K16(iTRAQ8plex)	0.875	0.887	1.028	1.071	6.23	69	0	2	2437.3	3.1	1219.15	45.33
														KLPPLPLTLALGAFLNHR	7	1	1	193083120	N-Term(iTRAQ8plex); K1(iTRAQ8plex)	0.914	1.071	1.455	0.918	7.95	67	1	4	2579.61	2.63	645.657	63.36
														FVNWQVDGEYR	3	2	1	193083120	N-Term(iTRAQ8plex)	0.961	0.967	0.992	0.976	4.02	47	0	2	1716.87	1.02	858.937	36.11
														TPGAATASASGAAEDGACGCLPNPGTFEECHRK	2	2	1	193083120	N-Term(iTRAQ8plex); C18(Methylthio); C20(Methylthio); C30(Methylthio); K33(iTRAQ8plex)	1.034	1.242	0.82	0.963	9.27	35	1	4	3922.75	-1.89	981.443	42.47
														KLPPLPLTLALGAFLNHRK	2	1	1	193083120	N-Term(iTRAQ8plex); K1(iTRAQ8plex); K19(iTRAQ8plex)	1.051	0.724	0.963	0.812	6.79	35	2	2	3011.89	-3.71	1506.45	55.93
														LPPLPLTLALGAFLNHRK	2	1	1	193083120	N-Term(iTRAQ8plex); K18(iTRAQ8plex)	1.316	0.885	1.2	0.89	6.05	31	1	4	2579.59	-5.04	645.652	63.19
														ASDQLQVGVEFEASTR	1	2	1	193083120	N-Term(iTRAQ8plex)					4.56	21	0	2	2041.05	0.14	1021.03	53.27
														QLSPTEAFPVLVGDMDNSGSLNAQVIHQLGPGLR	2	2	1	193083120	N-Term(iTRAQ8plex); M15(Oxidation)					8.24	21	0	4	3881.03	3.32	971.013	54.47
														GSVDSNWIVGATLEK	1	1	1	193083120	N-Term(iTRAQ8plex); K15(iTRAQ8plex)	1.084	1.021	1.024	0.986	4.23	10	0	3	2184.22	1.46	728.743	40.86
														ANLLFK	1	2	1	193083120	N-Term(iTRAQ8plex); K6(iTRAQ8plex)	1.083	1.038	0.973	0.834		11	0	2	1313.83	-8.55	657.418	34.57
AKR1C3	24497583	Aldo-keto reductase family 1 member C3 isoform 1	40.56	4	4	10	44	1.081	0.373	0.301	323	36.8	7.94
														LNDGHFMPVLGFGTYAPPEVPR	7	3	1	24497583	N-Term(iTRAQ8plex)	0.883	0.973	1.013	1.237	9.38	82	0	2	2718.41	4.23	1359.71	51.64
														WVDPNSPVLLEDPVLCALAK	17	2	1	24497583	N-Term(iTRAQ8plex); C16(Methylthio); K20(iTRAQ8plex)	0.973	0.87	1.06	1.078	7.68	71	0	3	2833.55	1.06	945.188	72.04
														LNDGHFMPVLGFGTYAPPEVPR	2	3	1	24497583	N-Term(iTRAQ8plex); M7(Oxidation)					8.75	63	0	3	2734.4	-0.28	912.137	46.59
														QNVQVFEFQLTAEDMK	3	2	1	24497583	N-Term(iTRAQ8plex); K16(iTRAQ8plex)	0.998	0.923	1.013	0.961	5.79	52	0	2	2535.34	0.21	1268.17	46.26
														QLEMILNKPGLK	1	4	2	5453543;24497583	N-Term(iTRAQ8plex); K8(iTRAQ8plex); K12(iTRAQ8plex)					4.78	49	0	2	2296.44	7.12	1148.72	35.93
														HIDSAHLYNNEEQVGLAIR	3	4	2	5453543;24497583	N-Term(iTRAQ8plex)					6.42	45	0	4	2483.28	-5.18	621.576	29.3
														YKPVCNQVECHPYFNR	1	2	1	24497583	N-Term(iTRAQ8plex); K2(iTRAQ8plex); C5(Methylthio); C10(Methylthio)	0.981	0.759	0.977	0.806	5.08	12	0	4	2697.31	3.18	675.083	34.5
														TPALIALRYQLQR	5	5	2	5453543;24497583	N-Term(iTRAQ8plex)					2.87	11	1	3	1847.12	0.87	616.378	39.64
														LLDFCK	2	5	2	5453543;24497583	N-Term(iTRAQ8plex); C5(Methylthio); K6(iTRAQ8plex)						23	0	3	1392.79	1.83	464.934	51.55
														RTPALIALRYQLQR	1	5	2	5453543;24497583	N-Term(iTRAQ8plex)					1.49		2	3	2003.22	1.97	668.412	29.31
														DAGLAK	2	5	2	5453543;24497583	N-Term(iTRAQ8plex); K6(iTRAQ8plex)						21	0	3	1182.73	-1.68	394.914	19.77
CCDC134	13376216	Coiled-coil domain-containing protein 134	5.24	1	1	1	1				229	26.5	8.85
														TEFIPSTDPFQK	1	1	1	13376216	N-Term(iTRAQ8plex); K12(iTRAQ8plex)					3.28	11	0	2	2018.1	-4.83	1009.55	38
CSTF3	4557495	Cleavage stimulation factor subunit 3 isoform 1	3.49	1	2	2	2	1.204	1.542	1.279	717	82.9	8.12
														FLAFESNIGDLASILKVEK	1	1	1	4557495	N-Term(iTRAQ8plex); K16(iTRAQ8plex); K19(iTRAQ8plex)	1.038	1.178	1.255	1.26	5.59	28	1	4	3006.77	1.7	752.448	73.34
														YIQWEK	1	1	1	4557495	N-Term(iTRAQ8plex); K6(iTRAQ8plex)						11	0	2	1474.85	-3.35	737.927	31.58
NIFK	222352111	MKI67 FHA domain-interacting nucleolar phosphoprotein	25.6	1	5	5	11	0.671	0.692	0.855	293	34.2	9.88
														TVDSQGPTPVCTPTFLER	5	1	1	222352111	N-Term(iTRAQ8plex); C11(Methylthio)	1.026	1.116	0.895	0.955	6.21	79	0	2	2298.15	4.44	1149.58	41.37
														HLPNLLDETQIFSYFSQFGTVTR	3	1	1	222352111	N-Term(iTRAQ8plex)	0.962	1.006	1.256	0.99	9.04	75	0	3	3017.58	4.97	1006.53	71.62
														GIDYDFPSLILQK	1	1	1	222352111	N-Term(iTRAQ8plex); K13(iTRAQ8plex)	1.031	0.865	0.815	0.94	4.89	49	0	2	2117.2	-3.94	1059.1	52
														VSGTLDTPEKTVDSQGPTPVCTPTFLER	1	1	1	222352111	N-Term(iTRAQ8plex); K10(iTRAQ8plex); C21(Methylthio)					5.52	25	1	4	3629.86	-1.3	908.221	45.44
														LLECHFMPPEK	1	1	1	222352111	N-Term(iTRAQ8plex); C4(Methylthio); K11(iTRAQ8plex)					4.01	13	0	4	1998.05	0.12	500.267	43.66
DYNLL2	18087855	Dynein light chain 2, cytoplasmic	24.72	1	1	1	3	1.256	1.267	1.493	89	10.3	7.37
														NADMSEDMQQDAVDCATQAMEK	3	1	1	18087855	N-Term(iTRAQ8plex); C15(Methylthio); K22(iTRAQ8plex)	1.242	1.13	0.896	1.022	8.77	89	0	3	3085.36	2.48	1029.12	52.17
SRP14	149999611	Signal recognition particle 14 kDa protein	49.26	1	4	4	53	0.762	1.215	0.765	136	14.6	10.04
														VLLESEQFLTELTR	46	1	1	149999611	N-Term(iTRAQ8plex)	1.016	1.017	0.987	0.947		89	0	3	1982.13	7.93	661.38	73.6
														EVNKFQMAYSNLLR	2	1	1	149999611	N-Term(iTRAQ8plex); K4(iTRAQ8plex)	0.967	0.756	1.342	1.199	4.48	48	1	2	2321.29	0.51	1161.15	43.24
														TSGSVYITLK	2	1	1	149999611	N-Term(iTRAQ8plex); K10(iTRAQ8plex)	1.015	0.885	1.236	1.045	4.41	44	0	2	1677	-3.19	839.003	28.32
														AAAAAAAAAPAAAATAPTTAATTAATAAQ	3	1	1	149999611	N-Term(iTRAQ8plex)	1.039	1.011	0.972	0.962	2.3	20	0	3	2672.41	-1.14	891.476	75.36
PKM	578827087	Pyruvate kinase PKM isoform X4	73.72	9	3	49	435	2.052	2.304	0.873	605	65.8	7.99
														AEGSDVANAVLDGADCIMLSGETAK	11	8	2	578827087;332164775	N-Term(iTRAQ8plex); C16(Methylthio); K25(iTRAQ8plex)					10.13	119	0	2	3091.52	0.89	1546.27	66.39
														FDEILEASDGIMVAR	23	8	2	578827087;332164775	N-Term(iTRAQ8plex)					7.1	106	0	3	1970.02	-1.11	657.344	58.07
														GADFLVTEVENGGSLGSK	1	8	2	578827087;332164775	N-Term(iTRAQ8plex); K18(iTRAQ8plex)					7.92	97	0	2	2388.3	5.59	1194.65	46.2
														LAPITSDPTEATAVGAVEASFK	25	5	1	578827087	N-Term(iTRAQ8plex); K22(iTRAQ8plex)	1.087	0.909	0.97	0.993	8.37	95	0	3	2783.52	-2.74	928.512	51.75
														RFDEILEASDGIMVAR	42	8	2	578827087;332164775	N-Term(iTRAQ8plex)					7.22	87	1	3	2126.13	2.83	709.381	46.72
														FGVEQDVDMVFASFIR	48	8	2	578827087;332164775	N-Term(iTRAQ8plex); M9(Oxidation)					7.83	82	0	3	2180.1	-1.35	727.371	78.01
														FGVEQDVDMVFASFIR	39	8	2	578827087;332164775	N-Term(iTRAQ8plex)					7.41	81	0	2	2164.11	4.14	1082.56	82.28
														LLTPGACSSEVPSAVPSR	1	2	2	332164775;578827087	N-Term(iTRAQ8plex); C7(Methylthio)					5.05	76	0	2	2121.11	5.32	1061.06	39.97
														AEGSDVANAVLDGADCIMLSGETAK	2	8	2	578827087;332164775	N-Term(iTRAQ8plex); C16(Methylthio); M18(Oxidation); K25(iTRAQ8plex)					7.84	67	0	3	3107.51	-0.29	1036.51	55.38
														GIFPVLCKDPVQEAWAEDVDLR	34	8	2	578827087;332164775	N-Term(iTRAQ8plex); C7(Methylthio); K8(iTRAQ8plex)					9.7	64	1	5	3154.66	2.28	631.738	62.42
														IYVDDGLISLQVK	3	8	2	578827087;332164775	N-Term(iTRAQ8plex); K13(iTRAQ8plex)					6.78	63	0	2	2071.22	-3.22	1036.11	47.3
														NTGIICTIGPASR	10	7	2	578827087;332164775	N-Term(iTRAQ8plex); C6(Methylthio)					4.95	62	0	3	1652.87	-3.01	551.629	35.4
														AEGSDVANAVLDGADCIMLSGETAKGDYPLEAVR	8	8	2	578827087;332164775	N-Term(iTRAQ8plex); C16(Methylthio); M18(Oxidation); K25(iTRAQ8plex)					10.12	56	1	4	4108.02	0.68	1027.76	61.07
														ITLDNAYMEK	4	8	2	578827087;332164775	N-Term(iTRAQ8plex); K10(iTRAQ8plex)					5.17	54	0	2	1806	1.46	903.501	33.84
														LDIDSPPITAR	7	7	2	578827087;332164775	N-Term(iTRAQ8plex)					3.66	53	0	2	1501.84	-7.86	751.424	32.3
														CDENILWLDYK	10	8	2	578827087;332164775	N-Term(iTRAQ8plex); C1(Methylthio); K11(iTRAQ8plex)					4.78	52	0	2	2066.05	-0.58	1033.53	51.92
														RFDEILEASDGIMVAR	19	8	2	578827087;332164775	N-Term(iTRAQ8plex); M13(Oxidation)					7.65	51	1	3	2142.12	2.16	714.712	42.78
														AEGSDVANAVLDGADCIMLSGETAKGDYPLEAVR	26	8	2	578827087;332164775	N-Term(iTRAQ8plex); C16(Methylthio); K25(iTRAQ8plex)					10.52	50	1	3	4092	-3.74	1364.67	69.4
														EAEAAIYHLQLFEELRR	11	5	1	578827087	N-Term(iTRAQ8plex)	1.203	1.048	1.118	1.016	6.63	50	1	4	2392.31	5.37	598.832	46.89
														GDLGIEIPAEK	8	12	2	332164775;578827087	N-Term(iTRAQ8plex); K11(iTRAQ8plex)					4.47	48	0	2	1750.02	-0.72	875.513	31.76
														FGVEQDVDMVFASFIRK	7	8	2	578827087;332164775	N-Term(iTRAQ8plex); K17(iTRAQ8plex)					6.66	48	1	4	2596.4	-2.36	649.855	69.41
														GDVVIVLTGWRPGSGFTNTMR	20	8	2	578827087;332164775	N-Term(iTRAQ8plex)					5.07	47	0	2	2567.38	2.75	1284.19	53.06
														VNFAMNVGK	3	8	2	578827087;332164775	N-Term(iTRAQ8plex); K9(iTRAQ8plex)					4.51	46	0	2	1587.91	-4.3	794.457	32.84
														TATESFASDPILYRPVAVALDTK	4	7	2	578827087;332164775	N-Term(iTRAQ8plex); K23(iTRAQ8plex)					5.8	46	0	5	3073.69	-3.65	615.544	49.22
														SVETLKEMIK	3	6	2	578827087;332164775	N-Term(iTRAQ8plex); K6(iTRAQ8plex); K10(iTRAQ8plex)					4.81	44	1	2	2090.25	-7.9	1045.63	35.62
														DPVQEAWAEDVDLR	1	8	2	578827087;332164775	N-Term(iTRAQ8plex)					4.53	43	0	2	1946.98	0.09	973.992	42.24
														AGKPVICATQMLESMIK	2	8	2	578827087;332164775	N-Term(iTRAQ8plex); K3(iTRAQ8plex); C7(Methylthio); K17(iTRAQ8plex)					7.27	43	0	4	2778.54	-4.7	695.39	63.8
														ASDVHEVR	1	8	2	578827087;332164775	N-Term(iTRAQ8plex)					2.92	43	0	3	1216.65	-3.2	406.223	13.12
														GVNLPGAAVDLPAVSEK	1	8	2	578827087;332164775	N-Term(iTRAQ8plex); K17(iTRAQ8plex)					5.84	37	0	3	2245.3	-2.44	749.103	36.92
														CDENILWLDYKNICK	7	8	2	578827087;332164775	N-Term(iTRAQ8plex); C1(Methylthio); K11(iTRAQ8plex); C14(Methylthio); K15(iTRAQ8plex)					6.34	37	1	3	2874.48	-0.38	958.831	60.86
														CCSGAIIVLTK	3	5	1	578827087	N-Term(iTRAQ8plex); C1(Methylthio); C2(Methylthio); K11(iTRAQ8plex)	1.183	1.051	1.198	0.961	4.29	36	0	3	1807.96	-8.13	603.325	51.64
														GDLGIEIPAEKVFLAQK	4	12	2	332164775;578827087	N-Term(iTRAQ8plex); K11(iTRAQ8plex); K17(iTRAQ8plex)					5.16	31	1	3	2740.64	0.34	914.218	45.4
														IENHEGVR	4	8	2	578827087;332164775	N-Term(iTRAQ8plex)					3.48	31	0	3	1257.68	-1.01	419.9	13.84
														VVEVGSK	2	8	2	578827087;332164775	N-Term(iTRAQ8plex); K7(iTRAQ8plex)					3.42	30	0	3	1325.82	-0.18	442.613	23.4
														GSGTAEVELK	6	7	2	578827087;332164775	N-Term(iTRAQ8plex); K10(iTRAQ8plex)					3.99	28	0	3	1598.92	1.18	533.646	24.59
														FGVEQDVDMVFASFIRK	2	8	2	578827087;332164775	N-Term(iTRAQ8plex); M9(Oxidation); K17(iTRAQ8plex)					5.19	26	1	4	2612.4	1.75	653.857	67.01
														ITLDNAYMEKCDENILWLDYK	1	8	2	578827087;332164775	N-Term(iTRAQ8plex); K10(iTRAQ8plex); C11(Methylthio); K21(iTRAQ8plex)					5.73	26	1	3	3548.8	-7.46	1183.6	62.25
														GDYPLEAVR	1	8	2	578827087;332164775	N-Term(iTRAQ8plex)					2.98	26	0	2	1323.71	-5.94	662.36	27.69
														GIFPVLCK	1	8	2	578827087;332164775	N-Term(iTRAQ8plex); C7(Methylthio); K8(iTRAQ8plex)					2.91	25	0	3	1530.89	-6.76	510.968	47.02
														GDVVIVLTGWRPGSGFTNTMR	6	8	2	578827087;332164775	N-Term(iTRAQ8plex); M20(Oxidation)					3.58	25	0	4	2583.36	-2.26	646.595	49.7
														GSGTAEVELKK	3	7	2	578827087;332164775	N-Term(iTRAQ8plex); K10(iTRAQ8plex); K11(iTRAQ8plex)					4.03	24	1	4	2031.22	-1.44	508.56	24.96
														KGVNLPGAAVDLPAVSEK	1	8	2	578827087;332164775	N-Term(iTRAQ8plex); K1(iTRAQ8plex); K18(iTRAQ8plex)					4.13	23	1	4	2677.61	2.41	670.157	32.44
														VNFAMNVGK	1	8	2	578827087;332164775	N-Term(iTRAQ8plex); M5(Oxidation); K9(iTRAQ8plex)					3.22	21	0	2	1603.9	-3.6	802.455	27.89
														SVETLKEMIK	2	6	2	578827087;332164775	N-Term(iTRAQ8plex); K6(iTRAQ8plex); M8(Oxidation); K10(iTRAQ8plex)					4.35	20	1	4	2106.24	-10.13	527.315	29.33
														GVNLPGAAVDLPAVSEKDIQDLK	1	8	2	578827087;332164775	N-Term(iTRAQ8plex); K17(iTRAQ8plex); K23(iTRAQ8plex)					5.77	18	1	3	3261.89	0.88	1087.97	47.91
														KGDVVIVLTGWRPGSGFTNTMR	1	8	2	578827087;332164775	N-Term(iTRAQ8plex); K1(iTRAQ8plex)					3.58	14	1	4	2999.66	-2.43	750.671	45.55
														QKGADFLVTEVENGGSLGSK	1	8	2	578827087;332164775	N-Term(iTRAQ8plex); K2(iTRAQ8plex); K20(iTRAQ8plex)					5.59	13	1	4	2948.62	-9.19	737.91	42.06
														AGKPVICATQMLESMIKKPRPTR	2	8	2	578827087;332164775	N-Term(iTRAQ8plex); K3(iTRAQ8plex); C7(Methylthio); M15(Oxidation); K17(iTRAQ8plex); K18(iTRAQ8plex)					6.16		1	6	3834.19	-2.16	639.872	37.17
														KGVNLPGAAVDLPAVSEKDIQDLK	2	8	2	578827087;332164775	N-Term(iTRAQ8plex); K1(iTRAQ8plex); K18(iTRAQ8plex); K24(iTRAQ8plex)					4.13		2	3	3694.2	4.73	1232.07	43
														SVETLKEMIKSGMNVAR	2	6	2	578827087;332164775	N-Term(iTRAQ8plex); K6(iTRAQ8plex); K10(iTRAQ8plex)					3.46		2	5	2805.62	2.77	561.929	47.26
														GFFKKGDVVIVLTGWRPGSGFTNTMR	1	8	2	578827087;332164775	N-Term(iTRAQ8plex); K4(iTRAQ8plex); K5(iTRAQ8plex)					1.96		2	3	3783.12	-2.91	1261.71	49.65
														APIIAVTR	1	8	2	578827087;332164775	N-Term(iTRAQ8plex)					2.07	22	0	2	1144.73	-1.64	572.87	27.08
														MQHLIAR	1	8	2	578827087;332164775	N-Term(iTRAQ8plex); M1(Oxidation)					2.33	18	0	3	1188.68	-4.61	396.897	14.05
														KGDVVIVLTGWRPGSGFTNTMR	1	8	2	578827087;332164775	N-Term(iTRAQ8plex); K1(iTRAQ8plex); M21(Oxidation)					2.45		1	4	3015.65	-5.27	754.668	42.62
														VLGEK	1	8	2	578827087;332164775	N-Term(iTRAQ8plex); K5(iTRAQ8plex)						20	0	3	1153.74	3.04	385.253	23.88
														TATESFASDPILYRPVAVALDTKGPEIR	1	7	2	578827087;332164775	N-Term(iTRAQ8plex); K23(iTRAQ8plex)					2.31		1	4	3625.99	-3.65	907.253	45.24
														VVPVP	1	8	2	578827087;332164775	N-Term(iTRAQ8plex)						16	0	2	814.541	8.22	407.774	28.09
														IISKIENHEGVR	1	8	2	578827087;332164775	N-Term(iTRAQ8plex); K4(iTRAQ8plex)					2.66		1	4	2003.22	15.23	501.56	29.63
FLOT2	530410977	Flotillin-2 isoform X4	11.4	4	3	3	4	0.86	1.056	0.707	351	38.7	5.41
														IRQEEIEIEVVQR	1	4	1	530410977	N-Term(iTRAQ8plex)	1.083	1.144	1.034	0.871	4.05	33	1	3	1945.11	3.03	649.041	29.84
														DADIGVAEAERDAGIR	2	4	1	530410977	N-Term(iTRAQ8plex)	0.928	1.181	0.86	1.033	3.53	26	1	2	1962.02	2.11	981.515	32.04
														QVLLAQAEAEK	1	4	1	530410977	N-Term(iTRAQ8plex); K11(iTRAQ8plex)	1.072	0.898	0.945	0.796	4.53	16	0	2	1808.07	-1.03	904.54	34.1
PCMT1	354983497	Protein-L-isoaspartate(D-aspartate) O-methyltransferase isoform 4	20.4	5	2	2	3	4.135	4.195	0.774	250	26.3	7.17
														ALDVGSGSGILTACFAR	2	3	1	354983497	N-Term(iTRAQ8plex); C14(Methylthio)	0.924	1.034	1.145	1.068	5.53	55	0	2	1988.04	7.84	994.524	56.54
														MGYAEEAPYDAIHVGAAAPVVPQALIDQLKPGGR	1	5	1	354983497	N-Term(iTRAQ8plex); K30(iTRAQ8plex)	1.298	1.015	1.047	0.815	6.14	14	0	4	4113.2	-0.97	1029.06	54.92
F11R	8393638	Junctional adhesion molecule A	14.05	1	3	3	3	0.592	0.407	1.499	299	32.6	7.9
														VTFLPTGITFK	1	1	1	8393638	N-Term(iTRAQ8plex); K11(iTRAQ8plex)	0.837	0.949	1.391	0.827	4.42	49	0	3	1832.09	-14.35	611.367	47.13
														LIVLVPPSKPTVNIPSSATIGNR	1	1	1	8393638	N-Term(iTRAQ8plex); K9(iTRAQ8plex)	1.14	0.98	0.996	1.084	4.45	13	0	3	2981.79	-1.52	994.602	45.87
														ITASYEDRVTFLPTGITFK	1	1	1	8393638	N-Term(iTRAQ8plex); K19(iTRAQ8plex)					3.53		1	4	2767.55	-0.66	692.642	48.54
KIF13B	530387685	Kinesin-like protein KIF13B isoform X2	1.25	3	1	1	1				1762	195.4	5.71
														TAMVATVSPAADNYDETLSTLR	1	3	1	530387685	N-Term(iTRAQ8plex)					2.34		0	2	2630.33	0.31	1315.67	41.94
MDC1	530428842	Mediator of DNA damage checkpoint protein 1 isoform X5	8.33	18	6	6	10	0.71	0.392	0.568	1825	197.5	5.69
														LEPSTSTDQPVTPEPTSQATR	5	18	1	530428842	N-Term(iTRAQ8plex)	1.016	1.103	0.807	0.904	5.69	91	0	2	2546.31	7.31	1273.66	23.6
														AHEVGAQGGPPVAQVEQDLPISR	1	18	1	530428842	N-Term(iTRAQ8plex)					8.53	85	0	3	2659.4	-3.93	887.138	35.79
														TPESIVPIAPELQPSTSR	1	18	1	530428842	N-Term(iTRAQ8plex)	0.947	1.029	0.883	0.871	5.23	49	0	2	2226.24	4.47	1113.62	38.46
														TPETVVPAAPELQPSTSTDQPVTPEPTSR	1	13	1	530428842	N-Term(iTRAQ8plex)					4.22	36	0	3	3336.71	0.93	1112.91	32.48
														SQPPGEDSDTDVDDDSRPPGRPAEVHLER	1	18	1	530428842	N-Term(iTRAQ8plex)					5.84		0	5	3477.65	1.55	696.335	20.94
														TPETVVPTAPELQPSTSTDQPVTPEPTSQATR	1	18	1	530428842	N-Term(iTRAQ8plex)					4.04		0	4	3666.88	5.35	917.477	32.63
RALY	21396480	RNA-binding protein Raly isoform 2	42.07	11	6	6	8	0.623	0.754	0.529	290	30.3	9.63
														GYAFVQYSNER	1	4	1	21396480	N-Term(iTRAQ8plex)	1.121	1.057	1.34	1.12	3.7	44	0	2	1637.81	-7.14	819.409	27.48
														GDGGGAGGGGGGGGSGGGGSGGGGGGGSSRPPAPQENTTSEAGLPQGEAR	2	4	1	21396480	N-Term(iTRAQ8plex)	1.039	1.011	0.972	0.962	6.15	42	0	4	4355.99	3.49	1089.75	21.16
														SDVETIFSK	2	4	1	21396480	N-Term(iTRAQ8plex); K9(iTRAQ8plex)	0.957	0.802	0.983	0.937	4.54	42	0	3	1633.93	-0.02	545.313	30.91
														VLAGQTLDINMAGEPKPDRPK	1	4	1	21396480	N-Term(iTRAQ8plex); K16(iTRAQ8plex); K21(iTRAQ8plex)					5.99	28	0	4	3162.78	-8.42	791.451	31.98
														VFIGNLNTAIVKK	1	11	1	21396480	N-Term(iTRAQ8plex); K12(iTRAQ8plex); K13(iTRAQ8plex)	1.099	0.773	1.194	0.929	5.73	25	1	3	2329.48	2.89	777.165	36.99
														SNIDALLSRLEQIAAEQK	1	4	1	21396480	N-Term(iTRAQ8plex); K18(iTRAQ8plex)	0.752	0.839	0.781	0.802	4.76	20	1	4	2607.47	-6.87	652.624	62.96
LLGL2	578830924	Lethal(2) giant larvae protein homolog 2 isoform X10	1.31	5	1	1	1				995	110.5	7.34
														DLLLTGHEDGTVR	1	5	1	578830924	N-Term(iTRAQ8plex)					5.54	66	0	3	1729.93	-5.59	577.315	29.02
DHX33	20336302	Putative ATP-dependent RNA helicase DHX33 isoform 1	2.97	1	1	1	2	0.807	0.792	1.509	707	78.8	8.91
														QQPPLAQPSASPYPEAVELQR	2	1	1	20336302	N-Term(iTRAQ8plex)	1.293	1.225	0.996	1.25	5.56	61	0	2	2610.39	3.41	1305.7	33.54
WDR33	530369258	Pre-mRNA 3' end processing protein WDR33 isoform X1	9.89	3	5	5	5	0.63	0.614	0.824	1133	123.9	7.78
														APFNQEGQSTGPPPLIPGLGQQGAQGR	1	2	1	530369258	N-Term(iTRAQ8plex)	1.274	1.375	1.331	1.261	7.69	64	0	3	3006.58	4.74	1002.87	39.97
														ENQGPAPQGMIMGHPPQEMR	1	2	1	530369258	N-Term(iTRAQ8plex); M12(Oxidation)					9.59	42	0	3	2525.19	-2.55	842.403	25.65
														GPPGSQSQQGPPQGSLGPPPQGGMQGPPGPQGQQNPAR	1	2	1	530369258	N-Term(iTRAQ8plex)	1.039	1.011	1.065	0.748	4.51		0	4	3960	13.5	990.756	26.61
														EASFSPTDNKFATCSDDGTVR	1	3	1	530369258	N-Term(iTRAQ8plex); K10(iTRAQ8plex); C14(Methylthio)	1.065	0.946	1.5	1.156	3.58		1	3	2902.38	-1.84	968.13	32.67
														IWDFLR	1	2	1	530369258	N-Term(iTRAQ8plex)						14	0	2	1153.67	-0.73	577.337	56.39
ICMT	578798794	Protein-S-isoprenylcysteine O-methyltransferase isoform X2	4.79	2	1	1	1				188	21.7	6.27
														VPTGLPFIK	1	2	1	578798794	N-Term(iTRAQ8plex); K9(iTRAQ8plex)	1.051	0.829	1.003	1.002	2.3	20	0	3	1580.01	2.4	527.341	37.41
TOR1AIP1	39753957	Torsin-1A-interacting protein 1 isoform 2	7.72	1	1	3	9	1.481	0.696	0.804	583	66.2	8.18
														SQPAILLLTAAR	5	2	2	39753957;389886539	N-Term(iTRAQ8plex)					3.93	61	0	2	1557.97	2.69	779.487	41.35
														SIQEAPVSEDLVIR	3	1	1	39753957	N-Term(iTRAQ8plex)	0.85	1.004	0.918	1.052	5.5	49	0	2	1860.04	-0.68	930.522	34.77
														LQQQHSEQPPLQPSPVMTR	1	2	2	39753957;389886539	N-Term(iTRAQ8plex)					5.87	33	0	3	2505.31	-2.64	835.776	26.88
RPS25	4506707	40S ribosomal protein S25	22.4	1	3	3	4	1.127	1.521	3.64	125	13.7	10.11
														AALQELLSK	1	1	1	4506707	N-Term(iTRAQ8plex); K9(iTRAQ8plex)	1.029	1.053	0.942	0.826	4.29	47	0	3	1580.98	-4.79	527.663	40.67
														LITPAVVSER	1	1	1	4506707	N-Term(iTRAQ8plex)	1.085	1.104	0.927	0.825	2.11	22	0	2	1388.83	-5.03	694.921	34.25
														GSLARAALQELLSKGLIK	2	1	1	4506707	N-Term(iTRAQ8plex); K14(iTRAQ8plex); K18(iTRAQ8plex)					4.66	13	2	5	2780.74	-4.69	556.953	56.68
POLR2C	14702171	DNA-directed RNA polymerase II subunit RPB3	5.45	1	1	1	1	0.955	1.044	1.491	275	31.4	4.92
														FIIENTDLAVANSIR	1	1	1	14702171	N-Term(iTRAQ8plex)	0.996	1.16	1.03	0.775	4.15		0	2	1980.11	1.32	990.558	49.88
VCP	6005942	Transitional endoplasmic reticulum ATPase	67.99	1	37	37	140	1.538	1.852	1.361	806	89.3	5.26
														LIVDEAINEDNSVVSLSQPK	4	1	1	6005942	N-Term(iTRAQ8plex); K20(iTRAQ8plex)	1.074	0.911	0.936	1.046	6.26	112	0	2	2778.53	-3.21	1389.77	46.23
														AVANETGAFFFLINGPEIMSK	11	1	1	6005942	N-Term(iTRAQ8plex); K21(iTRAQ8plex)	0.975	0.878	0.975	0.996	9.74	111	0	2	2864.55	0.39	1432.78	68.57
														NAPAIIFIDELDAIAPK	11	1	1	6005942	N-Term(iTRAQ8plex); K17(iTRAQ8plex)	0.859	0.997	0.902	0.979	6.16	93	0	2	2419.4	-2.8	1210.2	71.45
														MTNGFSGADLTEICQR	9	1	1	6005942	N-Term(iTRAQ8plex); C14(Methylthio)	1.023	1.016	0.981	0.993	6.66	87	0	2	2092.97	-1.26	1046.99	49.57
														QTNPSAMEVEEDDPVPEIR	1	1	1	6005942	N-Term(iTRAQ8plex)	1.124	1.01	1.096	0.836	6.37	87	0	2	2460.19	0.45	1230.6	35.22
														VINQILTEMDGMSTK	4	1	1	6005942	N-Term(iTRAQ8plex); K15(iTRAQ8plex)	0.942	1.006	1.024	0.912	7.41	80	0	3	2288.24	-2.42	763.418	67.15
														YEMFAQTLQQSR	6	1	1	6005942	N-Term(iTRAQ8plex)	0.946	0.985	0.955	1.194	6.04	76	0	2	1805.92	1.9	903.463	44.09
														LADDVDLEQVANETHGHVGADLAALCSEAALQAIR	29	1	1	6005942	N-Term(iTRAQ8plex); C26(Methylthio)	1.039	0.928	0.918	0.861	11.91	75	0	3	3965.97	1.03	1322.66	70.71
														AIANECQANFISIK	2	1	1	6005942	N-Term(iTRAQ8plex); C6(Methylthio); K14(iTRAQ8plex)	1.078	1.133	0.999	0.821	6.19	74	0	2	2176.16	-3.06	1088.59	44.49
														QAAPCVLFFDELDSIAK	6	1	1	6005942	N-Term(iTRAQ8plex); C5(Methylthio); K17(iTRAQ8plex)	1.013	0.901	0.971	0.92	7.27	63	0	4	2521.33	2.26	631.089	80.89
														EAVCIVLSDDTCSDEK	1	1	1	6005942	N-Term(iTRAQ8plex); C4(Methylthio); C12(Methylthio); K16(iTRAQ8plex)	0.841	1.015	1.153	0.976	5.77	53	0	3	2427.13	-2.39	809.715	52.34
														LGDVISIQPCPDVK	5	1	1	6005942	N-Term(iTRAQ8plex); C10(Methylthio); K14(iTRAQ8plex)	0.985	0.948	0.875	0.975	5.48	52	0	2	2138.18	-2.54	1069.59	48.06
														LDQLIYIPLPDEK	2	1	1	6005942	N-Term(iTRAQ8plex); K13(iTRAQ8plex)	1.058	0.993	0.842	1.112	5.1	50	0	2	2165.26	-2.23	1083.14	56.51
														QTNPSAMEVEEDDPVPEIRR	3	1	1	6005942	N-Term(iTRAQ8plex)	1.039	1.04	0.983	1.072	4.46	49	1	2	2616.29	2.09	1308.65	30.51
														NAPAIIFIDELDAIAPKR	4	1	1	6005942	N-Term(iTRAQ8plex); K17(iTRAQ8plex)	0.922	0.966	0.978	1.052	8.4	48	1	4	2575.49	-7.54	644.627	63.13
														EVDIGIPDATGR	2	1	1	6005942	N-Term(iTRAQ8plex)	1.084	1.248	0.774	0.843	3.72	44	0	2	1546.83	-4.78	773.919	30.02
														DVDLEFLAK	4	1	1	6005942	N-Term(iTRAQ8plex); K9(iTRAQ8plex)	1.024	0.972	0.98	0.894	4.41	44	0	2	1657.95	-5.48	829.48	38.46
														IVSQLLTLMDGLKQR	3	1	1	6005942	N-Term(iTRAQ8plex); K13(iTRAQ8plex)	1.092	1.292	1.385	0.95	5.4	40	1	4	2323.4	0.57	581.606	78.99
														ELQELVQYPVEHPDKFLK	3	1	1	6005942	N-Term(iTRAQ8plex); K15(iTRAQ8plex); K18(iTRAQ8plex)	1.034	0.895	1.066	1.033	5.98	40	1	3	3124.8	6.51	1042.27	44.31
														ERQTNPSAMEVEEDDPVPEIR	1	1	1	6005942	N-Term(iTRAQ8plex)	1.032	1.437	1.221	1.421	7.18	39	1	3	2745.33	1.36	915.783	31.11
														ETVVEVPQVTWEDIGGLEDVKR	2	1	1	6005942	N-Term(iTRAQ8plex); K21(iTRAQ8plex)	0.826	0.936	0.933	0.99	7.69	36	1	4	3106.7	3.37	777.43	52.18
														AFEEAEKNAPAIIFIDELDAIAPK	1	1	1	6005942	N-Term(iTRAQ8plex); K7(iTRAQ8plex); K24(iTRAQ8plex)	0.99	0.798	1.205	0.829	6.96	35	1	3	3527.98	0.52	1176.66	70.86
														KYEMFAQTLQQSR	3	1	1	6005942	N-Term(iTRAQ8plex); K1(iTRAQ8plex)	0.918	0.915	1.189	0.89	3.91	29	1	3	2238.22	2.66	746.746	33.63
														QTNPSAMEVEEDDPVPEIRR	2	1	1	6005942	N-Term(iTRAQ8plex); M7(Oxidation)	1.167	1.135	1.055	1.054	5.64	28	1	3	2632.29	2.96	878.102	29.27
														ESIESEIRR	2	1	1	6005942	N-Term(iTRAQ8plex)	1.228	0.884	1.007	1.14	3.54	24	1	3	1422.78	-3.5	474.932	24.88
														GPELLTMWFGESEANVR	2	1	1	6005942	N-Term(iTRAQ8plex); M7(Oxidation)	0.973	1.219	0.829	1.05	4.22	23	0	3	2256.14	3.54	752.717	59.62
														QLAQIKEMVELPLRHPALFK	2	1	1	6005942	N-Term(iTRAQ8plex); K6(iTRAQ8plex); K20(iTRAQ8plex)	1.068	0.782	1.153	0.953	8.4	17	2	6	3273.95	-3.72	546.498	52.84
														MDELQLFRGDTVLLK	1	1	1	6005942	N-Term(iTRAQ8plex); K15(iTRAQ8plex)					3.11	16	1	4	2386.34	-7.59	597.342	50.44
														EMVELPLRHPALFK	1	1	1	6005942	N-Term(iTRAQ8plex); M2(Oxidation); K14(iTRAQ8plex)					4.29	15	1	4	2304.32	-6.27	576.836	31.52
														EMVELPLRHPALFK	3	1	1	6005942	N-Term(iTRAQ8plex); K14(iTRAQ8plex)	1.397	1.035	0.764	0.997	5.55	15	1	4	2288.33	-5.76	572.837	35
														VVETDPSPYCIVAPDTVIHCEGEPIKREDEEESLNEVGYDDIGGCR	2	1	1	6005942	N-Term(iTRAQ8plex); C10(Methylthio); C20(Methylthio); K26(iTRAQ8plex); C45(Methylthio)	1.039	1.011	0.972	0.962	8.09	14	2	5	5823.68	0.23	1165.54	53.92
														MDELQLFR	1	1	1	6005942	N-Term(iTRAQ8plex); M1(Oxidation)	0.984	1.082	0.952	0.899	2.54	13	0	2	1371.72	-4.73	686.363	30.93
														IHVLPIDDTVEGITGNLFEVYLKPYFLEAYRPIRK	1	1	1	6005942	N-Term(iTRAQ8plex); K23(iTRAQ8plex); K35(iTRAQ8plex)					7.12		1	7	5031.83	-2.74	719.697	78.23
														AHVIVMAATNRPNSIDPALR	1	1	1	6005942	N-Term(iTRAQ8plex)	0.849	1.173	0.969	0.999	2.98		0	3	2450.38	6.25	817.463	31.4
														ERQTNPSAMEVEEDDPVPEIRR	1	1	1	6005942	N-Term(iTRAQ8plex)					2.92		2	4	2901.42	-4.87	726.11	27.62
														NVFIIGATNRPDIIDPAILRPGR	1	1	1	6005942	N-Term(iTRAQ8plex)	0.813	1.036	0.812	1.238	1.61		0	4	2822.64	2.6	706.415	44.79
														FPSGNQGGAGPSQGSGGGTGGSVYTEDNDDDLYG	1	1	1	6005942	N-Term(iTRAQ8plex)	1.406	0.837	1.2	1.453	1.52		0	2	3524.55	7.74	1762.78	35.87
														GILLYGPPGTGK	1	1	1	6005942	N-Term(iTRAQ8plex); K12(iTRAQ8plex)	1.362	1.048	0.813	0.962	1.51		0	3	1781.07	-6.96	594.36	30.71
														NVFIIGATNRPDIIDPAILRPGRLDQLIYIPLPDEK	1	1	1	6005942	N-Term(iTRAQ8plex); K36(iTRAQ8plex)					1.41		1	5	4664.68	0.99	933.742	62.79
CCT2	5453603	T-complex protein 1 subunit beta isoform 1	49.35	2	18	18	136	1.641	1.832	1.542	535	57.5	6.46
														QLIYNYPEQLFGAAGVMAIEHADFAGVER	9	2	1	5453603	N-Term(iTRAQ8plex)	0.876	1.02	1.209	1.354	12.38	111	0	3	3513.77	-3.27	1171.93	71.55
														VQDDEVGDGTTSVTVLAAELLR	11	2	1	5453603	N-Term(iTRAQ8plex)	0.955	1	0.983	0.977	8.96	109	0	2	2592.38	3.35	1296.69	61.11
														QLIYNYPEQLFGAAGVMAIEHADFAGVER	1	2	1	5453603	N-Term(iTRAQ8plex); M17(Oxidation)					10.65	106	0	3	3529.76	-3.44	1177.26	65.25
														QVLLSAAEAAEVILR	49	2	1	5453603	N-Term(iTRAQ8plex)	1.072	1.103	0.95	0.978	7.5	103	0	3	1887.11	-4.07	629.71	79.27
														MLPTIIADNAGYDSADLVAQLR	27	2	1	5453603	N-Term(iTRAQ8plex)	1.082	1.033	0.99	1.106	9	102	0	3	2651.41	1.27	884.473	61.91
														AAHSEGNTTAGLDMR	8	2	1	5453603	N-Term(iTRAQ8plex)	1.072	1.013	0.926	1.046	5.99	84	0	3	1834.9	-3.14	612.304	22.21
														LALVTGGEIASTFDHPELVK	3	2	1	5453603	N-Term(iTRAQ8plex); K20(iTRAQ8plex)	0.972	0.917	0.958	1.087	8.25	80	0	3	2705.52	-6.18	902.51	55.64
														DASLMVTNDGATILK	4	2	1	5453603	N-Term(iTRAQ8plex); K15(iTRAQ8plex)	1.114	0.894	1.102	1.004	6.36	69	0	2	2157.21	0.59	1079.11	33.49
														QVLLSAAEAAEVILRVDNIIK	1	2	1	5453603	N-Term(iTRAQ8plex); K21(iTRAQ8plex)					9.46	62	1	4	2873.74	4.9	719.191	80.59
														TVYGGGCSEMLMAHAVTQLANR	5	2	1	5453603	N-Term(iTRAQ8plex); C7(Methylthio)	0.978	1.074	0.891	1.151	9.29	58	0	3	2659.27	-3.15	887.094	51.04
														EGTIGDMAILGITESFQVK	2	2	1	5453603	N-Term(iTRAQ8plex); K19(iTRAQ8plex)	1.003	1.077	1.038	1.086	7.52	58	0	3	2617.43	-2.17	873.149	64.73
														AAHSEGNTTAGLDMR	4	2	1	5453603	N-Term(iTRAQ8plex); M14(Oxidation)					5.7	57	0	3	1850.89	-1.78	617.636	15.08
														QDLMNIAGTTLSSK	1	2	1	5453603	N-Term(iTRAQ8plex); K14(iTRAQ8plex)	1.024	1.023	0.88	0.866	5.48	56	0	2	2087.16	-2.84	1044.08	39.53
														LTSFIGAIAIGDLVK	5	1	1	5453603	N-Term(iTRAQ8plex); K15(iTRAQ8plex)	0.998	0.93	1.013	0.891	6.22	52	0	3	2126.3	-2.85	709.438	73.25
														GATQQILDEAER	1	2	1	5453603	N-Term(iTRAQ8plex)	1.083	1.127	0.792	1.089	4.78	43	0	2	1634.86	-2.61	817.934	27.39
														LTSFIGAIAIGDLVKSTLGPK	1	1	1	5453603	N-Term(iTRAQ8plex); K15(iTRAQ8plex); K21(iTRAQ8plex)					8.67	41	1	4	3013.84	-1.13	754.215	76.3
														ILIANTGMDTDKIK	1	2	1	5453603	N-Term(iTRAQ8plex); K12(iTRAQ8plex); K14(iTRAQ8plex)					5.08	39	1	2	2445.45	0.62	1223.23	31.17
														EGTIGDMAILGITESFQVKR	1	2	1	5453603	N-Term(iTRAQ8plex); K19(iTRAQ8plex)	1.025	0.846	1.237	1.184	7.02	35	1	3	2773.54	0.71	925.185	56.41
														SLHDALCVLAQTVK	1	2	1	5453603	N-Term(iTRAQ8plex); C7(Methylthio); K14(iTRAQ8plex)					2.86	25	0	4	2152.19	-8.04	538.803	54.03
														SLHDALCVLAQTVKDSR	1	2	1	5453603	N-Term(iTRAQ8plex); C7(Methylthio); K14(iTRAQ8plex)	1.257	0.839	1.153	0.962	4.08	17	1	5	2510.36	-3.15	502.878	54.32
DDX23	41327771	Probable ATP-dependent RNA helicase DDX23	9.76	2	8	8	10	0.663	0.767	1.746	820	95.5	9.55
														GFIAGIDLK	2	2	1	41327771	N-Term(iTRAQ8plex); K9(iTRAQ8plex)	1.179	0.91	1.096	0.888	4.02	45	0	2	1541.94	-4.56	771.476	37.98
														AGAKDILVATDVAGR	1	1	1	41327771	N-Term(iTRAQ8plex); K4(iTRAQ8plex)	1.177	1.269	0.976	0.987	4.16	42	1	2	2065.22	1.1	1033.12	28.42
														DILVATDVAGR	1	1	1	41327771	N-Term(iTRAQ8plex)	1.009	0.972	0.868	0.95	3.49	22	0	2	1433.82	-2.9	717.415	30.34
														ELAQQIEEETIK	1	2	1	41327771	N-Term(iTRAQ8plex); K12(iTRAQ8plex)	1.094	0.854	0.89	0.916	4.43	20	0	3	2039.13	-9.4	680.381	36.51
														EFALSNLK	2	1	1	41327771	N-Term(iTRAQ8plex); K8(iTRAQ8plex)	1.143	0.858	1.051	0.973	3.19	20	0	2	1529.91	-1.55	765.46	35.44
														TVAVIGGISR	1	2	1	41327771	N-Term(iTRAQ8plex)	1.043	0.851	0.976	0.973	3.23	13	0	2	1276.78	-3.41	638.896	28.8
														CTYVVLDEADR	1	2	1	41327771	N-Term(iTRAQ8plex); C1(Methylthio)	0.873	0.981	1.122	1.007	2.69		0	2	1633.78	-5.29	817.393	38.28
														QTVMFTATMPPAVER	1	1	1	41327771	N-Term(iTRAQ8plex)					1.4		0	3	1983.03	-2.4	661.681	36.87
ORC3	308737003	Origin recognition complex subunit 3 isoform 3	1.06	4	1	1	1	0.505	0.524	1.363	568	65.9	7.62
														LTWGGC	1	4	1	308737003	N-Term(iTRAQ8plex); C6(Methylthio)	1.219	1.322	1.072	0.911		25	0	2	986.471	-3.11	493.739	44.62
TIMM13	11024700	Mitochondrial import inner membrane translocase subunit Tim13	14.74	1	1	1	1	0.625	0.521	0.675	95	10.5	8.18
														VQIAVANAQELLQR	1	1	1	11024700	N-Term(iTRAQ8plex)	1.329	0.927	0.924	0.908	5.53	81	0	3	1857.09	3.37	619.702	49.72
STX12	28933465	Syntaxin-12	11.59	1	2	2	2	1.325	1.02	1.085	276	31.6	5.59
														ELGSLPLPLSTSEQR	1	1	1	28933465	N-Term(iTRAQ8plex)	0.989	1.123	0.923	0.954	4.86	39	0	2	1931.08	4.85	966.046	40.37
														LMNDFSAALNNFQAVQR	1	1	1	28933465	N-Term(iTRAQ8plex)	0.93	0.869	0.904	0.992	4.41	33	0	2	2243.16	0.91	1122.08	63.73
ACAT2	148539872	Acetyl-CoA acetyltransferase, cytosolic	17.63	2	3	3	3	1.612	1.823	1.073	397	41.3	6.92
														ATVAPEDVSEVIFGHVLAAGCGQNPVR	1	2	1	148539872	N-Term(iTRAQ8plex); C21(Methylthio)	1.097	1.089	1.055	1.198	9.37	56	0	3	3086.57	-0.77	1029.53	64.57
														ILVTLLHTLER	1	2	1	148539872	N-Term(iTRAQ8plex)	0.937	0.921	0.713	0.733	4.79	53	0	3	1612.01	1.38	538.009	68.44
														LKPYFLTDGTGTVTPANASGINDGAAAVVLMK	1	2	1	148539872	N-Term(iTRAQ8plex); K2(iTRAQ8plex); K32(iTRAQ8plex)					6.41	33	0	4	4105.26	-4.09	1027.07	51.94
UBE2N	4507793	Ubiquitin-conjugating enzyme E2 N	42.76	2	4	4	9	0.881	1.043	0.736	152	17.1	6.57
														TVLLSIQALLSAPNPDDPLANDVAEQWK	3	1	1	4507793	N-Term(iTRAQ8plex); K28(iTRAQ8plex)	1.039	1.011	0.972	0.962	6.98	60	0	3	3626.99	0.07	1209.67	80.12
														LYAMNNI	2	1	1	4507793	N-Term(iTRAQ8plex)					2.24	33	0	2	1142.62	4.12	571.815	41.31
														TNEAQAIETAR	1	2	1	4507793	N-Term(iTRAQ8plex)	1.082	0.895	0.931	1.285	4.36	31	0	2	1507.8	-1.14	754.404	23.99
														LLAEPVPGIKAEPDESNAR	3	2	1	4507793	N-Term(iTRAQ8plex); K10(iTRAQ8plex)					3.96	13	1	4	2614.45	-6.79	654.368	32.97
TPP2	186972143	Tripeptidyl-peptidase 2	2.88	5	2	2	3	1.364	1.126	1.623	1249	138.3	6.32
														GPSADGALGVSISAPGGAIASVPNWTLR	2	5	1	186972143	N-Term(iTRAQ8plex)					6.64	49	0	3	2925.58	2.73	975.865	50.57
														WTDLFDNK	1	4	1	186972143	N-Term(iTRAQ8plex); K8(iTRAQ8plex)	1.313	1.078	1.153	0.885	2.94	13	0	3	1646.88	-13.81	549.631	45.94
ME1	4505143	NADP-dependent malic enzyme	6.99	1	2	2	3	2.275	1.185	0.95	572	64.1	6.13
														GSEYDDFLDEFMEAVSSK	2	1	1	4505143	N-Term(iTRAQ8plex); K18(iTRAQ8plex)	1.099	0.904	0.971	1.05	6.37	63	0	3	2677.28	1.11	893.099	75.22
														QQLNIHGLLPPSFNSQEIQVLR	1	1	1	4505143	N-Term(iTRAQ8plex)	0.81	1.223	0.804	1.478	6.2	25	0	3	2835.58	-0.04	945.864	50.86
GRHPR	6912396	Glyoxylate reductase/hydroxypyruvate reductase	3.05	1	1	1	1	2.012	2.763	1.453	328	35.6	7.39
														ILDAAGANLK	1	1	1	6912396	N-Term(iTRAQ8plex); K10(iTRAQ8plex)	0.995	0.928	0.917	0.895	4.56	38	0	2	1593.98	-1.46	797.492	32.69
TPM1	530406418	Tropomyosin alpha-1 chain isoform X18	42.04	16	4	11	53	1.33	0.638	1.46	245	28.5	4.78
														LATALQKLEEAEK	3	48	4	24119203;530406418;4507651;530390121	N-Term(iTRAQ8plex); K7(iTRAQ8plex); K13(iTRAQ8plex)					7.13	67	1	2	2356.42	-1.79	1178.71	48.57
														SLQEQADAAEER	3	9	1	530406418	N-Term(iTRAQ8plex)	0.839	0.977	1.089	0.802	5.32	60	0	2	1650.83	0.79	825.916	22.51
														LEEAEKAADESER	4	48	4	24119203;530406418;4507651;530390121	N-Term(iTRAQ8plex); K6(iTRAQ8plex)					6.67	50	1	2	2085.08	-3.62	1043.05	28.62
														IQLVEEELDRAQER	24	48	4	24119203;530406418;4507651;530390121	N-Term(iTRAQ8plex)					5	41	1	2	2032.1	0.42	1016.55	50.57
														EAETRAEFAER	4	48	4	24119203;530406418;4507651;530390121	N-Term(iTRAQ8plex)					3.02	29	1	3	1612.82	-2.02	538.278	21.89
														RIQLVEEELDRAQER	8	48	4	24119203;530406418;4507651;530390121	N-Term(iTRAQ8plex)					4.06	15	2	3	2188.2	1.98	730.073	32.44
														HIAEDADRKYEEVAR	3	25	1	530406418	N-Term(iTRAQ8plex); K9(iTRAQ8plex)	1.085	1.105	1.272	0.976	2.57	13	2	4	2410.3	4.27	603.331	25.77
														AQKDEEKMEIQEIQLK	1	25	1	530406418	N-Term(iTRAQ8plex); K3(iTRAQ8plex); K7(iTRAQ8plex); K16(iTRAQ8plex)	1.013	0.881	1.152	0.885	5.17		2	5	3176.82	-0.93	636.171	28.66
														LVIIESDLERAEER	1	25	1	530406418	N-Term(iTRAQ8plex)	1.145	1.192	1.21	1.071	2.91		1	3	1976.09	-5.06	659.367	53.29
														RIQLVEEELDR	1	48	4	24119203;530406418;4507651;530390121	N-Term(iTRAQ8plex)					1.26		1	3	1703.95	-5.96	568.655	34.99
														AEFAER	1	49	4	24119203;530406418;4507651;530390121	N-Term(iTRAQ8plex)						13	0	2	1026.55	-5.72	513.777	19.76
UQCRC2	50592988	Cytochrome b-c1 complex subunit 2, mitochondrial	32.23	1	10	10	27	0.848	1.143	0.74	453	48.4	8.63
														YEDFSNLGTTHLLR	5	1	1	50592988	N-Term(iTRAQ8plex)	0.935	0.949	1.002	1.071	7.53	93	0	3	1970.03	2.46	657.349	36.49
														SMAASGNLGHTPFVDEL	4	1	1	50592988	N-Term(iTRAQ8plex)	1.378	1.211	1.063	1.042	4.52	57	0	2	2050.03	2.03	1025.52	40.32
														LPNGLVIASLENYSPVSR	2	1	1	50592988	N-Term(iTRAQ8plex)	1.25	1.087	0.989	1.19	5.69	38	0	3	2233.25	1.41	745.089	52.68
														WEVADLQPQLK	4	1	1	50592988	N-Term(iTRAQ8plex); K11(iTRAQ8plex)	1.02	1.029	0.916	0.935	4.74	38	0	2	1935.11	-1.2	968.06	39.87
														AGSRYEDFSNLGTTHLLR	2	1	1	50592988	N-Term(iTRAQ8plex)					5.46	29	1	4	2341.21	-5.9	586.057	30.91
														NALANPLYCPDYR	2	1	1	50592988	N-Term(iTRAQ8plex); C9(Methylthio)	0.891	1.067	0.993	1.216	3.93	29	0	2	1859.9	-4.32	930.454	39.96
														EQNGDSLVHAAFVAESAVAGSAEANAFSVLQHVLGAGPHVK	3	1	1	50592988	N-Term(iTRAQ8plex); K41(iTRAQ8plex)					10.14	22	0	5	4693.44	-4.5	939.493	80.77
														RWEVADLQPQLK	1	1	1	50592988	N-Term(iTRAQ8plex); K12(iTRAQ8plex)	1.35	1.288	1.107	0.837	4.68	15	1	3	2091.22	2.8	697.746	32.05
														SMAASGNLGHTPFVDEL	1	1	1	50592988	N-Term(iTRAQ8plex); M2(Oxidation)					2.55	14	0	2	2066.01	-4.03	1033.51	38.57
														IGKVTSEELHYFVQNHFTSAR	1	1	1	50592988	N-Term(iTRAQ8plex); K3(iTRAQ8plex)	1.134	0.952	1.229	1.25	4.76		1	4	3071.67	4.18	768.672	44.44
														IGLFIK	2	1	1	50592988	N-Term(iTRAQ8plex); K6(iTRAQ8plex)						15	0	2	1298.85	-8.92	649.931	42.16
GNAI2	4504041	Guanine nucleotide-binding protein G(i) subunit alpha-2 isoform 1	31.55	12	6	10	17	1.053	1.758	0.917	355	40.4	5.54
														EYQLNDSAAYYLNDLER	3	6	1	4504041	N-Term(iTRAQ8plex)	0.989	0.904	1.014	1.186	6.54	110	0	2	2381.16	-0.21	1191.08	48.14
														IAQSDYIPTQQDVLR	4	6	1	4504041	N-Term(iTRAQ8plex)	1.032	1.021	1.08	1.187	5.04	71	0	3	2051.11	-1.07	684.373	36.23
														SREYQLNDSAAYYLNDLER	1	6	1	4504041	N-Term(iTRAQ8plex)	0.827	1.086	1.367	1.131	6.71	66	1	3	2624.31	6.87	875.441	41.47
														ILLLGAGESGK	2	18	6	24111250;4504041;5729850;162461738;33946324;117938765	N-Term(iTRAQ8plex); K11(iTRAQ8plex)					5.86	60	0	3	1666.03	-3.95	556.015	39.86
														AVVYSNTIQSIMAIVK	1	5	1	4504041	N-Term(iTRAQ8plex); K16(iTRAQ8plex)	1.066	1.215	1.06	0.972	5.41	54	0	3	2345.37	-1.88	782.461	68.93
														NVQFVFDAVTDVIIK	1	9	3	4504041;5729850;33946324	N-Term(iTRAQ8plex); K15(iTRAQ8plex)					6.55	54	0	3	2316.33	-3.65	772.783	78.04
														IIHEDGYSEEECR	2	5	1	4504041	N-Term(iTRAQ8plex); C12(Methylthio)	1.117	1.087	1.208	1.231	5.72	45	0	3	1929.88	8.04	643.964	26.21
														NVQFVFDAVTDVIIKNNLK	1	9	3	4504041;5729850;33946324	N-Term(iTRAQ8plex); K15(iTRAQ8plex); K19(iTRAQ8plex)					8.32	25	1	4	3089.8	-4.04	773.206	74.11
														RLWADHGVQACFGR	1	6	1	4504041	N-Term(iTRAQ8plex); C11(Methylthio)					4.69	19	1	4	1965.97	-6.86	492.248	34.4
														DLHFK	1	8	2	4504041;33946324	N-Term(iTRAQ8plex); K5(iTRAQ8plex)						16	0	3	1267.75	-11.82	423.254	25.22
PSMC1	24430151	26S protease regulatory subunit 4	23.41	1	8	8	14	1.465	1.519	1.147	440	49.2	6.21
														QEGTPEGLYL	2	1	1	24430151	N-Term(iTRAQ8plex)	0.896	1.305	0.959	1.134	2.74	68	0	2	1410.74	1.93	705.876	37.08
														VHAVIGVLMDDTDPLVTVMK	1	1	1	24430151	N-Term(iTRAQ8plex); K20(iTRAQ8plex)					6.29	56	0	4	2761.54	-1.42	691.141	66.09
														IKDYLLMEEEFIR	1	1	1	24430151	N-Term(iTRAQ8plex); K2(iTRAQ8plex)	1.021	0.874	1.045	0.958	4.08	40	1	2	2307.27	-5.83	1154.14	57.09
														TMLELLNQLDGFDSR	3	1	1	24430151	N-Term(iTRAQ8plex)	1.131	0.876	1.075	0.848	4.39	32	0	3	2056.07	2.52	686.029	66.55
														VAEEHAPSIVFIDEIDAIGTK	2	1	1	24430151	N-Term(iTRAQ8plex); K21(iTRAQ8plex)	1.099	0.984	0.967	1.085	8.46	32	0	3	2862.57	0.99	954.863	52.74
														IETLDPALIRPGR	2	1	1	24430151	N-Term(iTRAQ8plex)	1.012	1.382	0.93	0.936	3.23	26	0	3	1755.04	-1.71	585.685	37.25
														TMLELLNQLDGFDSRGDVK	2	1	1	24430151	N-Term(iTRAQ8plex); K19(iTRAQ8plex)	1.185	1.027	0.862	0.798	7.39	23	1	4	2759.47	-4.3	690.624	61.03
														VIMATNRIETLDPALIRPGR	1	1	1	24430151	N-Term(iTRAQ8plex)					1.12		1	4	2540.48	4.93	635.875	42.29
GSK3B	225903437	Glycogen synthase kinase-3 beta isoform 2	5.24	2	1	1	1	0.982	1.119	0.672	420	46.7	8.78
														IQAAASTPTNATAASDANTGDR	1	2	1	225903437	N-Term(iTRAQ8plex)	0.977	1.384	0.828	1.148	7.04	66	0	3	2408.22	8.74	803.41	22.75
TMX3	530414230	Protein disulfide-isomerase TMX3 isoform X3	4.73	3	1	1	1	1.588	1.051	1.238	338	38	5.27
														MDATSYSSIASEFGVR	1	3	1	530414230	N-Term(iTRAQ8plex)	0.821	0.905	1.137	1.138	4.75	25	0	2	2024.99	-0.4	1013	48.38
PRPF3	4758556	U4/U6 small nuclear ribonucleoprotein Prp3	3.66	1	2	2	2	1.043	1.341	1.789	683	77.5	9.5
														CVLVWEGTAK	1	1	1	4758556	N-Term(iTRAQ8plex); C1(Methylthio); K10(iTRAQ8plex)	1.104	0.807	0.979	0.873	4.41	43	0	3	1759.96	-7.23	587.324	45.46
														AADHLKPFLDDSTLR	1	1	1	4758556	N-Term(iTRAQ8plex); K6(iTRAQ8plex)	1.175	0.857	1.086	1.067	3.03		0	4	2307.28	-7.14	577.574	31.29
ZFPL1	33300635	Zinc finger protein-like 1	5.81	1	1	1	2	0.636	0.641	0.853	310	34.1	8.07
														AAADSDPNLDPLMNPHIR	2	1	1	33300635	N-Term(iTRAQ8plex)	0.97	1.103	0.904	1.186	6.15	60	0	3	2251.15	0.83	751.054	31.98
RPL5	14591909	60S ribosomal protein L5	35.02	1	11	11	78	1.582	1.545	1.351	297	34.3	9.72
														VGLTNYAAAYCTGLLLAR	45	1	1	14591909	N-Term(iTRAQ8plex); C11(Methylthio)	1	0.954	1.04	1.082	7.38	92	0	3	2220.19	4.81	740.736	74.16
														NSVTPDMMEEMYK	3	1	1	14591909	N-Term(iTRAQ8plex); K13(iTRAQ8plex)	0.983	0.926	0.979	0.951	6.24	66	0	2	2183.06	-2.38	1092.03	34.57
														EFNAEVHR	1	1	1	14591909	N-Term(iTRAQ8plex)	1.036	1.134	0.761	1.063	4.61	44	0	3	1305.68	-6.3	435.897	19.85
														HIMGQNVADYMR	2	1	1	14591909	N-Term(iTRAQ8plex)	1.06	0.987	1.322	1.171	3.85	42	0	3	1738.87	2.85	580.296	27.54
														HIMGQNVADYMR	2	1	1	14591909	N-Term(iTRAQ8plex); M11(Oxidation)					4.49	40	0	3	1754.86	-3.08	585.624	24.74
														DIICQIAYAR	6	1	1	14591909	N-Term(iTRAQ8plex); C4(Methylthio)	1.103	1.19	0.912	1.006	3.85	39	0	2	1515.79	-1.19	758.401	47.23
														HIMGQNVADYMR	3	1	1	14591909	N-Term(iTRAQ8plex); M3(Oxidation); M11(Oxidation)					4.61	38	0	3	1770.86	-0.32	590.957	20.59
														VTNRDIICQIAYAR	6	1	1	14591909	N-Term(iTRAQ8plex); C8(Methylthio)	1.043	0.907	1.084	0.924	4.11	35	1	2	1986.05	-2.27	993.53	39.99
														IEGDMIVCAAYAHELPK	2	1	1	14591909	N-Term(iTRAQ8plex); C8(Methylthio); K17(iTRAQ8plex)					5.09	32	0	4	2514.3	-0.74	629.33	56.06
														KHIMGQNVADYMR	1	1	1	14591909	N-Term(iTRAQ8plex); K1(iTRAQ8plex)					4.97	31	1	4	2171.15	-6.54	543.544	24.54
														NSVTPDMMEEMYKK	1	1	1	14591909	N-Term(iTRAQ8plex); M7(Oxidation); M8(Oxidation); M11(Oxidation); K13(iTRAQ8plex); K14(iTRAQ8plex)	0.965	1.037	1.108	0.877	4.07	25	1	4	2663.34	-2.53	666.591	21.79
														NSVTPDMMEEMYKK	1	1	1	14591909	N-Term(iTRAQ8plex); K13(iTRAQ8plex); K14(iTRAQ8plex)					6.63	24	1	4	2615.37	1.21	654.597	30.14
														NSVTPDMMEEMYK	1	1	1	14591909	N-Term(iTRAQ8plex); M11(Oxidation); K13(iTRAQ8plex)	1.163	0.932	0.926	0.989	4.83	23	0	3	2199.06	2.02	733.693	28.49
														KHIMGQNVADYMR	1	1	1	14591909	N-Term(iTRAQ8plex); K1(iTRAQ8plex); M12(Oxidation)					4.56	20	1	4	2187.15	-5.4	547.543	21.53
														AHAAIRENPVYEK	1	1	1	14591909	N-Term(iTRAQ8plex); K13(iTRAQ8plex)					3.91	12	1	4	2106.18	-4.68	527.301	20.12
														QFSQYIK	2	1	1	14591909	N-Term(iTRAQ8plex); K7(iTRAQ8plex)	1.119	0.808	1.165	0.857	3.3	18	0	3	1521.88	-4.48	507.965	30.93
MPV17L2	116235468	Mpv17-like protein 2	17.96	1	2	2	2	1.076	0.88	0.924	206	23.2	9.25
														ALLVTNTLGCGALMAAGDGVR	1	1	1	116235468	N-Term(iTRAQ8plex); C10(Methylthio)					5.9	46	0	3	2353.24	3.59	785.086	64.52
														SPVPLTPPGCVALDTR	1	1	1	116235468	N-Term(iTRAQ8plex); C10(Methylthio)	0.792	1.047	0.953	1.158	3.83	19	0	2	1973.06	3.28	987.032	42.99
NDUFAF2	29789409	Mimitin, mitochondrial	22.49	1	2	2	7	0.529	0.683	0.556	169	19.8	8.97
														EVDYEAGDIPTEWEAWIR	6	1	1	29789409	N-Term(iTRAQ8plex)	0.986	0.982	0.958	0.981	6.76	74	0	2	2483.21	3.88	1242.11	58.01
														LLSKETSEELLPPPVQTQIK	1	1	1	29789409	N-Term(iTRAQ8plex); K4(iTRAQ8plex); K20(iTRAQ8plex)					4.47	18	1	3	3162.87	-2.35	1054.96	40.11
KHDRBS1	5730027	KH domain-containing, RNA-binding, signal transduction-associated protein 1 isoform 1	18.74	5	4	4	7	0.992	1.018	0.961	443	48.2	8.66
														LQEETGAK	1	4	1	5730027	N-Term(iTRAQ8plex); K8(iTRAQ8plex)	0.967	0.935	0.882	1.02	3.76	33	0	3	1483.86	0.01	495.291	22.18
														ASPATQPPPLLPPSATGPDATVGGPAPTPLLPPSATASVK	3	2	1	5730027	N-Term(iTRAQ8plex); K40(iTRAQ8plex)	1.039	1.011	0.972	0.962	7.22	17	0	4	4335.44	8.72	1084.62	44.47
														YLPELMAEKDSLDPSFTHAMQLLTAEIEK	1	2	1	5730027	N-Term(iTRAQ8plex); M6(Oxidation); K9(iTRAQ8plex); K29(iTRAQ8plex)					5.71		1	5	4249.29	7.38	850.663	70.64
														YLPELMAEKDSLDPSFTHAMQLLTAEIEK	1	2	1	5730027	N-Term(iTRAQ8plex); K9(iTRAQ8plex); K29(iTRAQ8plex)	1.012	0.798	0.927	0.84	5.04		1	5	4233.27	3.74	847.461	76.73
														ISVLGK	1	1	1	5730027	N-Term(iTRAQ8plex); K6(iTRAQ8plex)	0.926	1.111	1.198	0.912		19	0	2	1224.81	-6.73	612.906	29.44
NOP16	148747209	Nucleolar protein 16 isoform 3	23.03	3	4	4	6	1.025	0.761	1.091	178	21.2	9.94
														AMEVDIEERPK	1	3	1	148747209	N-Term(iTRAQ8plex); K11(iTRAQ8plex)	1.115	0.95	1.034	0.864	4.28	70	0	2	1925.06	-1.95	963.033	25.85
														FYPAEWQDFLDSLQK	2	1	1	148747209	N-Term(iTRAQ8plex); K15(iTRAQ8plex)	1.11	1.039	1.222	1.027	6.29	54	0	3	2495.31	1.69	832.442	69.34
														QNLAEMGLAVDPNR	1	3	1	148747209	N-Term(iTRAQ8plex)	1.03	0.958	1.069	1.041	4.59	26	0	2	1831.97	1.03	916.487	33.93
														FYPAEWQDFLDSLQKR	2	1	1	148747209	N-Term(iTRAQ8plex); K15(iTRAQ8plex)	1.127	0.887	0.935	0.845	4.25		1	4	2651.38	-9.21	663.601	63.23
RPP30	5454024	Ribonuclease P protein subunit p30 isoform b	5.6	3	1	1	1	1.048	0.869	3.012	268	29.3	8.91
														NVIISSAAERPLEIR	1	3	1	5454024	N-Term(iTRAQ8plex)	0.723	1.273	1.221	0.903	2.57		0	3	1972.13	-7.9	658.049	33.33
BRE	40353759	BRCA1-A complex subunit BRE isoform 3	3.72	4	1	1	3				376	42.7	5.44
														ISPMLSPFISSVVR	3	4	1	40353759	N-Term(iTRAQ8plex)					4.42	41	0	3	1837.05	-2.7	613.022	55.77
SEC24C	38373669	Protein transport protein Sec24C	5.48	1	4	4	7	1.434	1.395	1.007	1094	118.2	7.06
														SDVLQPGAEVTTDDR	3	1	1	38373669	N-Term(iTRAQ8plex)	0.926	1.077	1.062	1.159	4.52	69	0	2	1906.97	3.96	953.99	26.64
														YASFQVENDQER	2	1	1	38373669	N-Term(iTRAQ8plex)	1.16	0.923	0.941	1.223	4.62	58	0	2	1789.86	-5.17	895.432	25.88
														LPPEEASPYVVDHGESGPLR	1	1	1	38373669	N-Term(iTRAQ8plex)	1.007	1.278	1.379	1.502	5.74	44	0	3	2453.26	-1.48	818.424	31.5
														SPVESTTEPPAVR	1	1	1	38373669	N-Term(iTRAQ8plex)					3.12	22	0	2	1673.9	0.49	837.455	20.76
NLRC3	118918429	Protein NLRC3	0.75	1	1	1	1	1.526	1.845	1.113	1065	114.6	8.29
														TLEILDLR	1	1	1	118918429	N-Term(iTRAQ8plex)	0.977	1.063	0.911	1.04	2.4		0	2	1276.77	-5.89	638.889	36.12
ECE1	578798498	Endothelin-converting enzyme 1 isoform X1	2.26	5	1	1	1	1.031	1.509	1.106	753	85.4	5.8
														NEIVFPAGILQAPFYTR	1	5	1	578798498	N-Term(iTRAQ8plex)	0.884	1.056	0.877	1.09	4.01	23	0	2	2240.24	2.37	1120.63	59
PTK2	530389222	Focal adhesion kinase 1 isoform X12	1.68	17	1	1	2	1.814	1.982	1.065	955	108.1	6.07
														LQPQEISPPPTANLDR	2	17	1	530389222	N-Term(iTRAQ8plex)	0.924	1.206	0.978	1.201	4.9	35	0	2	2080.15	7.98	1040.58	31.69
CS	38327625	Citrate synthase, mitochondrial	31.76	1	10	10	53	0.484	0.722	0.829	466	51.7	8.32
														ALGVLAQLIWSR	15	1	1	38327625	N-Term(iTRAQ8plex)	0.997	0.989	0.989	0.929	5.33	93	0	3	1630.99	-1.98	544.335	79.93
														GLVYETSVLDPDEGIR	6	1	1	38327625	N-Term(iTRAQ8plex)	1.06	1.131	0.912	1.041	6.05	64	0	2	2067.09	-0.28	1034.05	41.37
														TVVGQITVDMMYGGMR	3	1	1	38327625	N-Term(iTRAQ8plex)	1.008	0.964	1.092	0.941	6.47	63	0	3	2062.05	5.19	688.023	53.6
														GLVYETSVLDPDEGIRFR	3	1	1	38327625	N-Term(iTRAQ8plex)	0.836	0.786	1.129	1.168	5.63	56	1	2	2370.27	2.69	1185.64	43.48
														EGSGIGAIDSNLDWSHNFTNMLGYTDHQFTELTR	7	1	1	38327625	N-Term(iTRAQ8plex)	0.808	0.738	0.756	0.991	8.52	43	0	4	4130.96	2.9	1033.49	64.63
														AALPSHVVTMLDNFPTNLHPMSQLSAAVTALNSESNFAR	12	1	1	38327625	N-Term(iTRAQ8plex)	1.039	1.011	0.972	0.962	11.23	41	0	4	4456.29	4.82	1114.83	71.65
														IVPNVLLEQGK	3	1	1	38327625	N-Term(iTRAQ8plex); K11(iTRAQ8plex)	1.061	0.932	1.002	0.932	5.56	40	0	3	1818.12	-6.77	606.711	35.36
														AALPSHVVTMLDNFPTNLHPMSQLSAAVTALNSESNFAR	1	1	1	38327625	N-Term(iTRAQ8plex); M21(Oxidation)					10.65	32	0	4	4472.28	3	1118.82	64.25
														GFSIPECQK	1	1	1	38327625	N-Term(iTRAQ8plex); C7(Methylthio); K9(iTRAQ8plex)	0.986	1.241	1.14	0.862	3.92	25	0	3	1662.87	-8.28	554.96	35.14
														FRGFSIPECQK	1	1	1	38327625	N-Term(iTRAQ8plex); C9(Methylthio); K11(iTRAQ8plex)					2.37	11	1	4	1966.04	-6.38	492.265	39.57
														DILADLIPK	1	1	1	38327625	N-Term(iTRAQ8plex); K9(iTRAQ8plex)					2		0	3	1605.98	-12.79	535.999	48.05
SGSH	530412680	N-sulphoglucosamine sulphohydrolase isoform X2	7.94	3	1	1	1				340	37.4	8.37
														IPDWTPQAYDPLDVLVPYFVPNTPAAR	1	3	1	530412680	N-Term(iTRAQ8plex)					2.82		0	3	3359.77	3.4	1120.6	75.88
EMC1	406719590	ER membrane protein complex subunit 1 isoform 4	7.42	6	4	4	11	0.795	0.587	0.859	971	109.4	7.93
														QIPLQSLDLEFGSGFQPR	6	6	1	406719590	N-Term(iTRAQ8plex)	0.957	0.921	1.105	0.98	6.97	91	0	3	2336.27	7.45	779.429	52.8
														SLQTLALETEWELR	2	6	1	406719590	N-Term(iTRAQ8plex)	0.945	0.961	0.987	0.997	5.36	50	0	2	1993.09	-0.28	997.049	55.34
														VLPTQPNPVDASR	2	6	1	406719590	N-Term(iTRAQ8plex)	0.883	1.216	1.045	1.047	4.81	30	0	3	1697.96	8.44	566.659	26.92
														RPEIPTEQSREENLIPYSPDVQIHAER	1	6	1	406719590	N-Term(iTRAQ8plex)					3.95	22	1	4	3507.81	-0.38	877.708	30.39
NAGK	530367798	N-acetyl-D-glucosamine kinase isoform X1	5.46	2	1	1	1	2.16	3.408	1.283	293	32	6.99
														SLGLSLSGGDQEDAGR	1	2	1	530367798	N-Term(iTRAQ8plex)	0.985	1.008	1.023	1.094	4.36	83	0	2	1865.95	2.31	933.481	30.92
RAB10	256222019	Ras-related protein Rab-10	33	13	3	6	54	0.17	0.273	0.392	200	22.5	8.38
														AFLTLAEDILR	28	1	1	256222019	N-Term(iTRAQ8plex)	1.003	0.852	1.073	0.964	5.09	70	0	3	1565.92	2.58	522.646	76.81
														NIDEHANEDVER	14	1	1	256222019	N-Term(iTRAQ8plex)	0.915	1.112	0.998	1.133	5.16	54	0	3	1744.84	0.92	582.286	19.74
														FSDDAFNTTFISTIGIDFK	2	1	1	256222019	N-Term(iTRAQ8plex); K19(iTRAQ8plex)	0.961	0.919	0.982	1.026	6.09	50	0	3	2747.44	1.28	916.486	74.21
														IKIQLWDTAGQER	3	12	5	16933567;7706563;256222019;4759000;19923483	N-Term(iTRAQ8plex); K2(iTRAQ8plex)					4.14	44	1	2	2166.25	-1.39	1083.63	34.37
														IQIWDTAGQER	4	35	12	16933567;7706563;13569962;256222019;4758988;262527293;19923231;4759000;19923483;96975097;19923750;19923260	N-Term(iTRAQ8plex)					3.84	39	0	2	1620.86	-3.97	810.933	36.78
														LLIIGDSGVGK	3	12	7	262527293;16933567;4506363;7706563;13569962;256222019;4758988	N-Term(iTRAQ8plex); K11(iTRAQ8plex)					4.43	38	0	2	1680.05	-2.51	840.527	41.76
VWA7	153945852	Von Willebrand factor A domain-containing protein 7	0.79	5	1	1	3	0.485	0.7	0.21	891	96	6.16
														ETVVAAR	3	5	1	153945852	N-Term(iTRAQ8plex)	1.041	0.947	0.97	1.086	1.8		0	2	1049.62	-2.12	525.315	20.12
RPA3	4506587	Replication protein A 14 kDa subunit	19.01	1	1	1	6	1.675	1.945	1.086	121	13.6	5.08
														NGTIELMEPLDEEISGIVEVVGR	6	1	1	4506587	N-Term(iTRAQ8plex)	0.964	1.155	1.17	1.057	7.9	90	0	2	2803.47	-0.41	1402.24	78.91
SMU1	109948304	WD40 repeat-containing protein SMU1	6.63	2	3	3	5	0.678	0.757	0.839	513	57.5	7.18
														DSSQILSASFDQTIR	2	2	1	109948304	N-Term(iTRAQ8plex)	0.993	1.029	0.819	0.996	5.17	68	0	3	1972.02	-2.18	658.013	38.23
														YIHLENLLAR	1	1	1	109948304	N-Term(iTRAQ8plex)	1.461	1.308	1.215	1.129	3.23	33	0	3	1545.9	-4.77	515.971	39.4
														TTECSNTFK	2	2	1	109948304	N-Term(iTRAQ8plex); C4(Methylthio); K9(iTRAQ8plex)	0.967	1.152	0.979	1.015	3.63	18	0	2	1684.84	-2.71	842.926	26.95
MMP14	4826834	Matrix metalloproteinase-14	2.92	1	1	1	1	1.743	2.403	2.477	582	65.9	7.77
														NNQVMDGYPMPIGQFWR	1	1	1	4826834	N-Term(iTRAQ8plex)	1.231	0.92	0.946	1.137	5.05	68	0	2	2357.15	0.49	1179.08	52.34
SRSF10	578798255	Serine/arginine-rich splicing factor 10 isoform X4	38.65	10	5	5	14	0.483	0.486	0.684	163	19.9	10.51
														YGPIVDVYVPLDFYTR	7	8	1	578798255	N-Term(iTRAQ8plex)	0.942	0.89	1.057	1.15	6.71	55	0	2	2221.19	1.18	1111.1	61.26
														QIEIQFAQGDR	2	10	1	578798255	N-Term(iTRAQ8plex)					2.94	33	0	3	1608.86	-4.2	536.958	30.08
														GFAYVQFEDVRDAEDALHNLDRK	2	8	1	578798255	N-Term(iTRAQ8plex); K23(iTRAQ8plex)	0.912	0.797	0.862	0.953	6.09	24	2	3	3316.71	-3.21	1106.24	49.54
														QIEIQFAQGDRK	1	10	1	578798255	N-Term(iTRAQ8plex); K12(iTRAQ8plex)	1.018	0.839	1.1	0.882	3.7	19	1	3	2041.17	1.79	681.061	27.53
														YLRPPNTSLFVR	2	8	1	578798255	N-Term(iTRAQ8plex)	0.914	0.806	1.145	1.158	2.24		0	3	1767.02	-0.4	589.679	31.73
CDC40	7706657	Pre-mRNA-processing factor 17	3.97	1	1	1	2	0.965	0.873	0.775	579	65.5	7.06
														EVQYNPTYETMFAPEFGPENPFR	2	1	1	7706657	N-Term(iTRAQ8plex)	0.933	1.004	0.964	1.259	5.64	49	0	2	3067.47	6.72	1534.24	54.97
EVA1B	8922567	Protein eva-1 homolog B	11.52	1	1	1	1				165	18.4	4.73
														SSTLEPEDDDEDEEDTVTR	1	1	1	8922567	N-Term(iTRAQ8plex)					1.19		0	3	2486.08	0.01	829.366	26.35
CLPB	385719196	Caseinolytic peptidase B protein homolog isoform 3	3.24	5	1	1	1	0.898	1.201	0.819	648	72.2	8.87
														VVNQLAAAYEQDLLPGGCTLR	1	5	1	385719196	N-Term(iTRAQ8plex); C18(Methylthio)	0.756	1.383	1.057	1.222	5.94	20	0	3	2581.36	5.49	861.124	63.86
LAMA5	578836001	Laminin subunit alpha-5 isoform X2	2.01	4	3	3	3				2586	279.4	6.43
														QEVGVAVHTPQR	1	4	1	578836001	N-Term(iTRAQ8plex)					5.16	55	0	3	1624.91	0.06	542.307	20.21
														DLGAPQAAAEAELAAAQR	1	3	1	578836001	N-Term(iTRAQ8plex)					4.21	53	0	2	2057.1	3.72	1029.05	37.6
														FFLHGVTLVPIEEFSPEFVEPR	1	4	1	578836001	N-Term(iTRAQ8plex)					4.75		0	4	2893.54	-3.02	724.139	66.03
MET	578814260	Hepatocyte growth factor receptor isoform X3	10.1	5	5	5	6	0.996	1.026	0.979	960	106.5	7.58
														LNSELNIEWK	1	5	1	578814260	N-Term(iTRAQ8plex); K10(iTRAQ8plex)	0.906	1.031	0.967	0.889	4.42	39	0	2	1854.05	-2.11	927.531	40.48
														SVSPTTEMVSNESVDYR	1	5	1	578814260	N-Term(iTRAQ8plex); M8(Oxidation)	0.98	1.245	0.698	1.364	5.1	36	0	3	2221.06	-0.76	741.024	27.28
														SVSNSILECYTPAQTISTEFAVK	1	5	1	578814260	N-Term(iTRAQ8plex); C9(Methylthio); K23(iTRAQ8plex)	1.262	0.94	0.972	1.494	5.27	35	0	3	3142.62	-2.97	1048.21	59.22
														CVAPYPSLLSSEDNADDEVDTRPASFWETS	1	5	1	578814260	N-Term(iTRAQ8plex); C1(Methylthio)	1.431	1.003	0.913	1.38	6.31	29	0	3	3651.68	10.69	1217.9	54.5
														LLQPEYCPDPLYEVMLK	1	5	1	578814260	N-Term(iTRAQ8plex); C7(Methylthio); K17(iTRAQ8plex)	0.923	0.852	1.16	0.963	3.69	28	0	2	2705.42	-0.14	1353.21	67.43
														SVSPTTEMVSNESVDYR	1	5	1	578814260	N-Term(iTRAQ8plex)					1.55		0	2	2205.06	-1.88	1103.03	30.83
PKDREJ	5174633	Polycystic kidney disease and receptor for egg jelly-related protein	0.31	1	1	1	2				2253	255.3	9.11
														KMVYLVV	2	1	1	5174633	N-Term(iTRAQ8plex); K1(iTRAQ8plex); M2(Oxidation)					0.24		1	2	1475.89	-14.76	738.449	51.55
GRB10	530385284	Growth factor receptor-bound protein 10 isoform X8	2.21	5	1	1	1	1.052	0.988	1.05	407	46.9	8.62
														DLCQLLVYK	1	5	1	530385284	N-Term(iTRAQ8plex); C3(Methylthio); K9(iTRAQ8plex)	1.303	0.988	0.928	0.724	3.53	33	0	3	1748.98	-4.41	583.666	54.86
PPID	4826932	Peptidyl-prolyl cis-trans isomerase D	3.24	1	1	1	1	1.629	1.934	1.443	370	40.7	7.21
														IVLELFADIVPK	1	1	1	4826932	N-Term(iTRAQ8plex); K12(iTRAQ8plex)	1.33	0.84	1.167	1.073	4.51	50	0	3	1965.22	-1.98	655.745	80.39
ABCC3	530413045	Canalicular multispecific organic anion transporter 2 isoform X1	2.12	2	2	2	3	0.516	0.391	0.57	1463	162.4	6.92
														ILVLDEATAAIDLETDNLIQATIR	1	2	1	530413045	N-Term(iTRAQ8plex)	1.129	0.768	1.156	0.844	9.07	86	0	3	2915.63	2.15	972.548	80.83
														ILNCFSK	2	2	1	530413045	N-Term(iTRAQ8plex); C4(Methylthio); K7(iTRAQ8plex)	1.356	0.884	1.07	0.876	2.74	17	0	3	1478.83	-3.09	493.614	48.51
LSS	224177558	Lanosterol synthase isoform 3	3.53	4	2	2	3	1.432	1.169	1.152	652	74.2	6.46
														ILGVGPDDPDLVR	2	4	1	224177558	N-Term(iTRAQ8plex)	0.935	1.08	1.066	1.08	4.44	43	0	2	1669.94	-3.82	835.472	39.27
														DGTACAEVSR	1	3	1	224177558	N-Term(iTRAQ8plex); C5(Methylthio)	1.16	0.955	0.881	0.94	3.81	28	0	2	1358.63	-2.64	679.819	21.93
ANXA11	508772599	Annexin A11 isoform 2	17.37	4	6	6	12	1.815	0.702	1.214	472	51.2	7.66
														EMSGDLEEGMLAVVK	2	4	1	508772599	N-Term(iTRAQ8plex); K15(iTRAQ8plex)	1.168	0.741	0.975	1.016	5.16	85	0	2	2216.17	-0.9	1108.59	46.02
														GFGTDEQAIIDCLGSR	5	4	1	508772599	N-Term(iTRAQ8plex); C12(Methylthio)	1.12	0.952	1.032	0.956	6.19	62	0	2	2031.99	3.55	1016.5	56.4
														GVGTDEACLIEILASR	1	4	1	508772599	N-Term(iTRAQ8plex); C8(Methylthio)					3.05	53	0	3	1997.03	-3.01	666.348	64.14
														GTITDAPGFDPLRDAEVLRK	1	4	1	508772599	N-Term(iTRAQ8plex); K20(iTRAQ8plex)					2.91	19	2	3	2779.58	7.98	927.198	37.75
														GTITDAPGFDPLRDAEVLR	2	4	1	508772599	N-Term(iTRAQ8plex)	0.987	1.07	0.928	1.008	3.98	11	1	3	2347.26	0.73	783.091	43.07
														LGTDESKFNAVLCSR	1	4	1	508772599	N-Term(iTRAQ8plex); K7(iTRAQ8plex); C13(Methylthio)	0.878	0.923	1.088	0.981	2.99		1	3	2294.21	0.31	765.408	38.96
PSMD3	25777612	26S proteasome non-ATPase regulatory subunit 3	28.09	1	11	11	30	1.161	1.194	1.347	534	60.9	8.44
														HDADGQATLLNLLLR	3	1	1	25777612	N-Term(iTRAQ8plex)	0.999	0.957	1.061	0.994	7.21	97	0	3	1954.1	-0.99	652.038	51.01
														LQLDSPEDAEFIVAK	3	1	1	25777612	N-Term(iTRAQ8plex); K15(iTRAQ8plex)	0.858	1.017	1.039	0.991	5.3	74	0	2	2283.27	-1.59	1142.14	42.81
														SLMPYFLLTQAVR	8	1	1	25777612	N-Term(iTRAQ8plex)	1.064	0.838	1.166	1.004	5.86	56	0	3	1843.05	0.67	615.02	60
														EMIDIYSTREPQLAFHQR	3	1	1	25777612	N-Term(iTRAQ8plex)	0.924	1.156	1.145	1.116	6.54	34	1	4	2538.29	-5.94	635.329	33.96
														ISLADIAQK	1	1	1	25777612	N-Term(iTRAQ8plex); K9(iTRAQ8plex)	1.043	0.943	1.186	0.954	3.74	30	0	2	1566.96	-6.13	783.983	33.72
														DFLLPFLEEPMDTEADLQFRPR	6	1	1	25777612	N-Term(iTRAQ8plex)	0.936	1.229	1.075	1.016	5.48	29	0	3	2983.54	6.41	995.184	64.21
														ISFCLDIHNMSVK	2	1	1	25777612	N-Term(iTRAQ8plex); C4(Methylthio); K13(iTRAQ8plex)					3.1	28	0	4	2161.14	-2.65	541.04	51.36
														ISDDLMQK	1	1	1	25777612	N-Term(iTRAQ8plex); K8(iTRAQ8plex)	0.975	0.982	0.859	0.91	3.84	26	0	2	1557.87	-3.87	779.439	30.12
														AIQLEYSEAR	1	1	1	25777612	N-Term(iTRAQ8plex)	0.97	1.002	1.27	0.984	3.7	25	0	2	1483.81	-0.25	742.406	28.23
														ELDTVTLEDIKEHVK	1	1	1	25777612	N-Term(iTRAQ8plex); K11(iTRAQ8plex); K15(iTRAQ8plex)	0.702	0.811	1.078	0.899	5.03	19	1	4	2681.56	2.76	671.145	38.49
														VYEFLDKLDVVR	1	1	1	25777612	N-Term(iTRAQ8plex); K7(iTRAQ8plex)	0.927	1.317	0.768	0.827	4.17	16	1	4	2104.22	-1.54	526.811	59.54
SLC5A2	4507033	Sodium/glucose cotransporter 2	5.65	1	1	1	1				672	72.8	7.47
														EDLDADEQQGSSLPVQNGCPESAMEMNEPQAPAPSLFR	1	1	1	4507033	N-Term(iTRAQ8plex); C19(Methylthio); M24(Oxidation); M26(Oxidation)					0.28		0	4	4469.98	-0.52	1118.25	47.04
ACAA1	578806024	3-ketoacyl-CoA thiolase, peroxisomal isoform X2	31.25	4	5	5	18	0.477	0.336	0.52	272	28.6	8.88
														DGSTTAGNSSQVSDGAAAILLAR	5	2	1	578806024	N-Term(iTRAQ8plex)	0.999	0.985	1.039	1.169	8.19	134	0	2	2466.29	8.27	1233.65	36.7
														DCLIPMGITSENVAER	5	3	1	578806024	N-Term(iTRAQ8plex); C2(Methylthio)	1.002	0.962	1.037	0.97	5.31	60	0	3	2098.04	4.35	700.017	44.19
														AEELGLPILGVLR	4	2	1	578806024	N-Term(iTRAQ8plex)	0.786	0.714	1.068	0.877	2.74	36	0	3	1684.03	-2.22	562.014	60.34
														SITVTQDEGIRPSTTMEGLAK	3	4	1	578806024	N-Term(iTRAQ8plex); K21(iTRAQ8plex)	1.036	1.089	1.145	0.922	4.75	30	0	4	2842.54	-2.33	711.39	33.8
														QVITLLNELKRR	1	4	1	578806024	N-Term(iTRAQ8plex); K10(iTRAQ8plex)	0.85	0.725	0.814	1.02	2.9	14	2	4	2091.32	-1.68	523.585	43.28
CTDP1	530414377	RNA polymerase II subunit A C-terminal domain phosphatase isoform X1	1.73	3	1	1	1				867	94.2	5.48
														VPAEGAPTAAVAEVR	1	3	1	530414377	N-Term(iTRAQ8plex)					3.89	48	0	2	1741.98	2.43	871.493	27.79
TMED2	5803149	Transmembrane emp24 domain-containing protein 2	6.47	2	1	1	3	0.532	0.466	0.857	201	22.7	5.17
														IVMFTIDIGEAPK	3	2	1	5803149	N-Term(iTRAQ8plex); K13(iTRAQ8plex)	1.101	0.961	1.01	0.929	6.04	77	0	3	2042.17	-5.02	681.395	56.39
MTAP	47132622	S-methyl-5'-thioadenosine phosphorylase	14.13	1	3	3	4	2.216	2.099	0.512	283	31.2	7.18
														IGIIGGTGLDDPEILEGR	2	1	1	47132622	N-Term(iTRAQ8plex)	0.838	1.085	0.951	1.332	5.52	67	0	2	2129.19	7.43	1065.1	48.92
														IGIIGGTGLDDPEILEGRTEK	1	1	1	47132622	N-Term(iTRAQ8plex); K21(iTRAQ8plex)	0.821	0.991	1.017	1.472	4.6	22	1	3	2791.56	-0.98	931.193	43.64
														TWGADVINMTTVPEVVLAK	1	1	1	47132622	N-Term(iTRAQ8plex); K19(iTRAQ8plex)					4.28	17	0	4	2652.48	-3.5	663.875	59.91
ZNF687	24308227	Zinc finger protein 687	0.57	3	1	1	1				1237	129.4	8.19
														QGAVGDN	1	3	1	24308227	N-Term(iTRAQ8plex)					0.06		0	2	964.516	16.42	482.762	63.34
SLC3A2	61744483	4F2 cell-surface antigen heavy chain isoform f	33.08	4	14	14	42	0.355	0.406	1.173	529	57.9	5.35
														LLTSFLPAQLLR	6	4	1	61744483	N-Term(iTRAQ8plex)					3.58	80	0	3	1676.04	-3.63	559.35	67.73
														GQSEDPGSLLSLFR	9	4	1	61744483	N-Term(iTRAQ8plex)	1.082	1.021	1.124	0.878	6.92	78	0	3	1809.96	-2.7	603.992	51.46
														ADLLLSTQPGREEGSPLELER	10	4	1	61744483	N-Term(iTRAQ8plex)	0.974	0.999	1.005	0.949	4.36	53	1	2	2614.4	1.18	1307.7	43.67
														SLLHGDFHAFSAGPGLFSYIR	1	4	1	61744483	N-Term(iTRAQ8plex)					8.95	52	0	4	2596.37	2.17	649.847	50.32
														VAEDEAEAAAAAK	1	4	1	61744483	N-Term(iTRAQ8plex); K13(iTRAQ8plex)	1.24	0.94	0.852	0.845	4.52	47	0	3	1854	-4.33	618.671	26.85
														EDFDSLLQSAK	2	4	1	61744483	N-Term(iTRAQ8plex); K11(iTRAQ8plex)	1.008	0.898	1.047	0.973	5.46	45	0	2	1861.01	-4.5	931.008	39.14
														ELPAQKWWHTGALYR	1	4	1	61744483	N-Term(iTRAQ8plex); K6(iTRAQ8plex)	1.014	0.765	1.146	1.225	3.54	38	1	2	2464.36	-3.51	1232.68	34.55
														VKGLVLGPIHK	2	4	1	61744483	N-Term(iTRAQ8plex); K2(iTRAQ8plex); K11(iTRAQ8plex)	1.024	0.917	1.144	0.791	4.03	34	1	2	2073.36	-2.5	1037.18	28.89
														VILDLTPNYR	2	4	1	61744483	N-Term(iTRAQ8plex)	0.929	0.952	1.386	1.209	2.9	28	0	2	1507.87	-2.76	754.441	40.6
														GQSEDPGSLLSLFRR	2	4	1	61744483	N-Term(iTRAQ8plex)	1.198	0.837	0.931	1.247	3.63	24	1	3	1966.06	-3.72	656.024	45.73
														LDYLSSLK	1	4	1	61744483	N-Term(iTRAQ8plex); K8(iTRAQ8plex)	1.234	0.729	0.832	0.909	3.65	24	0	3	1546.91	-11.23	516.309	43.09
														LKLEPHEGLLLR	3	4	1	61744483	N-Term(iTRAQ8plex); K2(iTRAQ8plex)	1.036	1.002	1.362	0.909	2.8	23	1	4	2026.25	-4.35	507.319	28.54
														IGDLQAFQGHGAGNLAGLKGRLDYLSSLK	1	4	1	61744483	N-Term(iTRAQ8plex); K19(iTRAQ8plex); K29(iTRAQ8plex)					3.06		2	3	3912.21	-3.58	1304.74	52.53
														FPYAA	1	4	1	61744483	N-Term(iTRAQ8plex)						11	0	2	872.488	7.31	436.748	31.75
KDM1A	58761546	Lysine-specific histone demethylase 1A isoform b	8.92	6	3	3	4				852	92.8	6.52
														QATPGVPAQQSPSM	2	5	1	58761546	N-Term(iTRAQ8plex)					3.87	28	0	2	1702.87	0.69	851.941	22.7
														AAAAAAAAAAAATGTEAGPGTAGGSENGSEVAAQPAGLSGPAEVGPGAVGER	1	6	1	58761546	N-Term(iTRAQ8plex)					6.4	26	0	6	4706.34	5.19	785.23	43.46
														DEMVEQEFNR	1	6	1	58761546	N-Term(iTRAQ8plex); M3(Oxidation)					0.26		0	4	1616.73	-14.95	404.938	21.73
SCD	53759151	Acyl-CoA desaturase	9.19	1	3	3	7	0.648	0.835	0.857	359	41.5	9
														GSTLDLSDLEAEKLVMFQR	5	1	1	53759151	N-Term(iTRAQ8plex); K13(iTRAQ8plex)	0.922	0.955	1.123	1.021	7.22	52	1	3	2760.5	-1.47	920.839	52.78
														RGFFFSHVGWLLVR	1	1	1	53759151	N-Term(iTRAQ8plex)					4.09	32	1	4	2025.15	-1.66	507.042	49.81
														GSTLDLSDLEAEK	1	1	1	53759151	N-Term(iTRAQ8plex); K13(iTRAQ8plex)	1.145	0.961	0.901	0.879	4.73	26	0	2	1986.09	1.27	993.547	33.72
DCTN4	530380572	Dynactin subunit 4 isoform X1	7.89	4	1	1	1				317	36.3	6.57
														DAAAEYDELAEPQDFQDDPDIIAFR	1	4	1	530380572	N-Term(iTRAQ8plex)					2.42		0	3	3158.49	4.4	1053.5	50.9
SLC25A10	20149598	Mitochondrial dicarboxylate carrier isoform 2	26.83	4	6	6	30	1.024	0.725	1.23	287	31.3	9.54
														VLLGSVSGLAGGFVGTPADLVNVR	13	4	1	20149598	N-Term(iTRAQ8plex)	0.842	0.936	1.006	1.01	9.27	126	0	2	2602.5	4.79	1301.75	61.39
														TDGILALYSGLSASLCR	13	4	1	20149598	N-Term(iTRAQ8plex); C16(Methylthio)	1.027	1.209	0.93	0.983	6.23	90	0	3	2090.1	1.52	697.37	74.59
														VHLQTQQEVK	1	3	1	20149598	N-Term(iTRAQ8plex); K10(iTRAQ8plex)	1.012	0.754	1.194	1.041	4.56	52	0	3	1818.06	-4.33	606.692	21.67
														LGPLAFYKGLVPAGIR	1	3	1	20149598	N-Term(iTRAQ8plex); K8(iTRAQ8plex)	0.917	1.081	0.793	0.948	4.84	38	1	4	2280.38	-10.97	570.851	53.96
														LGPLAFYK	1	3	1	20149598	N-Term(iTRAQ8plex); K8(iTRAQ8plex)	0.92	1.122	0.959	0.933	3.38		0	2	1516.93	-5.81	758.967	39.91
														FAIYETVRDR	1	4	1	20149598	N-Term(iTRAQ8plex)					2.85		1	3	1573.86	-1.07	525.292	31.99
SARS2	8923421	Serine--tRNA ligase, mitochondrial isoform b	12.93	2	4	4	5	0.645	0.754	0.81	518	58.2	8.13
														ITAPTHVPLQYIGPNQPR	1	2	1	8923421	N-Term(iTRAQ8plex)					4.93	28	0	3	2306.29	-0.97	769.435	33.01
														FGEVTSASNCTDFQSR	1	2	1	8923421	N-Term(iTRAQ8plex); C10(Methylthio)	1.022	0.961	1.04	1.142	4.33	28	0	2	2098.94	-2.34	1049.97	37.82
														LPNQTHPDVPVGDESQAR	2	2	1	8923421	N-Term(iTRAQ8plex)	0.941	1.089	0.85	1.068	3.59	26	0	4	2264.16	-0.53	566.794	25.34
														VLDMPTQELGLPAYR	1	2	1	8923421	N-Term(iTRAQ8plex)	0.987	0.927	0.904	0.993	3.78	18	0	2	2007.09	1.2	1004.05	49.03
TSEN54	578830723	TRNA-splicing endonuclease subunit Sen54 isoform X5	4.56	3	1	1	1				461	51.2	8.47
														EHHAEAAQFQEDVNADPEVQR	1	3	1	578830723	N-Term(iTRAQ8plex)					7.64	79	0	3	2724.3	4.58	908.773	23.12
SIGMAR1	532524984	Sigma non-opioid intracellular receptor 1 isoform 7	26.83	3	1	1	2				123	13.9	5.87
														SEVFYPGETVVHGPGEATAVEWGPNTWMVEYGR	2	3	1	532524984	N-Term(iTRAQ8plex)					9.84	42	0	3	3955.9	2.2	1319.3	55.23
HDHD3	13654294	Haloacid dehalogenase-like hydrolase domain-containing protein 3	14.34	1	2	2	2	0.219	0.202	0.295	251	28	6.71
														AHGLEVEPSALEQGFR	1	1	1	13654294	N-Term(iTRAQ8plex)	0.935	0.897	1.061	0.98	5.48	52	0	2	2044.09	5.86	1022.55	31.43
														AVGMHSFLVVGPQALDPVVR	1	1	1	13654294	N-Term(iTRAQ8plex)					6.68	38	0	3	2396.34	0.97	799.453	48.39
TMEM67	578816251	Meckelin isoform X3	2.64	5	1	1	1				795	90.4	7.18
														LLSSSASTFEQSIKAYHMMNK	1	5	1	578816251	N-Term(iTRAQ8plex); K14(iTRAQ8plex); M18(Oxidation); K21(iTRAQ8plex)					0.8		1	2	3301.77	0.75	1651.39	38.9
PC	106049292	Pyruvate carboxylase, mitochondrial	9.93	2	8	8	13	0.662	0.84	1.141	1178	129.6	6.84
														DMTLEGDDLILEIE	2	2	1	106049292	N-Term(iTRAQ8plex)					2.4	76	0	2	1909.96	-3.01	955.482	60.52
														TVAIYSEQDTGQMHR	1	1	1	106049292	N-Term(iTRAQ8plex)					5.72	72	0	3	2040.01	-0.8	680.675	26.87
														TVAIYSEQDTGQMHR	2	1	1	106049292	N-Term(iTRAQ8plex); M13(Oxidation)	1.04	0.711	1.12	1.14	6.45	71	0	3	2056.01	0.4	686.008	23.24
														VVEIAPAAHLDPQLR	2	1	1	106049292	N-Term(iTRAQ8plex)	1.032	1.011	1.03	0.98	7.47	66	0	3	1933.11	-2.48	645.042	35.94
														DMTLEGDDLILEIE	1	2	1	106049292	N-Term(iTRAQ8plex); M2(Oxidation)					2.52	52	0	2	1925.96	0.73	963.483	55.86
														IAEEFEVELER	1	2	1	106049292	N-Term(iTRAQ8plex)	1.024	0.978	0.944	0.988	3.98	25	0	2	1667.87	-2.7	834.441	49.12
														VFDYSEYWEGAR	1	2	1	106049292	N-Term(iTRAQ8plex)	0.97	0.942	1.06	1.009	3.4	15	0	2	1825.86	-3.79	913.435	46.93
														ASPSPTDPVVPAVPIGPPPAGFRDILLR	1	2	1	106049292	N-Term(iTRAQ8plex)	1.037	1.337	0.851	0.975	4.02	12	1	3	3140.78	-0.29	1047.6	53.04
														LDNASAFQGAVISPHYDSLLVK	1	1	1	106049292	N-Term(iTRAQ8plex); K22(iTRAQ8plex)	0.834	1.11	1.042	1.152	4.14		0	3	2953.64	6.54	985.219	45.12
														ASPSPTDPVVPAVPIGPPPAGFR	1	2	1	106049292	N-Term(iTRAQ8plex)					2.39		0	3	2530.4	2.47	844.139	42.12
CD97	17978489	CD97 antigen isoform 2	10.11	6	5	5	15	1.019	1.964	0.897	742	81.7	7.05
														GPFTYISPSNTELTLMIQER	2	6	1	17978489	N-Term(iTRAQ8plex)	1.309	1.165	1.028	1.117	7.65	75	0	2	2601.37	4.56	1301.19	54.55
														LVDELMEAPGDVEALAPPVR	10	6	1	17978489	N-Term(iTRAQ8plex)	1.077	1.358	0.902	0.91	6.89	61	0	2	2425.3	3.86	1213.16	63.84
														TSSAEVTIQNVIK	1	6	1	17978489	N-Term(iTRAQ8plex); K13(iTRAQ8plex)	1.106	0.941	0.918	0.994	4.75	47	0	2	1998.15	-10.04	999.578	31.16
														QAELEEIYESSIR	1	6	1	17978489	N-Term(iTRAQ8plex)	1.019	1.146	0.976	1.432	4.82	40	0	2	1870.98	2.68	935.991	45.39
														QELLCAFWK	1	6	1	17978489	N-Term(iTRAQ8plex); C5(Methylthio); K9(iTRAQ8plex)	1.284	1.018	0.994	0.9	4.24	29	0	3	1791.96	-5.51	597.993	60.02
NPM1	10835063	Nucleophosmin isoform 1	50	5	17	17	165	0.63	0.668	0.944	294	32.6	4.78
														MSVQPTVSLGGFEITPPVVLR	19	5	1	10835063	N-Term(iTRAQ8plex); M1(Oxidation)	0.983	0.993	0.93	1.024	9.13	96	0	2	2547.42	0.83	1274.21	56.63
														MSVQPTVSLGGFEITPPVVLR	56	5	1	10835063	N-Term(iTRAQ8plex)	0.985	0.954	1.07	0.962	9.44	86	0	3	2531.45	9.91	844.487	56.11
														VDNDENEHQLSLR	2	5	1	10835063	N-Term(iTRAQ8plex)	1.007	1.164	1.084	1.121	6.16	80	0	3	1872.93	-3.66	624.981	23.45
														MTDQEAIQDLWQWR	17	2	1	10835063	N-Term(iTRAQ8plex)	1.11	1.164	0.928	0.885	7.13	74	0	3	2124.05	0.54	708.688	56.68
														MTDQEAIQDLWQWRK	14	2	1	10835063	N-Term(iTRAQ8plex); K15(iTRAQ8plex)	1.043	0.831	1.121	1.057	7.39	73	1	2	2556.34	-2.98	1278.67	47.52
														DELHIVEAEAMNYEGSPIK	3	5	1	10835063	N-Term(iTRAQ8plex); K19(iTRAQ8plex)	1.042	1.189	0.946	0.894	9.81	65	0	3	2753.44	3.02	918.484	43.72
														MTDQEAIQDLWQWRK	4	2	1	10835063	N-Term(iTRAQ8plex); M1(Oxidation); K15(iTRAQ8plex)	1.049	0.837	1.125	1.026	4.89	63	1	3	2572.34	-2.96	858.117	43.49
														MTDQEAIQDLWQWR	6	2	1	10835063	N-Term(iTRAQ8plex); M1(Oxidation)	1.054	1.127	0.917	0.928	5.47	62	0	2	2140.04	-0.37	1070.53	51.32
														DELHIVEAEAMNYEGSPIK	1	5	1	10835063	N-Term(iTRAQ8plex); M11(Oxidation); K19(iTRAQ8plex)	1.143	1.215	1.144	0.969	6.76	57	0	3	2769.42	0.39	923.813	40.94
														TVSLGAGAK	2	5	1	10835063	N-Term(iTRAQ8plex); K9(iTRAQ8plex)	1.131	1.187	1.24	1.159	4.12	56	0	2	1411.86	-6.1	706.436	22.93
														TVSLGAGAKDELHIVEAEAMNYEGSPIK	2	5	1	10835063	N-Term(iTRAQ8plex); K9(iTRAQ8plex); K28(iTRAQ8plex)					8.87	43	1	3	3842.07	-2.07	1281.36	53.01
														GPSSVEDIK	5	4	1	10835063	N-Term(iTRAQ8plex); K9(iTRAQ8plex)	0.981	1.122	0.907	0.83	4.1	36	0	3	1539.87	-7.64	513.962	24.72
														MQASIEK	5	4	1	10835063	N-Term(iTRAQ8plex); K7(iTRAQ8plex)	1.023	1.075	0.993	0.849	3.39	34	0	3	1414.81	-8.31	472.274	24.48
														VEAKFINYVKNCFR	10	2	1	10835063	N-Term(iTRAQ8plex); K4(iTRAQ8plex); K10(iTRAQ8plex); C12(Methylthio)	1.092	0.921	0.935	0.857	4.64	31	2	3	2689.49	-5.09	897.17	60.82
														FINYVKNCFR	12	2	1	10835063	N-Term(iTRAQ8plex); K6(iTRAQ8plex); C8(Methylthio)	1.255	1.133	0.848	0.889	4.35	22	1	4	1958.05	-3.24	490.269	58.44
														SIRDTPAK	1	2	1	10835063	N-Term(iTRAQ8plex); K8(iTRAQ8plex)	1.165	0.799	1.199	1.061	1.85		1	3	1495.9	-1.28	499.306	16.55
														VTLATLK	1	5	1	10835063	N-Term(iTRAQ8plex); K7(iTRAQ8plex)	0.864	1.116	1.408	0.849	3.13	24	0	2	1353.89	-4.38	677.447	30.92
														GQESFK	1	4	1	10835063	N-Term(iTRAQ8plex); K6(iTRAQ8plex)	1.165	0.881	1.061	0.94		15	0	2	1303.75	5.9	652.381	20.29
														SKGQESFK	1	2	1	10835063	N-Term(iTRAQ8plex); K2(iTRAQ8plex); K8(iTRAQ8plex)					1.4		1	3	1823.07	-6.25	608.361	19.49
														MQASIEK	1	4	1	10835063	N-Term(iTRAQ8plex); M1(Oxidation); K7(iTRAQ8plex)	1.024	0.802	0.806	0.931	1.97	14	0	3	1430.8	-9.06	477.605	18.99
														SAPGGGSK	1	5	1	10835063	N-Term(iTRAQ8plex); K8(iTRAQ8plex)						24	0	2	1268.73	-10.51	634.868	11.92
														DSKPSSTPR	1	2	1	10835063	N-Term(iTRAQ8plex); K3(iTRAQ8plex)	1.173	1	0.859	1.144	1.56		0	3	1582.9	1.08	528.306	11.1
ABCE1	108773784	ATP-binding cassette sub-family E member 1	13.02	1	5	6	16	2.368	2.136	1.564	599	67.3	8.34
														EGINIFLDGYVPTENLR	3	1	1	108773784	N-Term(iTRAQ8plex)	1.073	1.173	0.925	0.993	6.49	72	0	2	2254.21	3.81	1127.61	53.24
														ADIFMFDEPSSYLDVK	4	1	1	108773784	N-Term(iTRAQ8plex); K16(iTRAQ8plex)	0.953	0.885	0.971	0.966	5.69	69	0	2	2485.27	-1.78	1243.14	56.17
														SGNYFFLDD	3	1	1	108773784	N-Term(iTRAQ8plex)	0.798	1.154	1.032	0.946	2.32	37	0	2	1381.66	3.8	691.335	46.14
														VALALCLGKPADVYLIDEPSAYLDSEQR	4	1	1	108773784	N-Term(iTRAQ8plex); C6(Methylthio); K9(iTRAQ8plex)					8.23	36	0	4	3703.94	-3.2	926.741	68.83
														KSGNYFFLDD	1	1	1	108773784	N-Term(iTRAQ8plex); K1(iTRAQ8plex)	0.881	1.103	1.118	1.116	2.13	14	1	2	1813.96	2.54	907.485	40.61
														DASLVFK	1	1	1	108773784	N-Term(iTRAQ8plex); K7(iTRAQ8plex)					2.52		0	3	1387.84	2.12	463.286	29.62
CIRH1A	186928847	Cirhin	7.29	3	3	3	5	0.634	0.793	0.768	686	76.8	8.85
														TLLYNPFPPTNESDVIR	2	3	1	186928847	N-Term(iTRAQ8plex)	0.994	1.017	1.077	1.119	5.4	60	0	2	2280.22	1.61	1140.61	44.34
														TDGTVEIYNLSANYFQEK	1	1	1	186928847	N-Term(iTRAQ8plex); K18(iTRAQ8plex)	0.841	1.058	1.01	1.167	8.13	59	0	3	2700.41	4.93	900.809	47.56
														QLLLFQFAHHLELWR	2	3	1	186928847	N-Term(iTRAQ8plex)	1.204	1.327	1.206	1.261	5.87	39	0	4	2255.27	-2.6	564.573	60.83
EIF2B2	7657058	Translation initiation factor eIF-2B subunit beta	3.7	1	1	1	1				351	39	6.16
														AVTGTHTLALAAK	1	1	1	7657058	N-Term(iTRAQ8plex); K13(iTRAQ8plex)					2.25	19	0	4	1862.12	-8.07	466.285	28.05
KIF2A	345441817	Kinesin-like protein KIF2A isoform 3	4.08	4	2	2	2	1.494	1.951	1.478	686	77.7	6.58
														GSLDYRPLTTADPIDEHR	1	4	1	345441817	N-Term(iTRAQ8plex)					3.43	36	0	4	2360.2	-6.98	590.805	28.46
														IDILTELRDK	1	4	1	345441817	N-Term(iTRAQ8plex); K10(iTRAQ8plex)	1.282	1.012	1.021	0.788	2	20	1	4	1824.11	4.02	456.784	44.46
B3GALT6	116268097	Beta-1,3-galactosyltransferase 6	4.26	1	1	1	2	0.814	0.731	0.526	329	37.1	9.66
														AAAFLAVLVASAPR	2	1	1	116268097	N-Term(iTRAQ8plex)	1.062	0.725	1.427	1.279	4.75	54	0	3	1661	-3.36	554.338	71.76
MOGS	225903430	Mannosyl-oligosaccharide glucosidase isoform 2	11.35	2	4	4	8	0.874	0.54	0.772	731	80.7	7.11
														VDPALFPPVPLFTAVPSR	5	2	1	225903430	N-Term(iTRAQ8plex)	1.009	0.942	1.046	1.155	5.81	53	0	3	2227.28	-1.72	743.097	59.09
														HTCEQGDGVGPYGWEFHDGLSFGR	1	2	1	225903430	N-Term(iTRAQ8plex); C3(Methylthio)					7.02	29	0	4	3001.32	-1.8	751.087	40.49
														SLAASSSFYGQR	1	2	1	225903430	N-Term(iTRAQ8plex)	1.095	1.078	1.36	1.061	3.56	23	0	2	1577.81	-5.33	789.411	25.73
														AVHANPPTLLLPVAHMLEVGDPDDLAFLR	1	2	1	225903430	N-Term(iTRAQ8plex)					5.99	23	0	4	3425.84	-5.34	857.215	66.72
OCRL	530422443	Inositol polyphosphate 5-phosphatase OCRL-1 isoform X2	2.55	6	2	2	2	1.756	1.469	1.166	744	86.4	7.17
														AFVDFNEGEIK	1	6	1	530422443	N-Term(iTRAQ8plex); K11(iTRAQ8plex)	0.874	0.95	0.93	1.002	5.02	41	0	2	1877.02	-2.6	939.014	36.31
														EFVFENVK	1	6	1	530422443	N-Term(iTRAQ8plex); K8(iTRAQ8plex)	0.878	1.131	1.126	0.875	2.06		0	3	1619.9	-14.74	540.639	37.77
LIMA1	344313201	LIM domain and actin-binding protein 1 isoform 4	3.28	4	1	1	2	0.361	0.552	0.708	457	51.2	5.57
														GWSMSEQSEESVGGR	2	4	1	344313201	N-Term(iTRAQ8plex)	1.01	0.814	1.048	1.031	5.12	72	0	2	1929.89	-2.69	965.447	25.55
SUN2	31742498	SUN domain-containing protein 2 isoform b	3.49	3	1	1	1	0.873	0.993	0.714	717	80.3	6.73
														VILQPDVHPGNCWAFQGPQGFAVVR	1	3	1	31742498	N-Term(iTRAQ8plex); C12(Methylthio)	0.767	1.268	1.041	1.22	6.29	22	0	3	3085.59	1.96	1029.2	55.13
AHNAK	61743954	Neuroblast differentiation-associated protein AHNAK isoform 1	47.64	10	123	124	243	1.13	1.95	1.18	5890	628.7	6.15
														LEGDLTGPSVDVEVPDVELECPDAK	1	6	1	61743954	N-Term(iTRAQ8plex); C21(Methylthio); K25(iTRAQ8plex)	1.075	0.86	0.802	0.861	5.83	104	0	2	3280.64	0.45	1640.83	56.11
														VDTNAPDLSLEGPEGK	1	7	1	61743954	N-Term(iTRAQ8plex); K16(iTRAQ8plex)	0.996	0.779	0.902	0.936	6.32	97	0	2	2250.2	-1.89	1125.61	28.75
														VDISAPDVDVHGPDWHLK	4	6	1	61743954	N-Term(iTRAQ8plex); K18(iTRAQ8plex)	0.98	0.825	0.906	0.917	6.73	96	0	2	2608.39	-4.97	1304.7	35.19
														GSEVGFHGAAPDISVK	1	9	1	61743954	N-Term(iTRAQ8plex); K16(iTRAQ8plex)					5.69	90	0	2	2179.2	-0.21	1090.1	26.98
														HELTEISNVDVETQSGK	1	9	1	61743954	N-Term(iTRAQ8plex); K17(iTRAQ8plex)	0.862	0.783	0.904	1.02	5.49	90	0	2	2494.33	3.69	1247.67	27.22
														LEGDLTGPSVGVEVPDVELECPDAK	1	6	1	61743954	N-Term(iTRAQ8plex); C21(Methylthio); K25(iTRAQ8plex)					6.89	86	0	3	3222.63	-0.67	1074.88	55.36
														VDVEVPDVSLEGPEGK	1	6	1	61743954	N-Term(iTRAQ8plex); K16(iTRAQ8plex)	1.198	0.988	0.915	0.887	5.52	85	0	2	2277.24	-3.34	1139.12	37.16
														MDAEVPDVNIEGPDAK	1	6	1	61743954	N-Term(iTRAQ8plex); K16(iTRAQ8plex)	0.996	0.957	0.973	1.033	6.77	82	0	2	2308.2	-0.02	1154.6	33.48
														LPSGSGAASPTGSAVDIR	4	9	1	61743954	N-Term(iTRAQ8plex)	1.048	1.099	0.979	1.002	4.51	81	0	3	1947.05	3.42	649.689	27.75
														DDGVFVQEVTQNSPAAR	7	10	1	61743954	N-Term(iTRAQ8plex)	1.052	1.132	0.962	0.999	7.05	78	0	3	2137.08	-3.56	713.03	35.44
														GPAFNMASPESDFGINLK	2	9	1	61743954	N-Term(iTRAQ8plex); K18(iTRAQ8plex)	1.182	1.019	0.893	0.957	6.19	77	0	2	2503.31	-1.71	1252.16	46.5
														ISMSEVDLNVAAPK	1	9	1	61743954	N-Term(iTRAQ8plex); K14(iTRAQ8plex)	1.056	0.939	0.947	1.004	4.99	76	0	2	2082.17	-2.07	1041.59	36.27
														VDIDAPDVDVHGPDWHLK	4	9	1	61743954	N-Term(iTRAQ8plex); K18(iTRAQ8plex)	1.185	0.967	1.023	0.858	6.9	76	0	2	2636.38	-4.66	1318.69	35.25
														GGVQVPAVDISSSLGGR	3	9	1	61743954	N-Term(iTRAQ8plex)	1.11	1.007	0.978	1.068	5.15	76	0	2	1903.05	-2.83	952.029	36.76
														VDVNAPDVQAPDWHLK	3	6	1	61743954	N-Term(iTRAQ8plex); K16(iTRAQ8plex)	0.877	0.701	0.925	0.948	6	72	0	2	2412.3	-4.74	1206.65	34.44
														VQANLGAPDINIEGLDAK	1	9	1	61743954	N-Term(iTRAQ8plex); K18(iTRAQ8plex)	0.911	1.018	0.966	0.957	5.56	72	0	2	2446.38	-0.09	1223.69	40.67
														MDIDAPDVDVHGPDWHLK	3	6	1	61743954	N-Term(iTRAQ8plex); K18(iTRAQ8plex)	1.131	1.061	1.073	0.87	7.47	72	0	2	2668.36	-3.47	1334.68	35.94
														LEGELQAPDLELSLPAIHVEGLDIK	6	9	1	61743954	N-Term(iTRAQ8plex); K25(iTRAQ8plex)	0.979	1.075	1.148	1.022	10.01	71	0	3	3307.86	0.56	1103.29	63.06
														VDINAPDVGVQGPDWHLK	2	5	1	61743954	N-Term(iTRAQ8plex); K18(iTRAQ8plex)	1.127	1.082	0.923	1.003	9.06	71	0	3	2568.41	2.8	856.808	36.71
														VDIDVPDVDVQGPDWHLK	4	9	1	61743954	N-Term(iTRAQ8plex); K18(iTRAQ8plex)	1.021	0.963	0.953	0.92	8.58	70	0	2	2655.42	-2.59	1328.21	44.29
														MDVNVGDIDIEGPEGK	1	6	1	61743954	N-Term(iTRAQ8plex); M1(Oxidation); K16(iTRAQ8plex)	1.141	0.965	0.894	0.782	5.24	70	0	2	2312.19	-0.78	1156.6	31.04
														IEGEMQVPDVDIR	5	7	1	61743954	N-Term(iTRAQ8plex)	1.27	0.992	0.919	0.923	5.05	68	0	2	1804.93	-3.73	902.971	39.56
														IDVDAPDIDIHGPDAK	5	7	1	61743954	N-Term(iTRAQ8plex); K16(iTRAQ8plex)	1.084	1.094	0.945	0.971	6.92	68	0	2	2299.24	0.95	1150.12	32.14
														MDVNVGDIDIEGPEGK	2	6	1	61743954	N-Term(iTRAQ8plex); K16(iTRAQ8plex)	0.996	0.963	0.959	0.997	6.58	63	0	2	2296.19	-4.28	1148.6	38.29
														VDINAPDVDVQGPDWHLK	4	8	1	61743954	N-Term(iTRAQ8plex); K18(iTRAQ8plex)	1.005	0.941	1.039	1.042	9.42	63	0	3	2626.41	1.19	876.142	38.18
														MDIDAPDVEVQGPDWHLK	5	6	1	61743954	N-Term(iTRAQ8plex); K18(iTRAQ8plex)	0.868	0.981	0.96	0.941	8.73	62	0	3	2673.38	-0.3	891.798	41.4
														ISMPDIDLNLTGPK	3	7	1	61743954	N-Term(iTRAQ8plex); K14(iTRAQ8plex)	0.936	0.876	0.995	0.989	6.86	61	0	3	2122.2	-0.16	708.073	46.06
														VDIETPNLEGTLTGPR	5	9	1	61743954	N-Term(iTRAQ8plex)	0.947	1.106	1.057	1.097	7.22	58	0	3	2016.1	4.71	672.705	37.91
														VGVEVPDVNIEGPEGK	1	7	1	61743954	N-Term(iTRAQ8plex); K16(iTRAQ8plex)	0.977	0.929	0.974	0.965	6.13	58	0	2	2246.25	2.03	1123.63	34.13
														VDVECPDVNIEGPEGK	2	7	1	61743954	N-Term(iTRAQ8plex); C5(Methylthio); K16(iTRAQ8plex)	1.065	1.087	0.856	0.984	6.43	58	0	2	2354.17	-7.14	1177.59	38.41
														MYFPDVEFDIK	1	9	1	61743954	N-Term(iTRAQ8plex); K11(iTRAQ8plex)	1.062	0.96	0.984	0.99	4.4	56	0	2	2012.06	-4.66	1006.53	51.27
														VDIDTPDINIEGSEGK	2	8	1	61743954	N-Term(iTRAQ8plex); K16(iTRAQ8plex)	1.061	1.07	0.855	0.877	6.26	56	0	2	2310.23	1.16	1155.62	33.13
														MDIDVPDVEVQGPDWHLK	4	7	1	61743954	N-Term(iTRAQ8plex); K18(iTRAQ8plex)	0.946	0.915	1.026	0.932	8.73	55	0	4	2701.41	-0.59	676.108	45.48
														ISMQDVDLSLGSPK	3	9	1	61743954	N-Term(iTRAQ8plex); K14(iTRAQ8plex)	0.976	0.978	1.035	0.809	4.92	55	0	3	2098.16	-3.06	700.059	38.44
														VDVSAPDVEAHGPEWNLK	1	9	1	61743954	N-Term(iTRAQ8plex); K18(iTRAQ8plex)	1.074	0.997	0.917	0.948	5.56	55	0	2	2571.37	1.37	1286.19	33.96
														VDVSAPDVEMQGPDWNLK	1	7	1	61743954	N-Term(iTRAQ8plex); K18(iTRAQ8plex)	0.69	0.764	0.948	0.91	4.13	55	0	2	2608.35	0.1	1304.68	41.56
														VDIDAPDVEVHDPDWHLK	2	6	1	61743954	N-Term(iTRAQ8plex); K18(iTRAQ8plex)	0.803	1.201	1.058	1.028	6.24	54	0	3	2708.42	3.09	903.479	34.99
														ISMPDIDLNLKGPK	2	9	1	61743954	N-Term(iTRAQ8plex); K11(iTRAQ8plex); K14(iTRAQ8plex)	1.099	0.83	1.017	0.817	6.27	54	1	2	2453.45	-3.45	1227.23	38.24
														RVTAYTVDVTGR	1	9	1	61743954	N-Term(iTRAQ8plex)	0.815	1.114	0.982	1.033	4.88	52	1	3	1641.92	0.92	547.98	25.56
														VKGDVDISLPK	1	8	1	61743954	N-Term(iTRAQ8plex); K2(iTRAQ8plex); K11(iTRAQ8plex)	1.359	0.912	1.007	0.872	3.43	51	1	2	2083.28	-4.29	1042.14	29.04
														GPFVEAEVPDVDLECPDAK	2	6	1	61743954	N-Term(iTRAQ8plex); C15(Methylthio); K19(iTRAQ8plex)	1.101	0.962	0.878	1.003	5.93	50	0	2	2684.34	0.27	1342.67	50.01
														ADVVVSGPK	5	7	1	61743954	N-Term(iTRAQ8plex); K9(iTRAQ8plex)	1.024	0.943	0.893	1.003	3.98	49	0	2	1479.9	-0.19	740.453	24.59
														GEGPEFDVNLSK	1	7	1	61743954	N-Term(iTRAQ8plex); K12(iTRAQ8plex)	1.097	0.926	0.9	0.938	5.11	49	0	2	1900.02	-4.11	950.513	29.52
														ISMPEVDLNLKGPK	2	9	1	61743954	N-Term(iTRAQ8plex); K11(iTRAQ8plex); K14(iTRAQ8plex)	1.14	0.757	0.971	0.898	5.75	48	1	2	2453.46	1.13	1227.23	36.68
														MPSLEISAPK	2	9	1	61743954	N-Term(iTRAQ8plex); K10(iTRAQ8plex)	0.959	0.879	0.972	0.89	3.63	46	0	3	1680.98	-3.86	560.997	30.25
														ISMPDVDLHVK	3	9	1	61743954	N-Term(iTRAQ8plex); K11(iTRAQ8plex)	0.696	1.138	1.026	1.027	5.2	45	0	3	1862.06	-3.6	621.358	32.18
														AEGPEVDVNLPK	2	9	1	61743954	N-Term(iTRAQ8plex); K12(iTRAQ8plex)					5.09	44	0	2	1876.06	-0.33	938.535	29.43
														ISMPDVDLHLKGPK	2	7	1	61743954	N-Term(iTRAQ8plex); K11(iTRAQ8plex); K14(iTRAQ8plex)	1.125	0.89	1.057	0.844	4.3	44	1	2	2462.44	-7.84	1231.72	33.43
														MPFLSISSPK	1	7	1	61743954	N-Term(iTRAQ8plex); K10(iTRAQ8plex)	1.082	0.983	0.919	0.98	4.11	44	0	2	1715	0.8	858.005	37.48
														ISMPDVDFNLKGPK	1	6	1	61743954	N-Term(iTRAQ8plex); K11(iTRAQ8plex); K14(iTRAQ8plex)	1.098	0.776	1.088	0.948	4.65	43	1	2	2473.43	0.45	1237.22	38.24
														VEGEMKVPDVDIR	2	6	1	61743954	N-Term(iTRAQ8plex); K6(iTRAQ8plex)	1.024	1.103	0.969	0.881	5.05	41	1	2	2095.18	4.4	1048.09	29.65
														ISMPDVDLNLKGPK	1	5	1	61743954	N-Term(iTRAQ8plex); K11(iTRAQ8plex); K14(iTRAQ8plex)					6.47	41	1	4	2439.45	4.99	610.619	35.36
														ADVDVSGPK	1	8	1	61743954	N-Term(iTRAQ8plex); K9(iTRAQ8plex)	0.907	1.077	0.898	0.937	3.16	41	0	2	1495.85	-4.21	748.429	21.55
														ADLDVSGPK	1	9	1	61743954	N-Term(iTRAQ8plex); K9(iTRAQ8plex)					3.21	40	0	3	1509.87	1.08	503.963	24.14
														VEGDLKGPEVDIRDPK	2	9	1	61743954	N-Term(iTRAQ8plex); K6(iTRAQ8plex); K16(iTRAQ8plex)	1.069	0.875	0.82	0.911	4.73	39	2	2	2679.54	-1.37	1340.27	26.77
														ISMSEVDLNVAAPK	1	9	1	61743954	N-Term(iTRAQ8plex); M3(Oxidation); K14(iTRAQ8plex)	0.991	0.855	0.896	0.971	4.91	39	0	2	2098.17	0.61	1049.59	29.12
														VSMPDVDLNLKGPK	2	6	1	61743954	N-Term(iTRAQ8plex); K11(iTRAQ8plex); K14(iTRAQ8plex)	1.298	0.833	1.014	0.85	6.54	39	1	4	2425.43	1.2	607.112	33.17
														VEGDLKGPEVDIK	2	9	1	61743954	N-Term(iTRAQ8plex); K6(iTRAQ8plex); K13(iTRAQ8plex)	1.071	0.942	0.811	0.828	3.63	38	1	2	2311.37	1.97	1156.19	27.68
														GDISISGPK	2	9	1	61743954	N-Term(iTRAQ8plex); K9(iTRAQ8plex)	0.91	0.936	0.893	0.93	4.18	38	0	2	1481.87	-4.15	741.44	25.25
														VDIDVPDVNIEGPDAK	1	9	1	61743954	N-Term(iTRAQ8plex); K16(iTRAQ8plex)	0.907	0.998	1.142	1.273	3.52	38	0	3	2304.24	-4.88	768.753	38.25
														ISMPDFDLHLKGPK	3	9	1	61743954	N-Term(iTRAQ8plex); K11(iTRAQ8plex); K14(iTRAQ8plex)					4.56	38	1	2	2510.43	-8.76	1255.72	36.75
														ISMPDIDFNLKGPK	1	9	1	61743954	N-Term(iTRAQ8plex); K11(iTRAQ8plex); K14(iTRAQ8plex)					7.2	37	1	4	2487.44	-1.2	622.615	41
														ADVDISGPK	1	7	1	61743954	N-Term(iTRAQ8plex); K9(iTRAQ8plex)	1.348	1.14	0.902	1.029		37	0	3	1509.87	1.08	503.963	24.14
														ISAPNVDFNLEGPK	3	9	1	61743954	N-Term(iTRAQ8plex); K14(iTRAQ8plex)	1.058	1.102	0.924	0.977	6.13	37	0	2	2109.18	-1.32	1055.09	35.72
														MDIDVPDVEVQGPDWHLK	1	7	1	61743954	N-Term(iTRAQ8plex); M1(Oxidation); K18(iTRAQ8plex)	1.102	1.021	0.844	0.956	7.16	36	0	3	2717.41	0.73	906.474	40.33
														ISMPDIDFNLK	1	9	1	61743954	N-Term(iTRAQ8plex); K11(iTRAQ8plex)	1.094	1.09	0.823	0.877	4.02	35	0	2	1901.06	-4.92	951.032	46.66
														ISMPDVDLHLK	6	7	1	61743954	N-Term(iTRAQ8plex); K11(iTRAQ8plex)	1.023	0.909	0.916	0.904	5.35	35	0	3	1876.08	-2.52	626.031	35.45
														ADIEISGPK	1	9	1	61743954	N-Term(iTRAQ8plex); K9(iTRAQ8plex)	0.995	1.044	0.891	0.926	3.75	34	0	2	1537.9	-1.05	769.455	26.1
														MPDVDISVPK	1	9	1	61743954	N-Term(iTRAQ8plex); K10(iTRAQ8plex)	1.02	1.023	0.896	0.942	4.31	33	0	2	1708.97	-3.96	854.988	31.83
														ISMPDVDFNLK	1	6	1	61743954	N-Term(iTRAQ8plex); K11(iTRAQ8plex)	1.136	1.113	0.906	0.89	4.98	33	0	2	1887.04	-4.17	944.025	43.31
														LEGPDVSLKGPGVDLPSVNLSMPK	1	9	1	61743954	N-Term(iTRAQ8plex); K9(iTRAQ8plex); K24(iTRAQ8plex)	0.815	1.006	0.797	0.77	6.56	33	1	3	3361.92	1.25	1121.31	47.09
														ISMPDFDLHLK	2	9	1	61743954	N-Term(iTRAQ8plex); K11(iTRAQ8plex)	1.243	0.965	0.968	0.908	4.39	32	0	2	1924.08	-3.15	962.542	40.67
														VKGDVDVSVPK	1	7	1	61743954	N-Term(iTRAQ8plex); K2(iTRAQ8plex); K11(iTRAQ8plex)	1.185	0.948	1.089	0.8	2.62	32	1	2	2055.24	-6.22	1028.13	26.45
														VKGGVDVTLPR	2	9	1	61743954	N-Term(iTRAQ8plex); K2(iTRAQ8plex)	0.919	1.298	1.214	0.934	3.82	32	1	4	1749.07	-7.72	438.023	26.86
														VDINAPDVEVQGK	1	7	1	61743954	N-Term(iTRAQ8plex); K13(iTRAQ8plex)	1.15	0.982	0.997	1.138	4.99	32	0	3	1992.12	0.12	664.712	28.67
														EMGVDVHFPK	2	9	1	61743954	N-Term(iTRAQ8plex); K10(iTRAQ8plex)	1.177	0.885	0.942	0.865	3.79	32	0	2	1766.97	-2.64	883.987	29.29
														VDIKAPDVEGQGLDWSLK	1	7	1	61743954	N-Term(iTRAQ8plex); K4(iTRAQ8plex); K18(iTRAQ8plex)	1.117	0.988	0.844	0.933	6	31	1	3	2882.64	-1.03	961.55	41.86
														VTAYTVDVTGR	1	9	1	61743954	N-Term(iTRAQ8plex)	1.25	0.92	1.362	1.165	2.46	31	0	2	1485.81	-9.87	743.407	31.43
														ISMPDFDLNLKGPK	2	8	1	61743954	N-Term(iTRAQ8plex); K11(iTRAQ8plex); K14(iTRAQ8plex)	0.988	0.765	1.087	0.908	5.13	30	1	2	2487.44	-2.12	1244.22	41.09
														SSGCDVNLPGVNVK	2	9	1	61743954	N-Term(iTRAQ8plex); C4(Methylthio); K14(iTRAQ8plex)	1.097	0.962	1.024	0.928	4.85	30	0	3	2043.07	-4.02	681.696	35
														ISMPDVDLHMK	2	7	1	61743954	N-Term(iTRAQ8plex); K11(iTRAQ8plex)	0.95	1.028	1.007	0.855	4.73	28	0	2	1894.04	0.15	947.523	33.65
														EGDQIVGATIYFDNLQSGEVTQLLNTMGHHTVGLK	1	10	1	61743954	N-Term(iTRAQ8plex); K35(iTRAQ8plex)					8.87	28	0	4	4394.31	3.66	1099.33	67.72
														ISMPEIDLNLK	1	7	1	61743954	N-Term(iTRAQ8plex); K11(iTRAQ8plex)	0.993	1.072	0.909	0.905	4.67	27	0	2	1881.09	-2.47	941.05	44.87
														ISMPDVDLHLK	1	7	1	61743954	N-Term(iTRAQ8plex); M3(Oxidation); K11(iTRAQ8plex)	0.828	1.103	0.93	1.036	3.89	25	0	3	1892.08	-0.52	631.364	28.26
														GEGPEVDMNLPK	1	6	1	61743954	N-Term(iTRAQ8plex); K12(iTRAQ8plex)	0.983	0.869	0.912	0.978	3.28	25	0	2	1894.02	-2.26	947.512	28.04
														MEGGGAEVHAQLPSLEGDLRGPDVK	1	9	1	61743954	N-Term(iTRAQ8plex); K25(iTRAQ8plex)	0.93	1.08	0.967	1.028	4.79	24	1	3	3170.68	2.32	1057.56	34.41
														ISMPDLDLHLK	1	6	1	61743954	N-Term(iTRAQ8plex); K11(iTRAQ8plex)					2.14	24	0	4	1890.09	-1.94	473.279	40.06
														FSMPGFKGEGPDVDVNLPK	1	9	1	61743954	N-Term(iTRAQ8plex); K7(iTRAQ8plex); K19(iTRAQ8plex)					4.32	24	1	4	2946.61	-2.38	737.408	42.52
														ISMPDIDLNLTGPK	1	7	1	61743954	N-Term(iTRAQ8plex); M3(Oxidation); K14(iTRAQ8plex)	1.046	1.05	0.875	0.976	4.47	23	0		2138.2
														MSLPDVDLDLKGPK	1	7	1	61743954	N-Term(iTRAQ8plex); K11(iTRAQ8plex); K14(iTRAQ8plex)					5.76	22	1	5	2440.43	1.4	488.891	37.63
														GDVDVSLPK	2	9	1	61743954	N-Term(iTRAQ8plex); K9(iTRAQ8plex)	1.002	0.934	0.914	0.986	3.48	21	0	2	1537.91	1.73	769.457	27.74
														VEGDLKGPEVDIR	1	9	1	61743954	N-Term(iTRAQ8plex); K6(iTRAQ8plex)					4.88	21	1	4	2035.16	-0.48	509.546	27.24
														TVIRLPSGSGAASPTGSAVDIR	1	9	1	61743954	N-Term(iTRAQ8plex)	0.714	1.419	1.264	1.186	5	21	1	3	2416.35	0.5	806.121	31.87
														FKMPFLSISSPK	1	7	1	61743954	N-Term(iTRAQ8plex); K2(iTRAQ8plex); K12(iTRAQ8plex)	1.095	0.882	0.97	0.797	4.19	20	1	2	2294.38	3.05	1147.69	42.63
														FKMPDLHLK	2	9	1	61743954	N-Term(iTRAQ8plex); K2(iTRAQ8plex); K9(iTRAQ8plex)					2.87	20	1	2	2041.22	-7.95	1021.12	31.06
														FSMPGFKGEGPDVDVTLPK	2	9	1	61743954	N-Term(iTRAQ8plex); K7(iTRAQ8plex); K19(iTRAQ8plex)	1.34	0.899	1.024	0.778	4.17	19	1	3	2933.62	-0.53	978.545	41.82
														FKIPEMHLK	2	8	1	61743954	N-Term(iTRAQ8plex); K2(iTRAQ8plex); K9(iTRAQ8plex)					2.93	18	1	4	2055.24	-9.59	514.564	29.9
														IKGDVDVSVPEVEGK	1	6	1	61743954	N-Term(iTRAQ8plex); K2(iTRAQ8plex); K15(iTRAQ8plex)					3.39	18	1	4	2483.45	0.27	621.618	29.97
														VESDLKGPEVDIEGPEGK	1	9	1	61743954	N-Term(iTRAQ8plex); K6(iTRAQ8plex); K18(iTRAQ8plex)	1.22	1.379	1.013	0.957	4.44	18	1	4	2810.57	3.98	703.397	29.96
														VDINAPDVEVHGPDWHLK	1	6	1	61743954	N-Term(iTRAQ8plex); K18(iTRAQ8plex)					6.12	17	0	4	2649.44	5.39	663.115	34.51
														FSMPGFKGEGPEVDVTLPK	1	7	1	61743954	N-Term(iTRAQ8plex); K7(iTRAQ8plex); K19(iTRAQ8plex)	0.984	0.822	0.974	0.956	4.56	17	1	3	2947.64	2.63	983.22	43.23
														FSMPGFKGEGPEVDMNLPK	2	6	1	61743954	N-Term(iTRAQ8plex); K7(iTRAQ8plex); K19(iTRAQ8plex)	1.094	0.977	0.9	1.112	5.1	16	1	3	2992.59	-5.52	998.201	41.13
														FSMPSLKGEGPEFDVNLSK	1	7	1	61743954	N-Term(iTRAQ8plex); K7(iTRAQ8plex); K19(iTRAQ8plex)	0.804	0.7	1.006	0.996	4.72	16	1	3	2994.64	-0.2	998.884	44.11
														LPQFGISTPGSDLHVNAK	1	9	1	61743954	N-Term(iTRAQ8plex); K18(iTRAQ8plex)	0.878	1.326	1.141	1.223	5.86	15	0	3	2489.4	0.47	830.471	38.13
														FSMPGFKGEGPDVDVSLPK	2	9	1	61743954	N-Term(iTRAQ8plex); K7(iTRAQ8plex); K19(iTRAQ8plex)	1.108	0.809	1.084	0.838	4.54	15	1	3	2919.6	-0.21	973.873	42.2
														GDLDIAGPNLEGDFKGPK	1	7	1	61743954	N-Term(iTRAQ8plex); K15(iTRAQ8plex); K18(iTRAQ8plex)	1.111	0.957	1.169	1.097	5.56	14	1	4	2755.54	1.96	689.642	34.02
														VEAPSLDVHMDSPDINIEGPDVKIPK	1	9	1	61743954	N-Term(iTRAQ8plex); K23(iTRAQ8plex); K26(iTRAQ8plex)					6.03	14	1	4	3728.03	-2.33	932.762	42.35
														FSMPGFKGEGPEVDVNLPK	1	9	1	61743954	N-Term(iTRAQ8plex); M3(Oxidation); K7(iTRAQ8plex); K19(iTRAQ8plex)	1.363	0.793	0.81	0.964	2.58	14	1	3	2976.63	-0.59	992.88	34.1
														FKMPEMHFK	5	8	1	61743954	N-Term(iTRAQ8plex); K2(iTRAQ8plex); K9(iTRAQ8plex)	0.946	1.185	1.195	0.874	4.14	13	1	3	2107.19	-4.24	703.067	29.62
														ISMPGFKGEGPEVDVNLPK	1	8	1	61743954	N-Term(iTRAQ8plex); K7(iTRAQ8plex); K19(iTRAQ8plex)	1.476	0.891	1.084	0.838	4.67	13	1	3	2926.65	-0.26	976.22	37.59
														IEGEMQVPDVDIRGPK	2	7	1	61743954	N-Term(iTRAQ8plex); M5(Oxidation); K16(iTRAQ8plex)	1.117	0.895	0.913	1.026	3.6	13	1	2	2407.32	1.98	1204.16	27.7
														ADIDVSGPKVDIEGPDVNIEGPEGK	1	7	1	61743954	N-Term(iTRAQ8plex); K9(iTRAQ8plex); K25(iTRAQ8plex)	0.94	0.991	1.29	1.274	4.4	12	1	3	3462.87	-0.05	1154.96	39.99
														FSMPGFKAEGPEVDVNLPK	1	8	1	61743954	N-Term(iTRAQ8plex); M3(Oxidation); K7(iTRAQ8plex); K19(iTRAQ8plex)	1.167	0.784	0.978	1.123	4.28	12	1	3	2990.63	-2.68	997.55	34.64
														FSMPGFKGEGPEVDVNLPK	1	9	1	61743954	N-Term(iTRAQ8plex); K7(iTRAQ8plex); K19(iTRAQ8plex)					3.12	11	1	4	2960.63	-2.05	740.912	43.14
														GSLGATGEIKGPTVGGGLPGIGVQGLEGNLQMPGIK	1	9	1	61743954	N-Term(iTRAQ8plex); K10(iTRAQ8plex); K36(iTRAQ8plex)					4.58	10	1	5	4272.41	-1.54	855.288	51.35
														VEGDLKGPEIDVK	1	6	1	61743954	N-Term(iTRAQ8plex); K6(iTRAQ8plex); K13(iTRAQ8plex)					5.45		1	2	2311.37	1.97	1156.19	27.68
														ISMPGFKGEGPDVDVNLPK	1	8	1	61743954	N-Term(iTRAQ8plex); K7(iTRAQ8plex); K19(iTRAQ8plex)	1.372	0.84	1.146	1.044	4.76		1	3	2912.62	-4.53	971.544	37.27
														IEGEMQVPDVDIRGPK	2	7	1	61743954	N-Term(iTRAQ8plex); K16(iTRAQ8plex)	0.973	0.847	1.022	0.918	3.58		1	3	2391.32	3.1	797.779	33.77
														LKGEIDASVPELEGDLRGPQVDVK	1	6	1	61743954	N-Term(iTRAQ8plex); K2(iTRAQ8plex); K24(iTRAQ8plex)					3.53		2	3	3476.96	-3.57	1159.66	46.41
														GGLKGSEVGFHGAAPDISVK	1	9	1	61743954	N-Term(iTRAQ8plex); K4(iTRAQ8plex); K20(iTRAQ8plex)					3.12		1	4	2838.61	-6.44	710.407	28.82
														MKGNVDISAPK	1	7	1	61743954	N-Term(iTRAQ8plex); K2(iTRAQ8plex); K11(iTRAQ8plex)					2.96		1	4	2072.21	-10.96	518.807	25.51
														VKGDMDVSVPKVEGEMK	1	6	1	61743954	N-Term(iTRAQ8plex); K2(iTRAQ8plex); K11(iTRAQ8plex); K17(iTRAQ8plex)	1.063	0.792	0.896	0.976	1.34		2	4	3064.74	-2.22	766.94	29.36
														VKGDMDVSVPK	1	6	1	61743954	N-Term(iTRAQ8plex); K2(iTRAQ8plex); K11(iTRAQ8plex)	0.851	1.22	0.981	0.822	1.68	29	1	2	2087.21	-7.49	1044.11	26.83
														VDINAPDVDVHGPDWHLK	1	7	1	61743954	N-Term(iTRAQ8plex); K18(iTRAQ8plex)	1.046	1.304	1.073	1.172	4.23		0	4	2635.39	-5.69	659.604	35.16
														LKMPDMHVNMPK	1	7	1	61743954	N-Term(iTRAQ8plex); K2(iTRAQ8plex); K12(iTRAQ8plex)	1.051	0.723	0.873	0.914	4.15		1	4	2353.31	-8.51	589.083	29.37
														FKMPDMHFK	1	6	1	61743954	N-Term(iTRAQ8plex); K2(iTRAQ8plex); K9(iTRAQ8plex)					2.26		1	4	2093.17	-3.97	524.048	29.73
														VDINAPDVDVRGPDWHLK	1	7	1	61743954	N-Term(iTRAQ8plex); K18(iTRAQ8plex)	1.283	0.947	1.306	1.17	1.89		1	2	2654.43	-6.78	1327.72	35.35
														MPEMNIK	2	9	1	61743954	N-Term(iTRAQ8plex); M1(Oxidation); M4(Oxidation); K7(iTRAQ8plex)	0.966	1.064	0.889	0.899	2.41	11	0	3	1502.81	-3.5	501.609	19.01
														FSMPGFKAEGPEVDVNLPK	1	8	1	61743954	N-Term(iTRAQ8plex); K7(iTRAQ8plex); K19(iTRAQ8plex)					2.89		1	3	2974.66	4.54	992.225	41.3
														FKMPDVHFK	2	9	1	61743954	N-Term(iTRAQ8plex); K2(iTRAQ8plex); K9(iTRAQ8plex)	0.986	1.171	1.032	0.908	2.12		1	2	2061.19	-6.73	1031.1	29.28
														MPEMNIK	1	9	1	61743954	N-Term(iTRAQ8plex); M4(Oxidation); K7(iTRAQ8plex)	1.006	0.867	0.964	1.032	3.71	22	0	3	1486.82	-1.13	496.278	23.94
														VGIDTPDIDIHGPEGK	1	9	1	61743954	N-Term(iTRAQ8plex); K16(iTRAQ8plex)					0.7		0	5	2271.24	-3.68	455.053	32.08
														FKMPDLHLKAPK	1	9	1	61743954	N-Term(iTRAQ8plex); K2(iTRAQ8plex); M3(Oxidation); K9(iTRAQ8plex); K12(iTRAQ8plex)					3.14		2	6	2657.61	-4.66	443.775	25.08
														FKMPEMHFK	1	8	1	61743954	N-Term(iTRAQ8plex); K2(iTRAQ8plex); M6(Oxidation); K9(iTRAQ8plex)	0.795	1.2	1.471	0.912	1.91		1	5	2123.17	-10.85	425.439	23.29
														MPEMNIK	1	9	1	61743954	N-Term(iTRAQ8plex); K7(iTRAQ8plex)	1.332	0.872	1.082	0.852	2.11		0	3	1470.83	1.35	490.948	29.05
														FKMPDLHLKAPK	1	9	1	61743954	N-Term(iTRAQ8plex); K2(iTRAQ8plex); K9(iTRAQ8plex); K12(iTRAQ8plex)					2.91		2	6	2641.62	-5.48	441.109	29.16
PCBD1	577019457	Pterin-4-alpha-carbinolamine dehydratase isoform 3	29.09	2	1	1	2				55	6.3	6.09
														DINLASFIEQVAVSMT	2	2	1	577019457	N-Term(iTRAQ8plex)					4.29	89	0	2	2042.09	7.03	1021.55	80.87
AP1S1	4557471	AP-1 complex subunit sigma-1A	5.7	1	1	1	1	0.626	0.583	1.128	158	18.7	5.73
														SVLEEMGLA	1	1	1	4557471	N-Term(iTRAQ8plex)	1.357	1.193	1.205	1.089	2.41	56	0	2	1252.68	1.84	626.843	49.49
GRPEL1	24308295	GrpE protein homolog 1, mitochondrial	11.98	1	2	2	2	0.647	0.676	0.721	217	24.3	8.12
														NSGQNLEEDMGQSEQKADPPATEK	1	1	1	24308295	N-Term(iTRAQ8plex); K16(iTRAQ8plex); K24(iTRAQ8plex)	0.871	1.011	1.127	0.984	5.65		1	4	3515.75	-5.44	879.693	28.77
														QKNSGQNLEEDMGQSEQKADPPATEK	1	1	1	24308295	N-Term(iTRAQ8plex); K2(iTRAQ8plex); K18(iTRAQ8plex); K26(iTRAQ8plex)	1.039	1.011	0.972	0.962	2.99		2	5	4076.11	-5.15	816.027	26.41
GARNL3	557948049	GTPase-activating Rap/Ran-GAP domain-like protein 3 isoform b	1.11	5	1	1	2	0.781	0.828	1.358	991	110.2	7.46
														ATLETPTFAQK	2	5	1	557948049	N-Term(iTRAQ8plex); K11(iTRAQ8plex)	1.17	0.83	0.782	1.1	2.47		0	3	1815.05	2.2	605.689	35.68
RPL31	4506633	60S ribosomal protein L31 isoform 1	40	3	4	4	13	1.09	1.004	1.048	125	14.5	10.54
														NLQTVNVDEN	7	1	1	4506633	N-Term(iTRAQ8plex)	1.038	1.015	0.958	0.961	3.8	97	0	2	1449.76	11.03	725.386	23.83
														EMGTPDVR	2	3	1	4506633	N-Term(iTRAQ8plex)	1.023	1.025	1.04	1.129	3.17	26	0	2	1208.62	-2.85	604.814	18.95
														EYTINIHKR	1	3	1	4506633	N-Term(iTRAQ8plex); K8(iTRAQ8plex)					4.14	23	1	4	1782.03	-12.81	446.262	22.04
														NEDEDSPNKLYTLVTYVPVTTFK	2	3	1	4506633	N-Term(iTRAQ8plex); K9(iTRAQ8plex); K23(iTRAQ8plex)	1.289	0.851	1.149	1.053	7.57	18	1	4	3585.95	-0.03	897.242	54.53
														EMGTPDVR	1	3	1	4506633	N-Term(iTRAQ8plex); M2(Oxidation)	1.027	1.108	0.967	0.928		17	0	2	1224.62	-1.75	612.812	12.84
DSC2	530413667	Desmocollin-2 isoform X1	2.51	3	1	1	1	0.157	0.188	0.303	758	83.8	4.91
														LSYQNDPPFGSYVVPITVR	1	3	1	530413667	N-Term(iTRAQ8plex)	0.957	0.897	1.299	1.147	4.82	54	0	2	2456.32	2.8	1228.66	47.76
UQCRB	5454152	Cytochrome b-c1 complex subunit 7 isoform 1	29.73	4	2	2	3	0.895	1.014	0.611	111	13.5	8.78
														YEEENFYLEPYLK	1	2	1	5454152	N-Term(iTRAQ8plex); K13(iTRAQ8plex)	0.91	0.977	1.083	0.946	3.62		0	3	2345.22	-0.26	782.41	45.23
														LGLMRDDTIYEDEDVKEAIR	2	3	1	5454152	N-Term(iTRAQ8plex); K16(iTRAQ8plex)	0.943	1.125	0.999	0.921	2.45		2	4	2989.58	1.68	748.151	40.71
LRRC40	530362938	Leucine-rich repeat-containing protein 40 isoform X1	6.25	3	1	1	1				384	43.9	6.15
														IKDDGPSQSESATETAMTLPSESR	1	3	1	530362938	N-Term(iTRAQ8plex); K2(iTRAQ8plex)					5.16		1	4	3145.58	2.02	787.152	30.12
KRT6A	5031839	Keratin, type II cytoskeletal 6A	37.41	16	8	23	82	1.078	0.955	2.611	564	60	8
														GSGGLGGACGGAGFGSR	4	3	1	5031839	N-Term(iTRAQ8plex); C9(Methylthio)	1.123	1.213	1.044	0.825	4.99	108	0	2	1717.8	-5.28	859.402	28.04
														NLDLDSIIAEVK	9	7	3	47132620;119395754;5031839	N-Term(iTRAQ8plex); K12(iTRAQ8plex)					5.47	81	0	2	1938.13	-5.82	969.566	53.16
														ADTLTDEINFLR	8	3	1	5031839	N-Term(iTRAQ8plex)	0.937	1.054	1.128	1.033	4.93	75	0	3	1711.91	-5.43	571.307	46.64
														AIGGGLSSVGGGSSTIK	1	2	1	5031839	N-Term(iTRAQ8plex); K17(iTRAQ8plex)					4.22	63	0	4	2056.16	-10.43	514.797	27.07
														YEELQVTAGR	4	3	1	5031839	N-Term(iTRAQ8plex)	1.147	1.233	1.144	1.066	3.81	56	0	3	1469.78	-7.01	490.598	28.62
														EYQELMNVK	9	5	2	5031839;4504919	N-Term(iTRAQ8plex); K9(iTRAQ8plex)					5.17	56	0	2	1761.97	1.27	881.488	35.65
														LALDVEIATYR	3	12	4	47132620;578823708;119395754;5031839	N-Term(iTRAQ8plex)					3.79	56	0	3	1567.9	-1.43	523.304	49.38
														EYQELMNVK	2	5	2	5031839;4504919	N-Term(iTRAQ8plex); M6(Oxidation); K9(iTRAQ8plex)					4.37	51	0	2	1777.96	0.07	889.484	27.58
														TAAENEFVTLK	3	7	2	578823708;5031839	N-Term(iTRAQ8plex); K11(iTRAQ8plex)					5.03	48	0	2	1831.04	-3.27	916.022	30.45
														QNLEPLFEQYINNLR	1	4	2	119395754;5031839	N-Term(iTRAQ8plex)					5.34	46	0	3	2195.17	-1.12	732.396	62.27
														SGFSSVSVSR	2	1	1	5031839	N-Term(iTRAQ8plex)					3.67	46	0	2	1316.71	-3.04	658.857	22.3
														AEAESWYQTK	1	4	1	5031839	N-Term(iTRAQ8plex); K10(iTRAQ8plex)	1.089	0.969	1.315	0.969	5.31	45	0	2	1820.96	-3.28	910.983	28.76
														DVDAAYMNK	1	7	3	119395754;226246665;5031839	N-Term(iTRAQ8plex); K9(iTRAQ8plex)					4.04	42	0	2	1634.86	-4.39	817.933	25.63
														ISIGGGSCAISGGYGSR	4	3	1	5031839	N-Term(iTRAQ8plex); C8(Methylthio)	0.97	1.056	1.071	1.108	5.12	42	0	2	1891.93	-0.77	946.468	37.01
														WTLLQEQGTK	2	4	2	119395754;5031839	N-Term(iTRAQ8plex); K10(iTRAQ8plex)					5.52	40	0	2	1812.05	0.18	906.528	39.21
														LALDVEIATYRK	2	12	4	47132620;578823708;119395754;5031839	N-Term(iTRAQ8plex); K12(iTRAQ8plex)					4.28	36	1	2	2000.21	2.71	1000.61	36.44
														FASFIDKVR	11	22	7	47132620;578823708;119395754;67782365;226246665;5031839;4504919	N-Term(iTRAQ8plex); K7(iTRAQ8plex)					3.84	32	1	2	1691.01	2.58	846.011	38.77
														FASFIDK	2	23	7	47132620;578823708;119395754;67782365;226246665;5031839;4504919	N-Term(iTRAQ8plex); K7(iTRAQ8plex)					3.5	32	0	2	1435.84	-1.98	718.422	42.12
														QLDSIVGER	1	3	2	119395754;5031839	N-Term(iTRAQ8plex)					2.78	29	0	2	1320.74	-0.49	660.875	30.9
														AQYEEIAQR	1	6	2	47132620;5031839	N-Term(iTRAQ8plex)					3.49	27	0	2	1411.74	-2.66	706.376	23.05
														QNLEPLFEQYINNLRR	5	4	2	119395754;5031839	N-Term(iTRAQ8plex)					4.62	18	1	3	2351.28	0.96	784.431	55.24
														TVRQNLEPLFEQYINNLRR	3	4	2	119395754;5031839	N-Term(iTRAQ8plex)					2.55		2	3	2707.48	-5.25	903.165	48.89
														FLEQQNK	1	31	6	119395754;67782365;5031839;4504919;62414289;578823708	N-Term(iTRAQ8plex); K7(iTRAQ8plex)					2.47	25	0	2	1514.89	5.64	757.947	25.82
														SRAEAESWYQTKYEELQVTAGR	2	3	1	5031839	N-Term(iTRAQ8plex); K12(iTRAQ8plex)	0.916	0.886	1.193	1.08	2.62		2	4	3210.66	-0.4	803.421	38.3
XPO1	578803150	Exportin-1 isoform X5	12.94	5	7	7	31	1.303	1.719	0.976	904	104.1	5.78
														EFAGEDTSDLFLEER	2	5	1	578803150	N-Term(iTRAQ8plex)	0.968	1.017	0.805	1.106	5.53	81	0	2	2061.99	1.11	1031.5	39.9
														AIIASNIMYIVGQYPR	8	5	1	578803150	N-Term(iTRAQ8plex)	1.043	1.131	1.158	1.043	7.07	75	0	3	2113.19	4.54	705.067	64.02
														SNDPQMVAENFVPPLLDAVLIDYQR	10	5	1	578803150	N-Term(iTRAQ8plex)	1.05	0.843	0.927	1.06	7.72	68	0	4	3148.66	8.34	787.919	80.06
														QMSVPGIFNPHEIPEEMCD	5	5	1	578803150	N-Term(iTRAQ8plex); C18(Methylthio)	1.035	1.297	1.054	1.081	6.06	61	0	2	2523.15	6.98	1262.08	53.31
														MAKPEEVLVVENDQGEVVR	3	4	1	578803150	N-Term(iTRAQ8plex); K3(iTRAQ8plex)	0.893	1.098	1.268	1.306	5.64	45	0	3	2749.5	-1.1	917.171	33.41
														RQLYLPMLFK	1	4	1	578803150	N-Term(iTRAQ8plex); K10(iTRAQ8plex)	1.005	0.889	1.148	1.169	2.72	15	1	4	1917.16	-0.33	480.045	43.71
														EFMKDTDSINLYK	1	4	1	578803150	N-Term(iTRAQ8plex); K4(iTRAQ8plex); K13(iTRAQ8plex)	0.886	0.834	1.013	1.019	3.45	10	1	3	2516.38	-2.37	839.464	33.48
														QMSVPGIFNPHEIPEEMCD	1	5	1	578803150	N-Term(iTRAQ8plex); M2(Oxidation); C18(Methylthio)	1.006	0.825	0.907	1.156	2.49		0	3	2539.15	6.89	847.053	48.99
HIST1H1A	4885373	Histone H1.1	17.67	2	1	4	13				215	21.8	10.99
														ALAAAGYDVEK	6	5	2	4885379;4885373	N-Term(iTRAQ8plex); K11(iTRAQ8plex)					4.87	67	0	2	1715.97	-3.01	858.49	31.03
														GTGASGSFK	3	6	3	4885379;4885381;4885373	N-Term(iTRAQ8plex); K9(iTRAQ8plex)					4.18	46	0	3	1419.8	-3.12	473.938	20.43
														GTLVQTK	3	5	3	4885379;4885381;4885373	N-Term(iTRAQ8plex); K7(iTRAQ8plex)					2.59	28	0	2	1354.84	-5.99	677.925	22.41
														IKLGIKSLVSK	1	1	1	4885373	N-Term(iTRAQ8plex); K2(iTRAQ8plex); K6(iTRAQ8plex); K11(iTRAQ8plex)					5.36	17	2	5	2402.63	8.06	481.333	32.74
PRKCA	4506067	Protein kinase C alpha type	9.38	5	3	3	5	2.382	2.241	1.998	672	76.7	7.05
														LLNQEEGEYYNVPIPEGDEEGNMELR	3	2	1	4506067	N-Term(iTRAQ8plex)	0.983	1.024	0.976	1.201	7.44	53	0	3	3341.59	3.9	1114.54	45.85
														TFCGTPDYIAPEIIAYQPYGK	1	4	1	4506067	N-Term(iTRAQ8plex); C3(Methylthio); K21(iTRAQ8plex)					4.56	25	0	3	3001.53	-1.53	1001.18	55.98
														NLIPMDPNGLSDPYVK	1	3	1	4506067	N-Term(iTRAQ8plex); K16(iTRAQ8plex)	1.259	0.987	0.915	0.963	3.75	13	0	3	2381.3	-1.29	794.437	40.87
FKBP8	52630440	Peptidyl-prolyl cis-trans isomerase FKBP8	20.34	4	5	5	11	0.929	0.964	0.709	413	44.6	4.84
														VDMTFEEEAQLLQLK	1	4	1	52630440	N-Term(iTRAQ8plex); K15(iTRAQ8plex)	0.966	1.119	0.89	0.945	5.29	79	0	2	2402.31	-0.07	1201.66	56.22
														TAVDGPDLEMLTGQER	3	4	1	52630440	N-Term(iTRAQ8plex)	0.963	1.083	0.974	1.156	5.8	69	0	2	2036.04	4.63	1018.52	37.75
														VLAQQGEYSEAIPILR	2	4	1	52630440	N-Term(iTRAQ8plex)	1.208	1.188	1.203	1.224	6.3	65	0	3	2091.18	0	697.73	43.93
														EFLAAMEPEPAPAPAPEEWLDILGNGLLR	4	4	1	52630440	N-Term(iTRAQ8plex)					6.21	60	0	3	3450.82	7.17	1150.94	80.3
														TIHAELSK	1	3	1	52630440	N-Term(iTRAQ8plex); K8(iTRAQ8plex)					2.8	19	0	4	1506.89	-13.09	377.478	23.03
SVIL	150417971	Supervillin isoform 1	4.03	14	5	5	8	0.87	1.126	1.135	1788	200.7	6.9
														MVSMPQTTAGTILDGVNVGR	4	14	1	150417971	N-Term(iTRAQ8plex)	0.873	1.113	1.021	1.066	6.76	68	0	2	2351.25	4.81	1176.13	44.81
														GAANDSTQFTVAGR	1	14	1	150417971	N-Term(iTRAQ8plex)	0.825	0.885	0.798	0.958	3.81	36	0	2	1698.87	-0.67	849.939	23.72
														REEEEENVQSEWR	1	14	1	150417971	N-Term(iTRAQ8plex)	1.064	0.846	0.801	1.138	3.49	21	1	3	2023.95	-5.52	675.322	24.67
														ESQMTIEER	1	14	1	150417971	N-Term(iTRAQ8plex)	0.995	1.015	0.971	1.11	2.73	17	0	2	1426.71	-0.83	713.861	21.08
														YGLTLDPEADSEYLSR	1	14	1	150417971	N-Term(iTRAQ8plex)	0.892	0.912	1.07	1.076	3.91		0	2	2133.07	0.39	1067.04	43.83
ALDH6A1	515870067	Methylmalonate-semialdehyde dehydrogenase [acylating], mitochondrial isoform 3	7.61	3	1	1	1				381	41.1	7.74
														NHGVVMPDANKENTLNQLVGAAFGAAGQR	1	3	1	515870067	N-Term(iTRAQ8plex); K11(iTRAQ8plex)					6.13	41	1	4	3587.91	4.94	897.734	48.44
PTCD3	38683855	Pentatricopeptide repeat domain-containing protein 3, mitochondrial	5.22	1	2	2	3	1.191	1.255	0.952	689	78.5	6.42
														DTTAVPYVFQDDPYLMPASSLESR	2	1	1	38683855	N-Term(iTRAQ8plex)	1.001	1.06	1.003	1.125	5.51	84	0	2	3006.48	2.71	1503.74	52.64
														SELLNELMDSAK	1	1	1	38683855	N-Term(iTRAQ8plex); K12(iTRAQ8plex)	1.02	1.013	0.991	0.942	5.28	55	0	3	1958.07	-3.72	653.36	55.42
PML	109637788	Protein PML isoform 5	13.39	9	6	6	8	0.959	1.13	1.28	560	62	6.42
														APASEEEFQFLR	1	9	1	109637788	N-Term(iTRAQ8plex)	0.991	1.153	0.924	0.934	4.45	45	0	2	1727.89	-2.74	864.447	35.64
														CDISAEIQQR	2	9	1	109637788	N-Term(iTRAQ8plex); C1(Methylthio)	1	0.949	1.028	0.972	3.95	33	0	2	1512.74	-0.53	756.876	31.16
														ELLEAVDAR	1	9	1	109637788	N-Term(iTRAQ8plex)	1.086	0.996	0.991	0.964	3.44	33	0	2	1319.74	-2.43	660.376	31.79
														CQQCQAEAK	1	9	1	109637788	N-Term(iTRAQ8plex); C1(Methylthio); C4(Methylthio); K9(iTRAQ8plex)	0.995	0.986	1.063	1.011	3.68	16	0	2	1708.8	-3.61	854.906	26.52
														LGRLDAVLQRIR	2	9	1	109637788	N-Term(iTRAQ8plex)	1.274	0.982	1.151	1.168	2.21		2	4	1714.07	-3.16	429.273	39.71
														ASPEAASTPRDPIDVDLPEEAER	1	5	1	109637788	N-Term(iTRAQ8plex)					3.22		1	3	2769.4	4.67	923.804	33.45
TUBGCP2	5729840	Gamma-tubulin complex component 2 isoform 2	1.44	2	1	1	1				902	102.5	6.84
														IHHDVNELLSLLR	1	2	1	5729840	N-Term(iTRAQ8plex)					2.71	18	0	4	1863.08	0.55	466.525	53.11
OSBPL2	530418553	Oxysterol-binding protein-related protein 2 isoform X2	3.37	3	1	1	1	1.066	0.669	0.55	267	31	6.37
														NFSDCPDIY	1	3	1	530418553	N-Term(iTRAQ8plex); C5(Methylthio)	1.306	1.504	1.352	1.391	1.22		0	2	1423.62	4.58	712.316	45.13
SEC24B	112382214	Protein transport protein Sec24B isoform b	1.54	5	1	1	2	2.408	1.312	1.43	1233	133.5	7.39
														VSVFQTQLPSLGAGLLQSR	2	5	1	112382214	N-Term(iTRAQ8plex)	1.016	1.384	1.2	1.104	6.23	65	0	2	2305.33	6.44	1153.17	55.37
MRPL23	578820679	39S ribosomal protein L23, mitochondrial isoform X1	17.89	3	1	1	1	0.931	0.532	0.688	123	14.3	10.58
														TNFFIQLVRPGVAQPEDTVQFR	1	3	1	578820679	N-Term(iTRAQ8plex)	1.045	1.199	0.749	1.005	2.82		0	3	2866.54	-2.56	956.186	54.02
ARHGAP29	578800119	Rho GTPase-activating protein 29 isoform X1	1.34	2	1	1	1	1.816	1.19	0.785	1197	134.7	6.47
														SFENVSVESVDSSSEK	1	2	1	578800119	N-Term(iTRAQ8plex); K16(iTRAQ8plex)	0.988	1.166	0.907	1.058	5.43	47	0	3	2338.17	-7.92	780.061	27.82
ALDH7A1	320202964	Alpha-aminoadipic semialdehyde dehydrogenase isoform 3	5.78	3	2	2	5	1.345	2.303	1.506	502	54	7.99
														GEVITTYCPANNEPIAR	3	3	1	320202964	N-Term(iTRAQ8plex); C8(Methylthio)	0.9	1.242	0.976	1.186	5.32	62	0	2	2198.09	1.5	1099.55	38.95
														DLGRIFRWLGPK	2	3	1	320202964	N-Term(iTRAQ8plex); K12(iTRAQ8plex)	1.407	0.867	0.833	1.107	1.44		2	4	2066.24	-1.87	517.317	44.36
CNP	578830418	2',3'-cyclic-nucleotide 3'-phosphodiesterase isoform X1	18.95	2	6	6	7	0.893	1.036	1.016	401	45.1	8.53
														DKPELQFPFLQDEDTVATLLECK	2	2	1	578830418	N-Term(iTRAQ8plex); K2(iTRAQ8plex); C22(Methylthio); K23(iTRAQ8plex)					8.33	43	0	4	3637.92	-2.07	910.235	69.98
														MDLVTYFGK	1	2	1	578830418	N-Term(iTRAQ8plex); K9(iTRAQ8plex)	0.791	1.233	0.902	1.014	3.42	30	0	3	1681.95	3.27	561.321	48.27
														LDEDLAAYCR	1	2	1	578830418	N-Term(iTRAQ8plex); C9(Methylthio)	1.026	1.072	0.925	1.093	4.28	25	0	2	1518.72	0.24	759.866	47.67
														WMLTLAK	1	2	1	578830418	N-Term(iTRAQ8plex); K7(iTRAQ8plex)	0.918	1.001	1.038	0.881	3.36	12	0	2	1470.89	-6.39	735.947	41.91
														RLDEDLAAYCR	1	2	1	578830418	N-Term(iTRAQ8plex); C10(Methylthio)	1.032	0.915	1.003	1.016	3.47	12	1	3	1674.82	-0.91	558.946	37.05
														VELSEQQLQLWPSDVDKLSPTDNLPR	1	2	1	578830418	N-Term(iTRAQ8plex); K17(iTRAQ8plex)					5.5		1	4	3615.95	-0.42	904.742	51.96
AARS2	530382281	Alanine--tRNA ligase, mitochondrial isoform X1	13.4	2	6	6	11	0.392	0.288	0.465	888	96.9	6.33
														NSAQIANLVSEDEAAFLASLER	4	2	1	530382281	N-Term(iTRAQ8plex)					8	79	0	3	2652.38	-0.02	884.798	70.56
														QTLGPGTEQQGSHLNPEQLR	1	2	1	530382281	N-Term(iTRAQ8plex)	0.877	1.136	0.852	0.971	8.36	69	0	3	2494.3	3.9	832.107	26.47
														LDVTTQTPLTPEQLR	2	2	1	530382281	N-Term(iTRAQ8plex)	0.941	1.034	1.049	1.053	5.91	55	0	2	2016.14	6.87	1008.57	36.33
														TNFYAEQGGQASDR	1	2	1	530382281	N-Term(iTRAQ8plex)	1.046	0.821	0.999	1.126	3.97	44	0	2	1847.88	-0.78	924.444	22.4
														AVENTVQEAVGQDEAVYMEEVPLALTAQVPGLR	2	2	1	530382281	N-Term(iTRAQ8plex)					3.73	10	0	3	3830.99	3.29	1277.67	69.9
														ASAVRAAFLNFFRDR	1	2	1	530382281	N-Term(iTRAQ8plex)	0.78	1.093	1.241	1.015	1.56		2	4	2045.13	-3.12	512.038	55.48
ACSL5	42794760	Long-chain-fatty-acid--CoA ligase 5 isoform b	4.1	2	2	2	2				683	75.9	6.92
														VIILMDPFDDDLKQR	1	2	1	42794760	N-Term(iTRAQ8plex); K13(iTRAQ8plex)					3.13	19	1	4	2426.36	-0.24	607.345	53.57
														NNDLTSCCFSDAK	1	2	1	42794760	N-Term(iTRAQ8plex); C7(Methylthio); C8(Methylthio); K13(iTRAQ8plex)	1.016	0.892	0.97	0.912	3.97	17	0	3	2117.97	3.35	706.66	41.19
PPP2R5E	532164720	Serine/threonine-protein phosphatase 2A 56 kDa regulatory subunit epsilon isoform isoform c	3.32	3	1	1	1				391	46.2	5.92
														GCLTEQTYPEVVR	1	3	1	532164720	N-Term(iTRAQ8plex); C2(Methylthio)	1.02	1.07	0.975	1.004	2.52	15	0	2	1844.91	-2.7	922.961	34.1
SF3B6	7706326	Splicing factor 3B subunit 6	20.8	1	2	2	6	1.116	1.41	1.712	125	14.6	9.38
														ITAEEMYDIFGK	4	1	1	7706326	N-Term(iTRAQ8plex); K12(iTRAQ8plex)	1.054	1.046	0.928	0.881	5.5	57	0	2	2025.08	-3.5	1013.04	51.12
														GTAYVVYEDIFDAK	2	1	1	7706326	N-Term(iTRAQ8plex); K14(iTRAQ8plex)	1.021	0.951	0.964	0.977	5.53	54	0	2	2199.18	-0.84	1100.09	53.41
U2SURP	530374190	U2 snRNP-associated SURP motif-containing protein isoform X3	1.13	3	1	1	1	0.379	0.446	0.7	970	111.5	6.89
														NCGFVAFMNRR	1	3	1	530374190	N-Term(iTRAQ8plex); C2(Methylthio)	0.761	0.865	1.061	0.949	4.16	23	1	3	1664.82	2.37	555.61	35.64
RAB27B	5729997	Ras-related protein Rab-27B	21.56	1	2	2	3				218	24.6	5.52
														ELADKYGIPYFETSAATGQNVEK	1	1	1	5729997	N-Term(iTRAQ8plex); K5(iTRAQ8plex); K23(iTRAQ8plex)					5.73	12	1	4	3443.82	-6.98	861.711	38.59
														TQIPDTVNGGNSGNLDGEKPPEKK	2	1	1	5729997	N-Term(iTRAQ8plex); K19(iTRAQ8plex); K23(iTRAQ8plex); K24(iTRAQ8plex)					4.47		1	5	3712.04	-6.32	743.213	26.17
RPLP1	4506669	60S acidic ribosomal protein P1 isoform 1	66.67	2	2	3	14	1.26	1.358	1.532	114	11.5	4.32
														ALANVNIGSLICNVGAGGPAPAAGAAPAGGPAPSTAAAPAEEK	7	1	1	4506669	N-Term(iTRAQ8plex); C12(Methylthio); K43(iTRAQ8plex)	1.039	1.011	0.972	0.962	7.93	96	0	3	4406.32	2.35	1469.44	54.06
														AAGVNVEPFWPGLFAK	6	1	1	4506669	N-Term(iTRAQ8plex); K16(iTRAQ8plex)	1.041	0.883	1.061	0.986	6.61	94	0	2	2311.31	0.94	1156.16	56.83
														KEESEESDDDMGFGLFD	1	3	2	4506671;4506669	N-Term(iTRAQ8plex); K1(iTRAQ8plex)					3.61	39	1	2	2558.17	1.17	1279.59	44.65
MYO18A	42794779	Unconventional myosin-XVIIIa isoform b	1.28	2	2	2	3	0.832	0.598	0.604	2039	231.1	6.2
														RAVEELLECLDLEK	1	2	1	42794779	N-Term(iTRAQ8plex); C9(Methylthio); K14(iTRAQ8plex)					2.69	13	1	4	2314.28	7.87	579.325	65.59
														RPTGDFGFSLRR	2	2	1	42794779	N-Term(iTRAQ8plex)	1.351	1.326	1.183	1.098	1.91		1	4	1712.95	0.86	428.993	23.22
KRT36	530413043	Keratin, type I cuticular Ha6 isoform X1	2.64	2	1	1	3	0.21	0.195	0.365	417	47.5	4.81
														ARLEGEIATYR	3	2	1	530413043	N-Term(iTRAQ8plex)	0.968	0.874	0.937	1.092	2.08	15	1	3	1582.9	7.58	528.304	27.4
GLRA1	530380480	Glycine receptor subunit alpha-1 isoform X2	2.61	1	1	1	1				307	35.1	6.24
														ASLPKGPV	1	1	1	530380480	N-Term(iTRAQ8plex); K5(iTRAQ8plex)					0.12		1	2	1376.88	3.68	688.942	84.27
DIEXF	578800821	Digestive organ expansion factor homolog isoform X1	3.35	2	1	1	2	1.041	0.951	1.655	568	64.9	5.16
														LYAPFYSSDILIASPLGLR	2	2	1	578800821	N-Term(iTRAQ8plex)	1.077	0.798	0.988	1.143	6.03	75	0	2	2400.35	0.35	1200.68	68.63
BCAS2	5031653	Pre-mRNA-splicing factor SPF27	14.67	1	2	2	6	0.439	0.557	0.628	225	26.1	5.66
														NYLSYLTAPDYSAFETDIMR	5	1	1	5031653	N-Term(iTRAQ8plex)	0.878	1.02	1.076	1.36	6.12	71	0	2	2674.3	-1.17	1337.65	63.29
														EAAAALVEEETRR	1	1	1	5031653	N-Term(iTRAQ8plex)	0.983	0.977	1.118	0.961	5.58	34	1	3	1748.95	1.57	583.654	28.63
PSMD10	4506217	26S proteasome non-ATPase regulatory subunit 10 isoform 1	11.95	1	1	1	1				226	24.4	6.1
														ASTNIQDTEGNTPLHLACDEERVEEAK	1	1	1	4506217	N-Term(iTRAQ8plex); C18(Methylthio); K27(iTRAQ8plex)					3.49		1	4	3624.78	2.28	906.951	34.87
TP53RK	41327715	TP53-regulating kinase	8.3	1	1	1	4	2.641	2.854	1.211	253	28.1	9.54
														ATTPADGEEPAPEAEALAAAR	4	1	1	41327715	N-Term(iTRAQ8plex)	0.791	1.245	1.069	1.006	6.24	93	0	2	2342.18	1.23	1171.59	31.09
GCLC	308199423	Glutamate--cysteine ligase catalytic subunit isoform b	4.01	2	1	1	1				599	68.6	5.94
														AQNSTELAAEEYTLMSIDTIINGK	1	2	1	308199423	N-Term(iTRAQ8plex); K24(iTRAQ8plex)					4.34	15	0	3	3220.67	-4.12	1074.23	70.23
TNRC6B	148491080	Trinucleotide repeat-containing gene 6B protein isoform 2	1.33	2	2	2	2				1723	182.7	7.02
														KGALETDNSNSSAQVSTVGQTSR	1	2	1	148491080	N-Term(iTRAQ8plex); K1(iTRAQ8plex)					2.83		1	4	2945.54	-0.18	737.14	24.44
														GALETDNSNSSAQVSTVGQTSR	1	2	1	148491080	N-Term(iTRAQ8plex)					2.37		0	3	2513.25	5.5	838.422	24.02
NUP133	26051235	Nuclear pore complex protein Nup133	5.36	1	4	4	4	0.918	0.949	1.297	1156	128.9	5.1
														YMTQFADQNFSDFLFR	1	1	1	26051235	N-Term(iTRAQ8plex)	1.013	1.111	0.894	0.886	4.83	46	0	2	2334.12	-0.19	1167.56	66.97
														LSDLVNTAILIALNKR	1	1	1	26051235	N-Term(iTRAQ8plex); K15(iTRAQ8plex)					4.57	43	1	4	2362.46	-1.14	591.371	80.48
														GLPLGSAVSSPVLFSPVGR	1	1	1	26051235	N-Term(iTRAQ8plex)					4.05	23	0	3	2144.25	3.54	715.42	47.89
														ANYEYYVQGQI	1	1	1	26051235	N-Term(iTRAQ8plex)					1.43	18	0	2	1651.82	-3.9	826.414	41.27
PSMB5	4506201	Proteasome subunit beta type-5 isoform 1	9.89	4	2	2	2	1.776	2.509	1.822	263	28.5	6.92
														HGVIVAADSR	1	3	1	4506201	N-Term(iTRAQ8plex)					3.77	48	0	3	1328.76	-2.69	443.59	17.43
														GYSYDLEVEQAYDLAR	1	2	1	4506201	N-Term(iTRAQ8plex)	0.862	0.959	0.966	1.017	6.5	48	0	2	2196.07	-2.46	1098.54	44.52
GADD45GIP1	31543415	Growth arrest and DNA damage-inducible proteins-interacting protein 1	26.58	1	4	4	7	0.862	1.037	1.132	222	25.4	10.02
														LQAEAQELLGYQVDPR	2	1	1	31543415	N-Term(iTRAQ8plex)	0.95	0.972	0.952	1.151	6.41	71	0	2	2134.15	1.46	1067.58	50.65
														FQELLQDLEK	1	1	1	31543415	N-Term(iTRAQ8plex); K10(iTRAQ8plex)	1.125	0.705	0.812	0.825	4.55	55	0	3	1871.07	-2.36	624.361	62.08
														AAALAAAVAQDPAASGAPSS	3	1	1	31543415	N-Term(iTRAQ8plex)	0.939	1.163	0.793	0.935	4.13	25	0	3	2001.06	4.27	667.693	42.12
														MPQMIVNWQQQQR	1	1	1	31543415	N-Term(iTRAQ8plex)	0.946	0.995	0.924	1.187	2.05		0	2	1991.02	-1.25	996.015	39.63
NSFL1C	29568099	NSFL1 cofactor p47 isoform b	11.8	6	3	3	5	2.369	2.354	2.881	339	37.3	5.11
														DLIHDQDEDEEEEEGQR	1	3	1	29568099	N-Term(iTRAQ8plex)	0.994	0.987	0.898	0.885	7.36	67	0	3	2390.06	0.88	797.357	22.9
														EANLLNAVIVQR	3	6	1	29568099	N-Term(iTRAQ8plex)	1.067	1.038	0.958	0.989	5.34	53	0	3	1643.98	5.71	548.666	40.9
														SPNELVDDLFK	1	3	1	29568099	N-Term(iTRAQ8plex); K11(iTRAQ8plex)	0.922	0.943	1.079	0.905	2.6		0	3	1885.04	-7.24	629.018	46.89
VTN	88853069	Vitronectin	3.14	1	1	1	2	0.332	0.395	0.535	478	54.3	5.8
														DVWGIEGPIDAAFTR	2	1	1	88853069	N-Term(iTRAQ8plex)	1.092	1.099	0.992	1.037	4.69	45	0	2	1951.02	0.44	976.015	53.41
TNFAIP2	26051240	Tumor necrosis factor alpha-induced protein 2	5.96	2	2	2	2	0.783	0.805	0.852	654	72.6	6.46
														WAAPVETLENIIATVDTR	1	2	1	26051240	N-Term(iTRAQ8plex)	0.814	0.919	1.202	0.968	5.46	61	0	2	2303.25	-0.64	1152.13	81.19
														MGQRPAAGAEVPESVFLHLGR	1	2	1	26051240	N-Term(iTRAQ8plex)	1.146	1.235	1.49	0.907	3.88		0	4	2526.34	-5.41	632.341	35.83
SYNGR2	4759202	Synaptogyrin-2	4.46	2	1	1	1	0.931	0.647	0.677	224	24.8	4.94
														DVLVGADSVR	1	2	1	4759202	N-Term(iTRAQ8plex)	1.018	0.937	1.08	1.05	3.59	28	0	2	1334.76	0.86	667.883	26.93
NOL11	21361468	Nucleolar protein 11	2.36	1	3	3	4	0.829	0.841	1.344	719	81.1	6.07
														HIEVEVR	2	1	1	21361468	N-Term(iTRAQ8plex)	0.889	1.429	1.201	0.99	2.81	35	0	3	1185.69	-2.99	395.9	21.39
														ATLSAEVYR	1	1	1	21361468	N-Term(iTRAQ8plex)	1.165	1.129	0.927	0.964	3.53	20	0	2	1313.73	-6.83	657.367	25.23
														HIEVEVRK	1	1	1	21361468	N-Term(iTRAQ8plex); K8(iTRAQ8plex)	1.128	0.882	0.825	0.808	2.53		1	4	1617.99	-2.88	405.252	21.14
ACSF3	546232251	Acyl-CoA synthetase family member 3, mitochondrial isoform 2	6.43	2	1	1	2	1.101	1.092	0.952	311	35.1	7.06
														NVLAPYAVPSELVLVEEIPR	2	2	1	546232251	N-Term(iTRAQ8plex)	0.781	1.197	1.156	1.243	5.56	69	0	2	2512.45	4.95	1256.73	60.78
CDH2	530413612	Cadherin-2 isoform X2	4.69	3	3	3	3	1.243	1.441	2.747	875	97	4.84
														LADMYGGGDD	1	3	1	530413612	N-Term(iTRAQ8plex)					3.09	40	0	2	1317.6	5.16	659.304	33.8
														IDPVNGQITTIAVLDRESPNVK	1	3	1	530413612	N-Term(iTRAQ8plex); K22(iTRAQ8plex)					5.31	18	1	3	2987.7	0.28	996.571	43.03
														LSDPANWLK	1	3	1	530413612	N-Term(iTRAQ8plex); K9(iTRAQ8plex)	1.062	0.966	1.033	0.902	3.65	14	0	2	1651.95	-4.94	826.481	40.97
ZDHHC18	45433499	Palmitoyltransferase ZDHHC18	6.19	1	1	1	1				388	42	9.04
														RPGPAASPTPGPGPAPPAAPAPPR	1	1	1	45433499	N-Term(iTRAQ8plex)					4.75	12	0	4	2488.38	1.55	622.85	23.93
DYNLL1	4505813	Dynein light chain 1, cytoplasmic	39.33	1	3	3	6	0.874	1.183	1.016	89	10.4	7.4
														NADMSEEMQQDSVECATQALEK	3	1	1	4505813	N-Term(iTRAQ8plex); C15(Methylthio); K22(iTRAQ8plex)	0.902	0.977	0.987	0.854	6.83	96	0	3	3111.42	0.83	1037.81	48.79
														NADMSEEMQQDSVECATQALEK	1	1	1	4505813	N-Term(iTRAQ8plex); M8(Oxidation); C15(Methylthio); K22(iTRAQ8plex)	0.977	0.991	0.884	0.953	6.69	69	0	3	3127.41	-1.96	1043.14	37.49
														YNIEKDIAAHIKK	1	1	1	4505813	N-Term(iTRAQ8plex); K5(iTRAQ8plex); K12(iTRAQ8plex); K13(iTRAQ8plex)	1.002	0.711	1.276	1.023	3.86	12	2	5	2759.68	-0.39	552.743	31.16
														YNIEKDIAAHIK	1	1	1	4505813	N-Term(iTRAQ8plex); K5(iTRAQ8plex); K12(iTRAQ8plex)	1.113	0.994	1.148	0.909	2.62		1	4	2327.39	0.16	582.602	33.3
CDK5	256542306	Cyclin-dependent kinase 5 isoform 2	6.15	2	1	1	1	1.715	1.448	0.861	260	29.5	6.42
														VRLDDDDEGVPSSALR	1	2	1	256542306	N-Term(iTRAQ8plex)	0.999	1.16	1.038	1.106	4.73	35	1	3	2048.06	1.7	683.358	26.37
NAT10	221316723	N-acetyltransferase 10 isoform a	13.37	3	7	7	17	0.873	0.884	0.975	1025	115.6	8.27
														ASGDLIPWTVSEQFQDPDFGGLSGGR	3	3	1	221316723	N-Term(iTRAQ8plex)	0.843	1.04	1.205	0.899	6.31	58	0	2	3040.5	2.54	1520.76	56.54
														TLHEVSLQESIR	2	2	1	221316723	N-Term(iTRAQ8plex)	0.974	0.931	0.907	1.29	4.2	55	0	3	1715.97	6.37	572.662	26.26
														LGQAELVVIDEAAAIPLPLVK	8	3	1	221316723	N-Term(iTRAQ8plex); K21(iTRAQ8plex)	1.049	1.14	1.062	1.044	5.8	53	0	2	2767.67	-1.83	1384.34	77.49
														ILIENGVAER	1	2	1	221316723	N-Term(iTRAQ8plex)	1.062	0.954	1.131	1.086	3.34	40	0	2	1417.83	-3.93	709.417	29.33
														SLLGPYLVFMASTINGYEGTGR	1	3	1	221316723	N-Term(iTRAQ8plex)	1.126	0.929	1.03	1.359	4.81	22	0	3	2650.38	-1.5	884.132	77.66
														ELKESLQDTQPVGVLVDCCK	1	3	1	221316723	N-Term(iTRAQ8plex); K3(iTRAQ8plex); C18(Methylthio); C19(Methylthio); K20(iTRAQ8plex)					7.47	22	1	4	3208.67	-5.76	802.922	56.44
														VLETPQEIHTVSSEAVSLLEEVITPR	1	3	1	221316723	N-Term(iTRAQ8plex)					2.34		0	4	3180.75	6.75	795.943	81.03
WWTR1	13346498	WW domain-containing transcription regulator protein 1	2	1	1	1	1	0.591	1.385	0.573	400	44.1	5.82
														SEPFLTWL	1	1	1	13346498	N-Term(iTRAQ8plex)	1.221	0.913	1.04	1.227	1.79	23	0	2	1296.72	3.01	648.863	63.87
DLST	19923748	Dihydrolipoyllysine-residue succinyltransferase component of 2-oxoglutarate dehydrogenase complex, mitochondrial isoform 1	22.3	2	8	8	23	0.741	0.954	0.771	453	48.7	8.95
														ASAFALQEQPVVNAVIDDTTK	2	1	1	19923748	N-Term(iTRAQ8plex); K21(iTRAQ8plex)	0.952	0.943	0.975	0.932	8.69	89	0	2	2825.54	-3.89	1413.27	52.82
														NVEAMNFADIER	3	1	1	19923748	N-Term(iTRAQ8plex)	1.094	0.968	0.88	0.924	4.72	74	0	2	1712.85	-4.22	856.929	36.09
														TPAFAESVTEGDVR	4	2	1	19923748	N-Term(iTRAQ8plex)	1.058	1.188	0.908	0.922	4.52	68	0	2	1782.9	-7.09	891.956	31.75
														VLLLDL	6	1	1	19923748	N-Term(iTRAQ8plex)						47	0	2	989.65	-5.2	495.328	70.47
														TPAFAESVTEGDVRWEK	3	2	1	19923748	N-Term(iTRAQ8plex); K17(iTRAQ8plex)	1.061	0.974	1.249	0.933	3.57	35	1	2	2530.35	4.84	1265.68	34.85
														EAQNTCAMLTTFNEIDMSNIQEMR	1	1	1	19923748	N-Term(iTRAQ8plex); C6(Methylthio)	0.743	1.136	1.239	0.799	4.75	23	0	3	3140.43	5.34	1047.48	62.61
														NVEAMNFADIER	2	1	1	19923748	N-Term(iTRAQ8plex); M5(Oxidation)	0.949	0.877	0.901	1.166	2.54	20	0	2	1728.84	-6.6	864.924	28.95
														TITELGEK	1	1	1	19923748	N-Term(iTRAQ8plex); K8(iTRAQ8plex)	1.036	1.341	1.019	1.266	3.23	18	0	3	1498.89	-1.74	500.302	27.29
														AKPAEAPAAAAPK	1	1	1	19923748	N-Term(iTRAQ8plex); K2(iTRAQ8plex); K13(iTRAQ8plex)					2.27	15	0	4	2105.27	-8.02	527.072	19.15
TOB2	7706739	Protein Tob2	7.27	1	1	1	1	0.63	0.644	0.529	344	36.6	6.93
														GGGAASGGGVASSGAGGQQPPQQPR	1	1	1	7706739	N-Term(iTRAQ8plex)	1.039	1.011	0.972	0.962	3.17	37	0	3	2440.22	-1.52	814.078	16.76
SORD	156627571	Sorbitol dehydrogenase	17.37	1	4	4	14	2.41	1.05	0.737	357	38.3	7.97
														AMGAAQVVVTDLSATR	2	1	1	156627571	N-Term(iTRAQ8plex)	1.011	1.145	0.984	0.956	5.66	70	0	2	1894.05	4.78	947.527	48.72
														LENYPIPEPGPNEVLLR	4	1	1	156627571	N-Term(iTRAQ8plex)	0.983	0.976	0.974	1.048	5.05	61	0	2	2254.25	3.91	1127.63	46.41
														YNLSPSIFFCATPPDDGNLCR	7	1	1	156627571	N-Term(iTRAQ8plex); C10(Methylthio); C20(Methylthio)	0.864	0.936	0.969	0.923	6.47	49	0	2	2726.24	1.31	1363.62	67.39
														CDPSDQNP	1	1	1	156627571	N-Term(iTRAQ8plex); C1(Methylthio)						22	0	2	1225.51	-3.87	613.258	21.2
PPP1R18	145386517	Phostensin	5.55	1	2	2	8	2.475	3.115	1.209	613	67.9	5.4
														EAQGNSSAGVEAAEQRPVEDGER	6	1	1	145386517	N-Term(iTRAQ8plex)	0.996	0.895	1.058	0.929	7.15	42	0	3	2690.29	0.22	897.436	22.02
														ETAELSETLTR	2	1	1	145386517	N-Term(iTRAQ8plex)	0.991	0.989	0.985	0.946	4.27	35	0	2	1553.83	-2.28	777.418	28.79
SEPT9	116256489	Septin-9 isoform c	29.58	7	12	12	38	2.523	2.044	1.452	568	63.6	8.4
														SQEATEAAPSCVGDMADTPR	4	4	1	116256489	N-Term(iTRAQ8plex); C11(Methylthio)	0.989	1.044	0.995	0.999	6.4	108	0	2	2386.06	-2.13	1193.53	33.05
														SQEATEAAPSCVGDMADTPR	3	4	1	116256489	N-Term(iTRAQ8plex); C11(Methylthio); M15(Oxidation)	0.957	0.991	0.878	1.169	4.96	89	0	2	2402.08	10.68	1201.55	26.28
														APVDFGYVGIDSILEQMR	8	7	1	116256489	N-Term(iTRAQ8plex)	0.828	1.087	0.966	1.073	7.5	88	0	2	2314.21	0.98	1157.61	68.75
														SFEVEEVETPNSTPPR	4	3	1	116256489	N-Term(iTRAQ8plex)	1.025	1.011	0.998	0.984	6.29	65	0	2	2122.06	-2.44	1061.53	30.78
														NEKAPVDFGYVGIDSILEQMR	5	7	1	116256489	N-Term(iTRAQ8plex); K3(iTRAQ8plex)	1.014	0.864	1.018	1.029	6.6	56	1	4	2989.57	-8.32	748.147	60.45
														QVENAGAIGPSR	2	3	1	116256489	N-Term(iTRAQ8plex)	1.338	1.156	1.129	0.957	3.74	48	0	2	1502.82	-0.88	751.914	19.74
														TELSIDISSK	1	3	1	116256489	N-Term(iTRAQ8plex); K10(iTRAQ8plex)	1.167	0.921	0.925	0.921	4.58	44	0	2	1700.98	-4.16	850.995	29.62
														LTVIDTPGFGDHINNENCWQPIMK	2	7	1	116256489	N-Term(iTRAQ8plex); C18(Methylthio); K24(iTRAQ8plex)	0.934	0.847	0.977	1.013	7.64	32	0	3	3396.69	-3.4	1132.9	53.24
														STLINTLFK	1	7	1	116256489	N-Term(iTRAQ8plex); K9(iTRAQ8plex)	1.276	0.874	1.234	1.179	2.92	27	0	3	1645.01	-4.07	549.007	47.41
														YLQEEVNINR	2	7	1	116256489	N-Term(iTRAQ8plex)	0.998	1.012	0.941	1.003	3.95	26	0	2	1581.85	-1.56	791.429	29.48
														ITADLLSNGIDVYPQKEFDEDSEDRLVNEK	4	7	1	116256489	N-Term(iTRAQ8plex); K16(iTRAQ8plex); K30(iTRAQ8plex)					5.21		2	5	4365.3	3.24	873.866	48.32
														LEPKPQPPVAEATPR	1	4	1	116256489	N-Term(iTRAQ8plex); K4(iTRAQ8plex)					4.18		0	3	2238.31	-0.09	746.774	26.71
														RTELSIDISSK	1	3	1	116256489	N-Term(iTRAQ8plex); K11(iTRAQ8plex)					2.13		1	4	1857.1	6.01	465.031	27.33
PELO	31880783	Protein pelota homolog	6.49	1	2	2	4	1.867	1.265	1.172	385	43.3	6.34
														ANEAMAIDTLLISDELFR	3	1	1	31880783	N-Term(iTRAQ8plex)	0.851	1.031	0.843	0.956	6.54	101	0	2	2326.24	4.16	1163.62	74.48
														ALDDFYK	1	1	1	31880783	N-Term(iTRAQ8plex); K7(iTRAQ8plex)	1.448	1.013	1.053	1.055	2.16		0	3	1479.83	-1.92	493.947	33.13
RPS19	4506695	40S ribosomal protein S19	47.59	1	9	9	26	1.595	1.78	1.229	145	16.1	10.32
														VLQALEGLK	3	1	1	4506695	N-Term(iTRAQ8plex); K9(iTRAQ8plex)					4.27	56	0	3	1579.01	0.7	527.007	50.91
														HKELAPYDENWFYTR	3	1	1	4506695	N-Term(iTRAQ8plex); K2(iTRAQ8plex)	0.901	0.899	1.351	1.215	7.12	50	1	4	2577.35	5.1	645.092	31.63
														ELAPYDENWFYTR	3	1	1	4506695	N-Term(iTRAQ8plex)	0.97	0.968	1.023	1.178	4.5	47	0	2	2007.98	2.23	1004.49	44.16
														VPEWVDTVK	4	1	1	4506695	N-Term(iTRAQ8plex); K9(iTRAQ8plex)	1.111	1.05	0.912	0.931	4	42	0	2	1680.98	1.58	840.994	40.52
														RVLQALEGLK	3	1	1	4506695	N-Term(iTRAQ8plex); K10(iTRAQ8plex)	0.982	1.086	0.876	0.884	4.26	29	1	4	1735.1	-0.94	434.531	38.52
														IAGQVAAANK	1	1	1	4506695	N-Term(iTRAQ8plex); K10(iTRAQ8plex)	0.968	0.941	1.049	0.966	4.22	29	0	2	1550.93	-12.07	775.968	25.13
														DLDRIAGQVAAANK	2	1	1	4506695	N-Term(iTRAQ8plex); K14(iTRAQ8plex)	0.959	0.966	1.09	0.97	4.57	29	1	2	2050.19	3.57	1025.6	30.46
														DVNQQEFVRALAAFLKK	1	1	1	4506695	N-Term(iTRAQ8plex); K16(iTRAQ8plex); K17(iTRAQ8plex)					6.85	14	2	5	2889.71	1.89	578.748	56.67
														SVARRVLQALEGLK	6	1	1	4506695	N-Term(iTRAQ8plex); K14(iTRAQ8plex)	1.159	0.82	0.878	1.067	3.08		2	4	2148.34	-1.98	537.84	51.35
TRIP6	91208423	Thyroid receptor-interacting protein 6	6.51	1	2	2	5	1.035	1.043	1.659	476	50.3	7.37
														CSVCGGAIMPEPGQEETVR	2	1	1	91208423	N-Term(iTRAQ8plex); C1(Methylthio); C4(Methylthio)	0.816	0.804	1.443	0.995	6.83	69	0	2	2359.06	1.06	1180.03	43.12
														IQELSATVTTDC	3	1	1	91208423	N-Term(iTRAQ8plex); C12(Methylthio)	0.943	1.033	0.784	0.894	2.73	54	0	2	1630.8	-1.17	815.901	57.85
USO1	4505541	General vesicular transport factor p115	7.8	4	5	5	7	0.91662	0.693462	1.07761	962	107.84	4.90674
														SSQTSGTNEQSSAIVSAR	3	4	1	4505541	N-Term(iTRAQ8plex)	1.039	1.011	0.972	0.95	5.67	114	0	2	2114.06	-0.21	1057.53	18.43
														VQLATSIGNPPVSLLQQCTNILSQGSK	1	2	1	4505541	N-Term(iTRAQ8plex); C18(Methylthio); K27(iTRAQ8plex)					6.97	52	0	4	3450.88	-1.75	863.477	76.03
														LSALLQETK	1	4	1	4505541	N-Term(iTRAQ8plex); K9(iTRAQ8plex)	1.062	0.929	1.02	0.923	3.91	27	0	2	1610.99	-3.52	805.998	42.7
														LVKELEGVITK	1	4	1	4505541	N-Term(iTRAQ8plex); K3(iTRAQ8plex); K11(iTRAQ8plex)					2.02		1	4	2141.38	5.28	536.1	48.96
														LREEIEELKR	1	4	1	4505541	N-Term(iTRAQ8plex); K9(iTRAQ8plex)	0.987	0.735	1.068	1.456	1.3		2	4	1923.15	0.55	481.543	30.33
NUCB1	20070228	Nucleobindin-1	14.1	1	5	5	8	0.956	1.254	0.919	461	53.8	5.25
														LVTLEEFLASTQR	2	1	1	20070228	N-Term(iTRAQ8plex)	0.974	0.822	1.096	1.187	5.2	65	0	3	1811.03	2.82	604.347	68.74
														DLELLIQTATR	3	1	1	20070228	N-Term(iTRAQ8plex)					4.29	48	0	3	1576.92	2.15	526.313	52.41
														ELQQAVLHMEQR	1	1	1	20070228	N-Term(iTRAQ8plex)	1.149	0.991	0.961	0.85	4.26	31	0	3	1785.96	1.84	595.992	37.85
														MDAEQDPNVQVDHLNLLK	1	1	1	20070228	N-Term(iTRAQ8plex); K18(iTRAQ8plex)					2.14	12	0	3	2687.43	0.19	896.481	34.76
														APAAHPEGQLK	1	1	1	20070228	N-Term(iTRAQ8plex); K11(iTRAQ8plex)					2.98		0	3	1727	-2.11	576.339	18.77
COL5A2	89363017	Collagen alpha-2(V) chain	2.2	1	1	1	1				1499	144.8	6.46
														GEVGAPGSKGEAGPTGPMGAMGPLGPRGMPGER	1	1	1	89363017	N-Term(iTRAQ8plex); K9(iTRAQ8plex); M18(Oxidation); M21(Oxidation); M29(Oxidation)					2.63		2	4	3718.85	-2.78	930.467	50.17
NUP205	57634534	Nuclear pore complex protein Nup205	2.83	1	4	4	11	0.547	0.373	0.783	2012	227.8	6.21
														ASTEGVAIQGQQGTR	6	1	1	57634534	N-Term(iTRAQ8plex)	0.979	0.71	1.421	1.025	5.51	79	0	2	1806.96	-0.72	903.984	19.25
														FTDELMEQGLTYK	1	1	1	57634534	N-Term(iTRAQ8plex); K13(iTRAQ8plex)	0.986	0.947	0.962	1.047	5.25	64	0	2	2183.15	-1.82	1092.08	45.21
														TWTLELSPELASMTTR	3	1	1	57634534	N-Term(iTRAQ8plex)	1.078	0.95	1.01	1.035	5.65	50	0	2	2140.14	4.24	1070.57	50.4
														CIANSLKALIQSR	1	1	1	57634534	N-Term(iTRAQ8plex); C1(Methylthio); K7(iTRAQ8plex)					3.8	29	1	4	2071.19	-2.36	518.554	51.52
PRKAR1B	38257139	CAMP-dependent protein kinase type I-beta regulatory subunit	4.72	1	1	1	1				381	43	5.71
														LGPSDYFGEIALLLNRPR	1	1	1	38257139	N-Term(iTRAQ8plex)	1.026	0.822	1.029	1.085	4.57	13	0	3	2335.3	-3.03	779.105	64.9
PABPC1	46367787	Polyadenylate-binding protein 1	37.42	5	10	16	69	0.961	1.103	1.015	636	70.6	9.5
														ALYDTFSAFGNILSCK	17	4	2	208431836;46367787	N-Term(iTRAQ8plex); C15(Methylthio); K16(iTRAQ8plex)					7.63	101	0	2	2404.26	2.19	1202.63	75.55
														AVNSATGVPTV	3	2	1	46367787	N-Term(iTRAQ8plex)	0.755	1.083	1.195	1.115	2.76	71	0	2	1319.75	-0.85	660.377	26.33
														ALDTMNFDVIK	4	4	2	208431836;46367787	N-Term(iTRAQ8plex); K11(iTRAQ8plex)					5.2	69	0	2	1875.04	-5.5	938.024	41.57
														GYGFVHFETQEAAER	6	1	1	46367787	N-Term(iTRAQ8plex)	0.937	1.172	1.048	1.192	5.07	68	0	2	2045.02	8.56	1023.01	28.8
														SLGYAYVNFQQPADAER	5	4	2	208431836;46367787	N-Term(iTRAQ8plex)					7.28	68	0	3	2233.11	-2.31	745.043	37.15
														GFGFVCFSSPEEATK	2	6	2	46367787;208431836	N-Term(iTRAQ8plex); C6(Methylthio); K15(iTRAQ8plex)					6.83	61	0	2	2260.11	-4.57	1130.56	48.29
														YQGVNLYVK	2	3	1	46367787	N-Term(iTRAQ8plex); K9(iTRAQ8plex)	1.001	0.987	1.044	1.055	3.99	43	0	2	1691.99	-1.58	846.499	32.16
														IVATKPLYVALAQR	8	2	1	46367787	N-Term(iTRAQ8plex); K5(iTRAQ8plex)	0.971	0.96	1.032	0.981	5.95	39	0	2	2151.34	-1.45	1076.18	39.76
														FSPAGPILSIR	5	5	1	46367787	N-Term(iTRAQ8plex)	1.113	0.8	1.027	1.012	4.8	38	0	3	1461.86	-8.04	487.959	39.63
														GFGFVSFERHEDAQK	3	2	1	46367787	N-Term(iTRAQ8plex); K15(iTRAQ8plex)	0.976	0.912	1.216	1.178	4.51	36	1	2	2362.24	-1.66	1181.62	27.75
														EFSPFGTITSAK	3	1	1	46367787	N-Term(iTRAQ8plex); K12(iTRAQ8plex)	1.101	0.871	0.972	0.964	5.61	36	0	2	1893.06	-1.37	947.031	34.67
														AKEFTNVYIK	1	4	2	208431836;46367787	N-Term(iTRAQ8plex); K2(iTRAQ8plex); K10(iTRAQ8plex)					3.03	32	1	2	2125.27	-4.39	1063.14	29.12
														ALDTMNFDVIK	2	4	2	208431836;46367787	N-Term(iTRAQ8plex); M5(Oxidation); K11(iTRAQ8plex)					4.12	29	0	2	1891.04	-3.28	946.023	31.96
														SIDNKALYDTFSAFGNILSCK	1	4	2	208431836;46367787	N-Term(iTRAQ8plex); K5(iTRAQ8plex); C20(Methylthio); K21(iTRAQ8plex)					5.68	21	1	4	3265.74	1.87	817.191	69.11
														NPQQHLNAQPQVTMQQPAVHVQGQEPLTASMLASAPPQEQK	2	1	1	46367787	N-Term(iTRAQ8plex); K41(iTRAQ8plex)					8.4	20	0	5	5065.64	4.91	1013.93	34.16
														AVPNPVINPYQPAPPSGYFMAAIPQTQNR	3	1	1	46367787	N-Term(iTRAQ8plex)	1.283	0.765	1.139	1.037	7.2	17	0	3	3442.82	8.65	1148.28	48.24
														NPQQHLNAQPQVTMQQPAVHVQGQEPLTASMLASAPPQEQK	1	1	1	46367787	N-Term(iTRAQ8plex); M14(Oxidation); K41(iTRAQ8plex)					7.44	12	0	6	5081.6	-2.49	847.773	31.69
														EAELGAR	1	4	1	46367787	N-Term(iTRAQ8plex)	0.87	0.954	0.872	1	2.11		0	2	1049.59	-2.23	525.297	18.36
ENPP4	7662358	Bis(5'-adenosyl)-triphosphatase ENPP4	2.87	1	1	1	2				453	51.6	6.15
														LQLQEDDDDPLIG	2	1	1	7662358	N-Term(iTRAQ8plex)					3.13	50	0	2	1774.91	2.55	887.957	44.28
L1CAM	221316760	Neural cell adhesion molecule L1 isoform 3	1.92	3	1	1	1				1248	138.8	6.21
														AFGAPVPSVQWLDEDGTTVLQDER	1	3	1	221316760	N-Term(iTRAQ8plex)					2.56		0	3	2934.49	4.93	978.836	53.45
FERMT2	201861823	Fermitin family homolog 2 isoform 3	7.42	7	2	2	2				633	72.4	7.5
														MQHLNPDPQLIPEQITTDITPECLVSPR	1	7	1	201861823	N-Term(iTRAQ8plex); C23(Methylthio)					6.7	38	0	3	3535.8	2.54	1179.27	58.8
														TSTILGDITSIPELADYIK	1	7	1	201861823	N-Term(iTRAQ8plex); K19(iTRAQ8plex)					3.81	16	0	4	2658.5	-1	665.381	69.18
PRDX1	320461711	Peroxiredoxin-1	44.22	1	7	10	30	1.843	1.351	1.081	199	22.1	8.13
														QGGLGPMNIPLVSDPK	1	1	1	320461711	N-Term(iTRAQ8plex); K16(iTRAQ8plex)	0.989	0.953	0.874	0.961	3.92	62	0	2	2231.26	-4.82	1116.13	39
														QGGLGPMNIPLVSDPKR	1	1	1	320461711	N-Term(iTRAQ8plex); M7(Oxidation); K16(iTRAQ8plex)	0.926	0.869	0.993	1.041	3.52	60	1	2	2403.37	3.11	1202.19	28.3
														QITVNDLPVGR	5	2	2	320461711;32189392	N-Term(iTRAQ8plex)					4.01	55	0	2	1515.87	-6.84	758.438	32.01
														TIAQDYGVLK	2	1	1	320461711	N-Term(iTRAQ8plex); K10(iTRAQ8plex)	1.135	1.076	0.974	0.938	4.98	50	0	2	1716.01	-5.56	858.506	29.79
														ATAVMPDGQFKDISLSDYK	3	1	1	320461711	N-Term(iTRAQ8plex); K11(iTRAQ8plex); K19(iTRAQ8plex)	1.127	0.789	0.758	0.826	6.23	50	1	2	2998.62	-3.81	1499.81	38.91
														QGGLGPMNIPLVSDPKR	1	1	1	320461711	N-Term(iTRAQ8plex); K16(iTRAQ8plex)	0.942	0.834	0.969	0.994	5.35	49	1	2	2387.37	-0.74	1194.19	33.14
														GLFIIDDKGILR	7	3	2	320461711;530420948	N-Term(iTRAQ8plex); K8(iTRAQ8plex)					4.7	36	1	4	1968.2	-2.93	492.807	42.87
														TIAQDYGVLKADEGISFR	5	1	1	320461711	N-Term(iTRAQ8plex); K10(iTRAQ8plex)	1.045	0.773	1.039	1.048	7.09	28	1	4	2591.44	2.4	648.614	42.92
														KQGGLGPMNIPLVSDPKR	2	1	1	320461711	N-Term(iTRAQ8plex); K1(iTRAQ8plex); K17(iTRAQ8plex)	1.078	0.723	1.182	0.921	6.36	17	2	3	2819.66	-4.56	940.557	30.95
														GLFIIDDK	1	3	2	320461711;530420948	N-Term(iTRAQ8plex); K8(iTRAQ8plex)					2.97	14	0	3	1528.92	-1.18	510.311	40.96
														LVQAFQFTDK	2	1	1	320461711	N-Term(iTRAQ8plex); K10(iTRAQ8plex)	1.037	0.857	0.968	0.938	2.13		0	3	1805.07	16.95	602.362	44.13
STOML2	7305503	Stomatin-like protein 2, mitochondrial isoform a	44.66	4	10	10	47	0.72	0.973	0.981	356	38.5	7.39
														DSNTILLPSNPGDVTSMVAQAMGVYGALTK	11	4	1	7305503	N-Term(iTRAQ8plex); K30(iTRAQ8plex)	0.939	1.016	0.865	0.828	8.81	92	0	3	3658.93	1.77	1220.32	77.09
														ASYGVEDPEYAVTQLAQTTMR	5	4	1	7305503	N-Term(iTRAQ8plex)	0.958	0.934	1.001	1.277	7.58	87	0	3	2634.32	6.02	878.778	50.32
														ESLNASIVDAINQAADCWGIR	5	3	1	7305503	N-Term(iTRAQ8plex); C17(Methylthio)	1.051	0.912	0.949	1.038	7.75	86	0	2	2596.29	2.58	1298.65	80.81
														NTVVLFVPQQEAWVVER	4	2	1	7305503	N-Term(iTRAQ8plex)	0.935	1.005	1.045	0.998	6.45	73	0	2	2318.28	0.19	1159.64	49.88
														ESMQMQVEAER	5	3	1	7305503	N-Term(iTRAQ8plex)	1.052	1.048	1.044	0.894	4.75	61	0	2	1641.78	-1.98	821.396	24.54
														APVPGTPDSLSSGSSR	3	4	1	7305503	N-Term(iTRAQ8plex)	1.28	1.153	0.825	1	5.11	61	0	2	1818.95	-1.79	909.977	25.84
														ESMQMQVEAERR	3	3	1	7305503	N-Term(iTRAQ8plex)	1.027	1.054	1.19	0.925	5	59	1	3	1797.89	-2.05	599.967	23.24
														ASYGVEDPEYAVTQLAQTTMR	1	4	1	7305503	N-Term(iTRAQ8plex); M20(Oxidation)					7.34	57	0	3	2650.3	0.76	884.105	43.64
														AEQINQAAGEASAVLAK	1	4	1	7305503	N-Term(iTRAQ8plex); K17(iTRAQ8plex)	0.997	1.05	0.871	0.863	4.36	55	0	2	2279.28	0.94	1140.15	39.36
														DVQGTDASLDEELDR	1	4	1	7305503	N-Term(iTRAQ8plex)	0.925	1.313	1.121	0.948	2.57	48	0	2	1966.95	-2.19	983.977	30.83
														ESMQMQVEAER	4	3	1	7305503	N-Term(iTRAQ8plex); M3(Oxidation)	0.932	0.988	1.046	0.991	3.55	44	0	2	1657.78	-0.52	829.395	18.83
														DSNTILLPSNPGDVTSMVAQAMGVYGALTK	1	4	1	7305503	N-Term(iTRAQ8plex); M22(Oxidation); K30(iTRAQ8plex)					4.7	14	0	4	3674.94	5.16	919.491	64.28
														ATVLESEGTR	2	4	1	7305503	N-Term(iTRAQ8plex)	0.992	1.074	1.146	0.963	2.89	14	0	2	1366.75	-0.46	683.877	24.85
														ESMQMQVEAERR	1	3	1	7305503	N-Term(iTRAQ8plex); M5(Oxidation)	1.069	0.926	0.899	1.021	3.61	13	1	3	1813.89	3.26	605.301	20.82
FNDC3A	578824776	Fibronectin type-III domain-containing protein 3A isoform X1	2.13	3	1	1	3	1.265	0.892	0.876	1080	118.9	7.02
														GTPSEAEIFTTLSCEPDIPNPPR	3	3	1	578824776	N-Term(iTRAQ8plex); C14(Methylthio)	0.693	1.081	1.174	1.293	7.27	57	0	3	2821.38	2.91	941.131	51.85
SECISBP2	544186119	Selenocysteine insertion sequence-binding protein 2 isoform 3	2.56	7	1	1	1				781	87.3	8.76
														NNPNESVTANAATNSPSCTR	1	7	1	544186119	N-Term(iTRAQ8plex); C18(Methylthio)					5.49	53	0	3	2398.11	1.1	800.04	24.53
PCNXL3	530396772	Pecanex-like protein 3 isoform X4	1.78	6	1	1	1				1067	115.4	6.44
														GELQEEGAVGGAAEETGRR	1	6	1	530396772	N-Term(iTRAQ8plex)					3.73	22	1	3	2220.11	-0.92	740.709	23.76
DDX55	41327779	ATP-dependent RNA helicase DDX55	2.17	1	1	1	1				600	68.5	9.25
														TVDLGISDLEDDC	1	1	1	41327779	N-Term(iTRAQ8plex); C13(Methylthio)	0.776	1.375	1.067	0.799	1.52	16	0	2	1744.81	9.63	872.908	58.48
CLPX	7242140	ATP-dependent Clp protease ATP-binding subunit clpX-like, mitochondrial	2.05	1	1	1	1	0.715	0.81	1.045	633	69.2	7.58
														LPVVVPLHSLDEK	1	1	1	7242140	N-Term(iTRAQ8plex); K13(iTRAQ8plex)	1.215	1.282	0.934	0.892	5.09	33	0	3	2054.24	-1.33	685.42	38.69
PTGR1	226056130	Prostaglandin reductase 1 isoform 2	19.93	2	4	4	14	5.475	3.207	1.148	301	32.9	7.2
														TGPLPPGPPPEIVIYQELR	11	2	1	226056130	N-Term(iTRAQ8plex)	0.89	1	1.023	1.085	7.1	84	0	2	2377.35	4.09	1189.18	48.66
														TVESLEETLKK	1	2	1	226056130	N-Term(iTRAQ8plex); K10(iTRAQ8plex); K11(iTRAQ8plex)	0.918	0.769	0.903	1.049	4.78	44	1	2	2189.31	-1.4	1095.16	32.53
														HFVGYPTNSDFELK	1	2	1	226056130	N-Term(iTRAQ8plex); K14(iTRAQ8plex)	0.789	1.031	1.31	1.002	5.12	17	0	3	2262.2	-0.3	754.738	32.36
														VVGAVGSDEKVAYLQK	1	2	1	226056130	N-Term(iTRAQ8plex); K10(iTRAQ8plex); K16(iTRAQ8plex)	0.698	0.785	0.954	1.044	3.71		1	3	2575.53	3.5	859.182	29.94
PTPRK	578839569	Receptor-type tyrosine-protein phosphatase kappa isoform X9	2.11	11	1	1	2	1.632	1.312	1.289	711	82.5	6.1
														VTCVEMEPLAEYVVR	2	11	1	578839569	N-Term(iTRAQ8plex); C3(Methylthio)	0.998	0.98	0.917	0.987	4.84	36	0	3	2088.05	2.26	696.689	54.84
SSBP1	4507231	Single-stranded DNA-binding protein, mitochondrial	52.7	2	7	7	34	1.028	0.723	0.883	148	17.2	9.6
														NPVTIFSLATNEMWR	17	2	1	4507231	N-Term(iTRAQ8plex)	1.08	1.035	0.927	0.936	6.86	83	0	3	2083.09	-1.98	695.035	66.59
														QVEGKNPVTIFSLATNEMWR	5	2	1	4507231	N-Term(iTRAQ8plex); K5(iTRAQ8plex)	0.871	1.176	1.476	0.826	8.74	68	1	2	2928.59	1.49	1464.8	57.81
														QATTIIADNIIFLSDQTK	3	1	1	4507231	N-Term(iTRAQ8plex); K18(iTRAQ8plex)	0.872	1.028	1.261	1.018	6.69	67	0	2	2600.47	-2.33	1300.74	60.27
														IDYGEYMDKNNVR	1	2	1	4507231	N-Term(iTRAQ8plex); K9(iTRAQ8plex)	1.115	0.747	0.889	0.929	4.42	60	1	2	2225.15	3.02	1113.08	28.9
														NPVTIFSLATNEMWR	3	2	1	4507231	N-Term(iTRAQ8plex); M13(Oxidation)	1.115	0.869	0.819	1.13	6.2	56	0	3	2099.11	8.1	700.374	53.54
														VGQDPVLR	2	2	1	4507231	N-Term(iTRAQ8plex)	0.974	0.959	1.075	0.957	2.39	14	0		1187.7
														IDYGEYMDKNNVRR	2	2	1	4507231	N-Term(iTRAQ8plex); K9(iTRAQ8plex)	0.963	0.896	1.127	0.928	3.39		2	4	2381.25	-0.95	596.067	24.12
														ISVFRPGLRDVAYQYVKK	1	2	1	4507231	N-Term(iTRAQ8plex); K17(iTRAQ8plex); K18(iTRAQ8plex)	0.903	0.985	1.237	1.038	2.02		2	6	3051.83	1.34	509.477	34.31
GTF3C3	6912398	General transcription factor 3C polypeptide 3 isoform 1	2.71	3	2	2	2	0.773	0.79	1.742	886	101.2	5.07
														VVDLAPLHLDAR	1	2	1	6912398	N-Term(iTRAQ8plex)					4.58	56	0	3	1622.96	4.91	541.659	38.19
														ILNLLSPSDGER	1	2	1	6912398	N-Term(iTRAQ8plex)	0.939	0.971	1.065	0.93	3.51	17	0	2	1617.91	-0.65	809.459	47.45
HERC1	530406610	Probable E3 ubiquitin-protein ligase HERC1 isoform X6	0.54	4	1	1	1				4796	524.9	6.07
														LSTSPPPPAIAVPLLEMGFSLRQIAK	1	4	1	530406610	N-Term(iTRAQ8plex); M17(Oxidation); K26(iTRAQ8plex)					2.06		1	5	3357.93	-3.37	672.392	64.08
CTU1	222537719	Cytoplasmic tRNA 2-thiolation protein 1	6.03	1	1	1	1				348	36.4	9.2
														GLDEEATPGTPGDPARPPASK	1	1	1	222537719	N-Term(iTRAQ8plex); K21(iTRAQ8plex)					4.38	24	0	3	2671.42	0.2	891.143	24.6
CSTF2T	14149675	Cleavage stimulation factor subunit 2 tau variant	12.18	1	1	4	10	0.741	0.803	0.522	616	64.4	7.25
														NMLLQNPQLAYALLQAQVVMR	3	2	2	14149675;4557493	N-Term(iTRAQ8plex)					8.42	79	0	3	2718.51	0.59	906.842	65.96
														GPMTGGIQGPGPINIGAGGPPQGPR	1	1	1	14149675	N-Term(iTRAQ8plex)	1.269	1.042	1.101	0.708	9.77	64	0	3	2587.37	0.36	863.129	35.73
														GGTLLSVTGEVEPR	4	3	2	14149675;4557493	N-Term(iTRAQ8plex)					5.44	56	0	3	1718.95	-2.62	573.656	35.1
														AVASLPPEQMFELMK	2	2	2	14149675;4557493	N-Term(iTRAQ8plex); K15(iTRAQ8plex)					3.15	11	0	2	2299.26	-1.13	1150.13	53.3
EXOSC10	4505917	Exosome component 10 isoform 2	4.77	4	3	3	3	0.722	0.775	0.65	860	98	8.4
														QQINEMHLLIQQAR	1	4	1	4505917	N-Term(iTRAQ8plex)					6	36	0	3	2026.11	-2.56	676.042	36.42
														AAAEQAISVR	1	4	1	4505917	N-Term(iTRAQ8plex)	1.035	1.07	1.124	1.244	3.38	33	0	3	1319.75	-3.09	440.59	23.74
														SDMYILNESLTDPAIVK	1	3	1	4505917	N-Term(iTRAQ8plex); K17(iTRAQ8plex)	0.837	1.269	1.031	1.033	2.39		0	2	2517.37	-2.82	1259.19	47.03
C5orf15	9910278	Keratinocyte-associated transmembrane protein 2	7.55	1	2	2	2	0.497	0.676	0.733	265	29.2	5.08
														LDQNVNEAMPSLK	1	1	1	9910278	N-Term(iTRAQ8plex); K13(iTRAQ8plex)	0.982	0.782	0.943	0.961	4.78	59	0	2	2067.13	-3.53	1034.07	30.69
														ITNDYIF	1	1	1	9910278	N-Term(iTRAQ8plex)	0.933	0.925	1.251	1.004	1.26	13	0	2	1189.65	6.8	595.328	45.29
MGAT4B	7710152	Alpha-1,3-mannosyl-glycoprotein 4-beta-N-acetylglucosaminyltransferase B isoform 1	5.29	2	2	2	2	0.737	0.327	0.29	548	63.2	7.87
														GVAEGEVDPAFGPLEALR	1	2	1	7710152	N-Term(iTRAQ8plex)	0.864	1.296	1.024	1.05	5.5	36	0	2	2131.15	7.13	1066.08	46.03
														FRFFQPLRLER	1	2	1	7710152	N-Term(iTRAQ8plex)					1.55		2	4	1813.05	-4.88	454.017	38.53
JUNB	4504809	Transcription factor jun-B	6.92	1	1	1	1	0.525	0.487	0.983	347	35.9	9.22
														LIVPNSNGVITTTPTPPGQYFYPR	1	1	1	4504809	N-Term(iTRAQ8plex)	0.759	0.76	0.91	0.999	5.75	21	0	3	2936.6	6.45	979.539	45.8
HDLBP	578804203	Vigilin isoform X7	19.84	3	16	16	27	1.436	1.276	1.038	1250	139.4	6.87
														TGVSVEIPPSDSISETVILR	2	2	1	578804203	N-Term(iTRAQ8plex)	1.028	1.328	0.942	1.156	5.75	89	0	2	2403.35	10.33	1202.18	42.21
														IVGELEQMVSEDVPLDHR	4	3	1	578804203	N-Term(iTRAQ8plex)	0.89	0.878	0.979	1.122	7.77	86	0	3	2370.22	-1.93	790.746	71.05
														EALEALVPVTIEVEVPFDLHR	3	3	1	578804203	N-Term(iTRAQ8plex)	0.91	1.048	0.851	0.979	6.91	72	0	2	2680.48	-1.38	1340.74	65.41
														MDYVEINIDHK	1	3	1	578804203	N-Term(iTRAQ8plex); K11(iTRAQ8plex)	0.876	0.946	0.99	1.085	4.67	54	0	2	1985.05	-3.72	993.031	31.95
														HEVLLISAEQDKR	1	3	1	578804203	N-Term(iTRAQ8plex); K12(iTRAQ8plex)	0.957	1.064	0.993	1.026	4.46	51	1	2	2146.24	-0.86	1073.62	22.63
														FPDREENAVHSTEPVVQENGDEAGEGR	2	3	1	578804203	N-Term(iTRAQ8plex)					7.93	47	1	4	3272.53	-2.34	818.888	26.24
														LVGEIMQETGTR	4	3	1	578804203	N-Term(iTRAQ8plex)	1.037	1.013	1.01	0.946	4.11	41	0	2	1637.89	5.3	819.45	45.9
														ASVITQVFHVPLEER	1	3	1	578804203	N-Term(iTRAQ8plex)	1.013	0.938	0.759	1.02	4.85	32	0	3	2029.14	-0.23	677.051	47.63
														DMNQFGEGEQAK	1	3	1	578804203	N-Term(iTRAQ8plex); K12(iTRAQ8plex)	0.97	1.117	0.987	0.913	3.15	28	0	2	1961.98	-0.11	981.496	25
														IQIPRPDDPSNQIK	2	3	1	578804203	N-Term(iTRAQ8plex); K14(iTRAQ8plex)	1.117	1.002	1.455	0.937	4.35	24	0	4	2229.29	1.73	558.077	27.3
														IDLPAENSNSETIIITGKR	1	3	1	578804203	N-Term(iTRAQ8plex); K18(iTRAQ8plex)	1.084	0.898	1.192	1.131	5.68	16	1	3	2679.51	-2.33	893.841	33.23
														GEPEKLGQALTEVYAK	1	2	1	578804203	N-Term(iTRAQ8plex); K5(iTRAQ8plex); K16(iTRAQ8plex)	1.403	0.921	0.939	0.947	4.73	14	1	3	2645.54	4.15	882.518	36.78
														EAQKELEALIQNLDNVVEDSMLVDPK	1	3	1	578804203	N-Term(iTRAQ8plex); K4(iTRAQ8plex); K26(iTRAQ8plex)					3.98		1	4	3853.09	-3.58	964.028	80.96
														TGAHLELSLAK	1	3	1	578804203	N-Term(iTRAQ8plex); K11(iTRAQ8plex)					1.82		0	4	1748.05	-3.65	437.767	27.13
														ELLELASR	1	3	1	578804203	N-Term(iTRAQ8plex)	1.029	1.038	0.944	0.934	1.61		0	2	1234.73	3.07	617.871	34.1
														IYEEK	1	3	1	578804203	N-Term(iTRAQ8plex); K5(iTRAQ8plex)	0.953	0.863	1.019	0.824		16	0	3	1289.76	1.31	430.591	23.95
GBE1	189458812	1,4-alpha-glucan-branching enzyme	4.13	1	2	2	8	1.521	1.66	0.707	702	80.4	6.32
														VALILQNVDLPN	7	1	1	189458812	N-Term(iTRAQ8plex)	0.904	1.07	0.929	1.082	3.74	62	0	2	1612.95	-1.61	806.981	72.18
														LLEIDPYLKPYAVDFQR	1	1	1	189458812	N-Term(iTRAQ8plex); K9(iTRAQ8plex)	0.814	0.84	0.976	1.042	5.42	10	0	3	2688.53	1.38	896.847	57.16
MARS	14043022	Methionine--tRNA ligase, cytoplasmic	12.89	2	6	6	12	0.896	0.805	0.765	900	101.1	6.16
														AVTNEPEEEELATLSEEEIAMAVTAWEK	3	1	1	14043022	N-Term(iTRAQ8plex); K28(iTRAQ8plex)					8.05	94	0	3	3727.87	-0.03	1243.3	78.43
														LFVSDGVPGCLPVLAAAGR	2	1	1	14043022	N-Term(iTRAQ8plex); C10(Methylthio)	1.088	1.003	0.982	1.001	5.68	58	0	2	2192.19	0.4	1096.6	65.67
														GFVLQDTVEQLR	1	2	1	14043022	N-Term(iTRAQ8plex)	1.07	1.195	1.029	0.912	4.28	16	0	2	1708.96	2.48	854.983	44.2
														AEVLISTVGPEDCVVPFLTRPK	1	1	1	14043022	N-Term(iTRAQ8plex); C13(Methylthio); K22(iTRAQ8plex)	0.788	1.076	1.243	0.966	5.87	13	0	4	3024.68	3.21	756.926	64.98
														GLESLPPLRPQQNPVLPVAGER	3	2	1	14043022	N-Term(iTRAQ8plex)	1.011	0.819	1.017	1.11	3.55		0	3	2671.53	4.3	891.182	41.74
														IRDALRSILTISR	2	2	1	14043022	N-Term(iTRAQ8plex)					1.68		2	4	1818.12	0.59	455.286	47.91
IL18	342349321	Interleukin-18 isoform 2 proprotein	21.69	2	2	2	5	2.388	1.289	1.057	189	21.9	4.78
														SIMFTVQNED	2	2	1	342349321	N-Term(iTRAQ8plex)					1.35	13	0	2	1487.74	0.91	744.372	36.74
														NLNDQVLFIDQGNRPLFEDMTDSDCRDNAPR	3	2	1	342349321	N-Term(iTRAQ8plex); C25(Methylthio)	1.058	1.215	0.761	0.771	3.17		1	4	3958.86	4.72	990.471	48.49
STXBP2	578833510	Syntaxin-binding protein 2 isoform X1	3.89	4	1	1	3	1.248	1.045	0.834	566	63.3	6.51
														NLWPFVSDPAPTASSQAAVSAR	3	4	1	578833510	N-Term(iTRAQ8plex)	1.214	1.068	0.913	1.207	7.09	72	0	2	2576.35	5.11	1288.68	44.95
ZDHHC7	224493956	Palmitoyltransferase ZDHHC7 isoform 2	2.27	2	1	1	2				308	35.1	7.94
														GGPEFSV	2	2	1	224493956	N-Term(iTRAQ8plex)					0.29		0	2	996.52	-10.47	498.764	24.07
MRPL22	21265040	39S ribosomal protein L22, mitochondrial isoform a	11.65	2	2	2	3	0.959	1.242	2.404	206	23.6	9.94
														SNLYIAESTSGR	1	2	1	21265040	N-Term(iTRAQ8plex)	1.12	1.008	1.216	1.046	4.4	41	0	2	1601.84	-2.66	801.423	25.07
														IVYPPQLPGEPR	2	1	1	21265040	N-Term(iTRAQ8plex)	0.901	1.107	1.039	1.107	3.19	23	0	2	1669.96	-0.07	835.483	35.97
TROVE2	291084629	60 kDa SS-A/Ro ribonucleoprotein isoform 2	10.59	5	4	4	4	1.835	1.62	1.484	538	60.6	8.03
														GMLDMCGFDTGALDVIR	1	2	1	291084629	N-Term(iTRAQ8plex); C6(Methylthio)	0.966	1.028	0.895	0.98	5.09	49	0	2	2164.02	1.22	1082.52	66.61
														NFTLDMI	1	2	1	291084629	N-Term(iTRAQ8plex)	1.426	1.05	1.276	0.875	2.29	43	0	2	1157.62	1.18	579.313	49.27
														TRDELEVIHLIEEHR	1	5	1	291084629	N-Term(iTRAQ8plex)					5.03	24	1	5	2193.21	7.67	439.448	40.61
														QIANSQDGYVWQVTDMNR	1	5	1	291084629	N-Term(iTRAQ8plex)	1.008	1.068	0.955	0.98	3.65	10	0	2	2429.17	-5.73	1215.09	37.83
HSPH1	557357685	Heat shock protein 105 kDa isoform 2	28.38	6	13	16	39	1.834	2.478	1.064	814	92.1	5.55
														AGGIETIANEFSDR	7	3	1	557357685	N-Term(iTRAQ8plex)	0.982	0.988	0.973	1.058	4.84	80	0	2	1783.91	-3.26	892.457	43.58
														DISTTLNADEAVAR	3	8	2	31541941;557357685	N-Term(iTRAQ8plex)					4.8	76	0	3	1779.94	-0.17	593.984	30.99
														LLTETEDWLYEEGEDQAK	6	6	1	557357685	N-Term(iTRAQ8plex); K18(iTRAQ8plex)	0.991	0.892	0.959	0.923	7.13	66	0	3	2777.39	-2.53	926.468	62.77
														SVLDAAQIVGLNCLR	4	5	1	557357685	N-Term(iTRAQ8plex); C13(Methylthio)	1.01	1.227	0.815	1.119	6.21	61	0	3	1922.05	-1.9	641.354	63
														GCALQCAILSPAFK	4	9	3	31541941;557357685;38327039	N-Term(iTRAQ8plex); C2(Methylthio); C6(Methylthio); K14(iTRAQ8plex)					5.76	61	0	2	2122.11	-0.98	1061.56	57.73
														NAVEEYVYEFR	3	6	1	557357685	N-Term(iTRAQ8plex)	0.971	1.007	0.986	1.046	5.16	48	0	2	1722.86	-1.64	861.934	44.47
														NSVNMDLD	1	6	1	557357685	N-Term(iTRAQ8plex)	1.154	1.46	0.911	0.969	1.83	46	0	2	1211.59	-2.35	606.296	24.55
														FICEQDHQNFLR	1	6	1	557357685	N-Term(iTRAQ8plex); C3(Methylthio)	1.081	0.95	1.066	0.932	5.65	41	0	3	1899.92	2.7	633.978	36.32
														GPFELEAFYSDPQGVPYPEAK	1	6	1	557357685	N-Term(iTRAQ8plex); K21(iTRAQ8plex)	1.202	0.928	0.825	1.085	6.07	39	0	3	2949.51	-2.14	983.84	51.38
														SVNEVMEWMNNVMNAQAK	1	6	1	557357685	N-Term(iTRAQ8plex); K18(iTRAQ8plex)	1.036	0.834	1.048	1.057	6.06	36	0	3	2703.34	-4.68	901.784	67.14
														CTPSVISFGSK	2	3	1	557357685	N-Term(iTRAQ8plex); C1(Methylthio); K11(iTRAQ8plex)	1.127	0.867	1.085	0.965	4.98	30	0	2	1779.95	-6.63	890.477	33.25
														LMSSNSTDLPLNIECFMNDKDVSGK	1	6	1	557357685	N-Term(iTRAQ8plex); C15(Methylthio); K20(iTRAQ8plex); K25(iTRAQ8plex)	1.391	1.174	0.893	1.163	7.95	24	1	4	3716.87	-1.93	929.973	56.51
														IKELNNTCEPVVTQPKPK	1	6	1	557357685	N-Term(iTRAQ8plex); K2(iTRAQ8plex); C8(Methylthio); K16(iTRAQ8plex); K18(iTRAQ8plex)					5.47	20	1	5	3300.9	-4.2	660.985	31.15
														LVEHFCAEFK	2	6	1	557357685	N-Term(iTRAQ8plex); C6(Methylthio); K10(iTRAQ8plex)	1.183	1.097	1.209	1.121	2.96	20	0	4	1876.99	-3.06	470.002	56.44
														LYQECEK	1	8	2	31541941;557357685	N-Term(iTRAQ8plex); C5(Methylthio); K7(iTRAQ8plex)					3.57	18	0	2	1566.81	-2.91	783.907	31.46
														NHAAPFSKVLTFLRR	1	6	1	557357685	N-Term(iTRAQ8plex); K8(iTRAQ8plex)					3.04		2	5	2365.42	5.98	473.89	40
PMPCA	545478969	Mitochondrial-processing peptidase subunit alpha isoform 3	15.29	4	4	4	14	0.779	0.882	0.865	425	48.1	6.92
														GLDTVVALLADVVLQPR	9	3	1	545478969	N-Term(iTRAQ8plex)	1.031	0.994	1.019	0.928	7.24	104	0	3	2083.25	3.77	695.088	81.65
														KYLLGVQPAWGSAEAVDIDR	3	4	1	545478969	N-Term(iTRAQ8plex); K1(iTRAQ8plex)	1.019	1.022	1.029	0.971	6	38	1	3	2796.55	-0.83	932.854	43.18
														LTDEEVEMTR	1	3	1	545478969	N-Term(iTRAQ8plex); M8(Oxidation)	1.143	0.915	1.138	1.04	2.05	22	0	2	1542.76	-2.43	771.883	24.04
														MVLAGVGVEHEHLVDCAR	1	4	1	545478969	N-Term(iTRAQ8plex); C16(Methylthio)					4.67	14	0	4	2285.14	-5.63	572.04	36.44
RPS21	4506699	40S ribosomal protein S21	39.76	1	3	3	5	1.159	1.371	1.187	83	9.1	8.5
														MGESDDSILR	1	1	1	4506699	N-Term(iTRAQ8plex); M1(Oxidation)	0.904	1.061	1.065	1.216	2.62	21	0	2	1442.71	-0.69	721.858	22.37
														MGESDDSILR	1	1	1	4506699	N-Term(iTRAQ8plex)	1.024	1.066	1.004	1.08	3.13	21	0	2	1426.71	-2.04	713.86	27.15
														FNGQFKTYAICGAIRR	1	1	1	4506699	N-Term(iTRAQ8plex); K6(iTRAQ8plex); C11(Methylthio)	1.077	0.92	1.044	1.141	2.79		2	3	2499.36	2.73	833.793	39.3
														ADGIVSK	2	1	1	4506699	N-Term(iTRAQ8plex); K7(iTRAQ8plex)	1.106	1.071	1.064	1.095	2.56	17	0	3	1297.78	-11.72	433.264	22.99
RPL7L1	50053872	60S ribosomal protein L7-like 1	11.79	2	4	4	7	0.67	0.632	0.898	246	28.6	10.51
														IDGVSLLVQR	4	2	1	50053872	N-Term(iTRAQ8plex)	0.974	1.074	1.009	1.058	4.08	70	0	2	1403.85	-1.35	702.429	39.35
														IPLVPENLLK	1	2	1	50053872	N-Term(iTRAQ8plex); K10(iTRAQ8plex)	1.086	0.796	0.924	0.969	4.04	27	0	3	1744.12	-1.89	582.044	45.02
														IFSGVFVK	1	2	1	50053872	N-Term(iTRAQ8plex); K8(iTRAQ8plex)	1.35	0.708	1.157	0.864	3.02	18	0	3	1504.92	-9.69	502.312	43.84
														KIPLVPENLLK	1	1	1	50053872	N-Term(iTRAQ8plex); K1(iTRAQ8plex); K11(iTRAQ8plex)	1.077	0.999	0.949	0.732	4.35		1	3	2176.42	-1.7	726.143	36.42
MRPL46	26667177	39S ribosomal protein L46, mitochondrial	11.11	1	3	3	4	0.416	0.49	0.602	279	31.7	7.05
														FGDQDVWILPQAEWQPGETLR	1	1	1	26667177	N-Term(iTRAQ8plex)	1.083	1.255	0.95	0.892	4.63	15	0	3	2789.42	1.62	930.48	56.5
														FVSDL	2	1	1	26667177	N-Term(iTRAQ8plex)	1.116	0.9	0.965	0.767		26	0	2	884.507	4.43	442.757	39.23
														FLQFK	1	1	1	26667177	N-Term(iTRAQ8plex); K5(iTRAQ8plex)						13	0	3	1290.8	-5.99	430.937	39.03
MRPL19	94557305	39S ribosomal protein L19, mitochondrial	3.08	2	1	1	1				292	33.5	9.5
														FLSPEFIPR	1	2	1	94557305	N-Term(iTRAQ8plex)					2.21	23	0	3	1409.81	-0.79	470.608	43.16
MRPS22	530375000	28S ribosomal protein S22, mitochondrial isoform X1	16.99	3	4	4	5	0.865	1.22	1.391	359	41.2	7.9
														LMTQAQLEEATR	2	3	1	530375000	N-Term(iTRAQ8plex)	1.081	1.025	0.997	0.968	4.44	50	0	2	1694.9	-4.59	847.952	32.75
														DQAAEGINLIK	1	3	1	530375000	N-Term(iTRAQ8plex); K11(iTRAQ8plex)	1.084	0.943	0.948	0.915	4.97	49	0	2	1780.04	-1.77	890.523	29.23
														HVDVLNLCFAQFEPDSTEYIK	1	2	1	530375000	N-Term(iTRAQ8plex); C8(Methylthio); K21(iTRAQ8plex)	1.084	1.067	1.13	0.992	8.92	40	0	4	3122.57	-4.15	781.397	64.25
														GAYIELTLQTYQEALSR	1	3	1	530375000	N-Term(iTRAQ8plex)					3.67	35	0	3	2260.2	-4.79	754.072	65.21
PPP2CA	4506017	Serine/threonine-protein phosphatase 2A catalytic subunit alpha isoform	17.8	2	4	4	13	1.192	1.688	0.992	309	35.6	5.54
														LQEVPHEGPMCDLLWSDPDDR	3	2	1	4506017	N-Term(iTRAQ8plex); C11(Methylthio)	0.952	1.127	0.824	1.019	8.2	69	0	3	2802.28	-0.14	934.766	56.18
														YSFLQFDPAPR	1	2	1	4506017	N-Term(iTRAQ8plex)	0.829	0.963	0.987	1.008	3.17	30	0	2	1644.86	-3.61	822.935	43.08
														CGNQAAIMELDDTLKYSFLQFDPAPR	1	2	1	4506017	N-Term(iTRAQ8plex); C1(Methylthio); K15(iTRAQ8plex)					9.21	29	1	4	3597.8	-0.05	900.205	72.44
														LQEVPHEGPMCDLLWSDPDDRGGWGISPR	6	2	1	4506017	N-Term(iTRAQ8plex); C11(Methylthio)	0.844	0.99	0.989	1.031	5.3	22	1	4	3612.69	-2.92	903.927	57.8
														CGNQAAIMELDDTLKYSFLQFDPAPR	2	2	1	4506017	N-Term(iTRAQ8plex); C1(Methylthio); M8(Oxidation); K15(iTRAQ8plex)	0.879	0.938	1.134	1.113	8.61	21	1	4	3613.81	4.74	904.208	71.73
SCPEP1	530412626	Retinoid-inducible serine carboxypeptidase isoform X1	2.17	2	1	1	1	2.89	1.332	2.231	414	46.4	5.14
														SLETSAFVK	1	2	1	530412626	N-Term(iTRAQ8plex); K9(iTRAQ8plex)	0.906	0.869	0.868	0.919	3.61	31	0	3	1589.93	-6.11	530.647	27.56
ZC3H18	255652953	Zinc finger CCCH domain-containing protein 18	2.2	2	1	1	1	0.742	0.783	0.732	953	106.3	8.32
														DVRDTVLEPYADPYYDYEIER	1	2	1	255652953	N-Term(iTRAQ8plex)	0.808	1.015	1.213	0.823	6.6	36	1	3	2925.41	-1.4	975.807	43.09
SEC13	210032390	Protein SEC13 homolog isoform 2	22.73	7	4	4	20	1.267	1.427	0.867	308	34	5.72
														GQGSVSASVTEGQQNEQ	14	5	1	210032390	N-Term(iTRAQ8plex)	1.039	0.939	0.972	0.962	4.65	94	0	2	2009.97	0.08	1005.49	18.53
														VFIWTCDDASSNTWSPK	1	6	1	210032390	N-Term(iTRAQ8plex); C6(Methylthio); K17(iTRAQ8plex)	0.78	0.977	0.95	0.951	7.3	82	0	3	2611.27	-1.24	871.096	57.44
														DVAWAPSIGLPTSTIASCSQDGR	4	6	1	210032390	N-Term(iTRAQ8plex); C18(Methylthio)	1.039	1.011	0.972	0.962	8.56	82	0	3	2682.34	7.56	894.784	49.8
														VIIWREENGTWEK	1	7	1	210032390	N-Term(iTRAQ8plex); K13(iTRAQ8plex)	0.794	0.866	0.996	0.978	1.54		1	2	2268.26	0.14	1134.63	33.61
OSBPL3	578813399	Oxysterol-binding protein-related protein 3 isoform X5	2.43	5	1	1	1	1.306	1.912	0.828	534	61	5.59
														LCEELEYSELLDK	1	5	1	578813399	N-Term(iTRAQ8plex); C2(Methylthio); K13(iTRAQ8plex)	1.114	0.996	0.987	0.926	3.83	21	0	3	2238.16	6.94	746.726	59.29
GLB1	208022658	Beta-galactosidase isoform c	2.75	3	1	1	2	1.605	0.957	1.821	546	60.5	6.99
														AYVAVDGIPQGVLER	2	3	1	208022658	N-Term(iTRAQ8plex)	0.841	1.06	0.977	1.109	4.76	38	0	2	1891.06	1.49	946.035	40.81
ATP6V1A	19913424	V-type proton ATPase catalytic subunit A	25.61	1	9	9	12	1.611	1.593	1.021	617	68.3	5.52
														VLDALFPCVQGGTTAIPGAFGCGK	2	1	1	19913424	N-Term(iTRAQ8plex); C8(Methylthio); C22(Methylthio); K24(iTRAQ8plex)	0.763	1.441	0.797	0.883	6.1	60	0	3	3022.54	-3.9	1008.18	79.84
														TALVANTSNMPVAAR	1	1	1	19913424	N-Term(iTRAQ8plex)					4.66	58	0	2	1820.01	2.85	910.506	30.2
														EILQEEEDLAEIVQLVGK	2	1	1	19913424	N-Term(iTRAQ8plex); K18(iTRAQ8plex)	0.91	1.061	0.937	1.051	7.31	48	0	3	2663.5	2.41	888.506	76.61
														IKSDYAQLLEDMQNAFR	1	1	1	19913424	N-Term(iTRAQ8plex); K2(iTRAQ8plex)	0.912	0.877	0.903	1.142	6.03	42	1	3	2650.42	1.91	884.144	65.35
														LAEMPADSGYPAYLGAR	1	1	1	19913424	N-Term(iTRAQ8plex)	0.918	0.997	0.894	1.092	3.43	33	0	2	2086.07	5.62	1043.54	39.42
														DIKWDFTPCK	2	1	1	19913424	N-Term(iTRAQ8plex); K3(iTRAQ8plex); C9(Methylthio); K10(iTRAQ8plex)	1.146	0.902	0.909	0.862	4.12	25	1	3	2211.2	-3.33	737.738	39.05
														TVGMLSNMIAFYDMAR	1	1	1	19913424	N-Term(iTRAQ8plex)	1.011	0.886	1.049	1.029	3.02	18	0	3	2124.06	0.8	708.692	68.61
														AKEILQEEEDLAEIVQLVGK	1	1	1	19913424	N-Term(iTRAQ8plex); K2(iTRAQ8plex); K20(iTRAQ8plex)					5.92	16	1	4	3166.84	3.01	792.466	70.75
														TGKPLSVELGPGIMGAIFDGIQRPLSDISSQTQSIYIPR	1	1	1	19913424	N-Term(iTRAQ8plex); K3(iTRAQ8plex)	1.039	1.011	0.972	0.962	2.5		0	5	4750.62	2.6	950.93	73.77
AKAP8L	578833177	A-kinase anchor protein 8-like isoform X1	2.94	2	1	1	3	0.971	1.596	1.259	612	68.2	5.06
														GIPGLDVEDDEEGGGGAP	3	2	1	578833177	N-Term(iTRAQ8plex)	1.037	1.044	0.721	0.998	3.24	83	0	2	1987.94	-1.98	994.472	40.41
INTS5	44771201	Integrator complex subunit 5	1.37	1	1	1	2	0.984	0.906	1.299	1019	107.9	7.05
														IASVVGILGHLASR	2	1	1	44771201	N-Term(iTRAQ8plex)	1.03	1.036	0.81	1.12	7.8	86	0	3	1697.03	-5.84	566.347	64.15
RPL34	16117789	60S ribosomal protein L34	23.93	1	3	3	5	0.858	0.905	3.291	117	13.3	11.47
														AFLIEEQKIVVK	1	1	1	16117789	N-Term(iTRAQ8plex); K8(iTRAQ8plex); K12(iTRAQ8plex)					4.72	76	1	2	2329.49	10.47	1165.25	37.32
														IVYLYTK	3	1	1	16117789	N-Term(iTRAQ8plex); K7(iTRAQ8plex)	1.076	0.86	1.15	0.946	3.08	27	0	3	1507.92	-9.36	503.312	35.38
														AYGGSMCAK	1	1	1	16117789	N-Term(iTRAQ8plex); M6(Oxidation); C7(Methylthio); K9(iTRAQ8plex)	1.091	1.1	1.237	0.896	2.61	11	0	3	1557.76	-6.41	519.924	23.28
MCM3AP	578836729	Germinal-center associated nuclear protein isoform X6	1.15	2	1	1	1	0.666	0.527	0.764	1483	165.4	5.77
														ALAPSAECPIAEENLAR	1	2	1	578836729	N-Term(iTRAQ8plex); C8(Methylthio)	1.059	1.164	1.187	1.081	5.35	66	0	2	2105.07	2.36	1053.04	40.17
RARS	15149476	Arginine--tRNA ligase, cytoplasmic	25.76	2	13	13	28	1.429	1.66	1.178	660	75.3	6.68
														NCGCLGASPNLEQLQEENLK	3	1	1	15149476	N-Term(iTRAQ8plex); C2(Methylthio); C4(Methylthio); K20(iTRAQ8plex)	0.914	1.038	0.871	0.997	8.31	78	0	3	2860.39	0.09	954.136	45.72
														IVFVPGCSIPLTIVK	4	2	1	15149476	N-Term(iTRAQ8plex); C7(Methylthio); K15(iTRAQ8plex)	0.992	0.861	0.93	0.851	4.76	56	0	2	2240.34	-0.73	1120.67	65.11
														DFVSEQLTSLLVNGVQLPALGENK	1	1	1	15149476	N-Term(iTRAQ8plex); K24(iTRAQ8plex)					6.5	45	0	4	3179.78	-0.33	795.7	69.82
														LNDYIFSFDK	3	2	1	15149476	N-Term(iTRAQ8plex); K10(iTRAQ8plex)	1.268	1.054	0.92	0.921	4.83	41	0	2	1870.02	-0.86	935.513	49.64
														LANIDEEMLQK	1	2	1	15149476	N-Term(iTRAQ8plex); K11(iTRAQ8plex)	1.011	1.02	0.98	0.889	4.6	37	0	2	1912.07	-0.74	956.536	36.81
														VIVDFSSPNIAK	1	1	1	15149476	N-Term(iTRAQ8plex); K12(iTRAQ8plex)	0.988	0.99	0.99	0.991	5.31	34	0	2	1898.11	-4.11	949.56	35.73
														LMDLLGEGLKR	3	2	1	15149476	N-Term(iTRAQ8plex); K10(iTRAQ8plex)					3.16	27	1	4	1853.09	-10.48	464.029	49.24
														MNDIVKEFEDR	2	2	1	15149476	N-Term(iTRAQ8plex); K6(iTRAQ8plex)	1.116	0.967	0.933	0.91	3.89	26	1	2	2004.07	2.11	1002.54	40.79
														KIVFVPGCSIPLTIVK	2	2	1	15149476	N-Term(iTRAQ8plex); K1(iTRAQ8plex); C8(Methylthio); K16(iTRAQ8plex)	0.862	0.926	1.006	0.888	5.13	16	1	4	2672.64	0.6	668.915	54.33
														NMINIISRLQEVFGHAIK	5	1	1	15149476	N-Term(iTRAQ8plex); K18(iTRAQ8plex)	0.85	1.12	0.832	0.867	4.68	10	1	5	2691.55	-2.47	539.116	64.9
														FGDYQCNSAMGISQMLK	1	1	1	15149476	N-Term(iTRAQ8plex); C6(Methylthio); K17(iTRAQ8plex)					4.6		0	3	2547.23	0.66	849.75	52.65
														LLQQEEEIK	1	1	1	15149476	N-Term(iTRAQ8plex); K9(iTRAQ8plex)	1.071	1.058	0.877	0.909	2.28		0	2	1738.01	-4.93	869.51	29.52
														LFEFAGYDVLR	1	2	1	15149476	N-Term(iTRAQ8plex)					1.3		0	3	1633.89	-1.75	545.3	58.54
VPS13A	15619008	Vacuolar protein sorting-associated protein 13A isoform B	0.16	1	1	1	1	2.852	3.632	0.395	3095	350.7	5.96
														LAEFK	1	1	1	15619008	N-Term(iTRAQ8plex); K5(iTRAQ8plex)	1.034	0.979	0.973	0.928		14	0	3	1215.76	2.79	405.925	29.28
SLC4A7	530373426	Sodium bicarbonate cotransporter 3 isoform X10	1.83	8	2	2	3	1.368	1.77	1.39	1095	123.3	6.76
														GPDEEAVVDLGK	1	4	1	530373426	N-Term(iTRAQ8plex); K12(iTRAQ8plex)	1.329	0.961	0.867	0.954	5.11	58	0	2	1837	-7.03	919.005	27.8
														YVDAETSL	2	8	1	530373426	N-Term(iTRAQ8plex)	0.795	1.479	0.962	1.338	2.12	22	0	2	1201.62	-3.84	601.314	35.01
GLA	4504009	Alpha-galactosidase A	6.99	1	2	2	3	1.025	0.916	1.67	429	48.7	5.6
														GVACNPACFITQLLPVKR	2	1	1	4504009	N-Term(iTRAQ8plex); C4(Methylthio); C8(Methylthio); K17(iTRAQ8plex)	1.395	1.01	1.179	1.023	7.02	13	1	4	2630.41	-4.35	658.359	66.3
														SILDWTSFNQER	1	1	1	4504009	N-Term(iTRAQ8plex)	1.01	1.073	0.999	1.015	3.48		0	2	1799.92	0.96	900.466	44.92
LRRFIP1	212276104	Leucine-rich repeat flightless-interacting protein 1 isoform 5	11.04	47	5	5	5				752	82.6	4.61
														SAVEAQNEVTENPK	1	38	1	212276104	N-Term(iTRAQ8plex); K14(iTRAQ8plex)					7.33	69	0	3	2124.14	-1.99	708.717	21.84
														ALDSNSLENDDLSAPGREPGHFNPESR	1	38	1	212276104	N-Term(iTRAQ8plex)					5.69	22	1	4	3228.56	5.07	807.896	29.62
														HGIILNSEIATNGETSDTLNNVGYQGPTK	1	47	1	212276104	N-Term(iTRAQ8plex); K29(iTRAQ8plex)					5.22	21	0	4	3651.9	-1.38	913.731	36.41
														KALDSNSLENDDLSAPGREPGHFNPESR	1	38	1	212276104	N-Term(iTRAQ8plex); K1(iTRAQ8plex)					4.24		2	5	3660.82	-7.33	732.97	26.62
														EIKDSLAEVEEK	1	13	1	212276104	N-Term(iTRAQ8plex); K3(iTRAQ8plex); K12(iTRAQ8plex)					3.34		1	4	2302.3	-10.87	576.331	32.01
PDCD11	70980549	Protein RRP5 homolog	2.99	2	4	4	4	0.64	0.95	0.811	1871	208.6	8.87
														CYILSTADNVLTLSLR	1	2	1	70980549	N-Term(iTRAQ8plex); C1(Methylthio)					3.24	24	0	3	2132.14	1.55	711.386	78.86
														IEEALMDPGRQPESADDFDR	1	2	1	70980549	N-Term(iTRAQ8plex)	0.729	0.964	0.966	1.067	2.95	16	1	3	2595.23	-1.56	865.747	39.62
														AVWIKYGAFLLRR	1	2	1	70980549	N-Term(iTRAQ8plex); K5(iTRAQ8plex)	1.128	0.931	0.833	0.866	2.79	12	2	4	2201.35	-1.78	551.093	50.87
														AFLPLLK	1	2	1	70980549	N-Term(iTRAQ8plex); K7(iTRAQ8plex)						26	0	3	1409.92	-11.75	470.644	43.25
CECR5	21914862	Cat eye syndrome critical region protein 5 isoform 1	9.67	4	3	3	9	0.669	0.54	1.291	393	43.6	6.9
														MLVSGQGPVMENAQGLGFR	2	2	1	21914862	N-Term(iTRAQ8plex)	1.043	1.185	1.276	0.913	6.93	81	0	2	2295.21	9.38	1148.11	42.06
														MAFPLLDMVDLER	5	3	1	21914862	N-Term(iTRAQ8plex)	1.139	0.914	1.161	0.936	5.01	52	0	2	1853.98	-0.72	927.493	68.36
														MLVSGQGPVMENAQGLGFR	1	2	1	21914862	N-Term(iTRAQ8plex); M1(Oxidation)	1.098	1.101	1.056	1.042	4.08	44	0	3	2311.18	-0.08	771.066	37.87
														EGWALE	1	4	1	21914862	N-Term(iTRAQ8plex)						23	0	2	1008.54	5.81	504.772	32.95
CEP44	224451077	Centrosomal protein of 44 kDa isoform b	4.51	1	1	1	1	0.75	0.895	0.94	399	44.7	5.24
														GHTSYLSSQSFAWPLSCV	1	1	1	224451077	N-Term(iTRAQ8plex); C17(Methylthio)	0.844	0.938	1.216	0.715	0.4		0	2	2320.09	-6.36	1160.55	25.38
HPS6	31881785	Hermansky-Pudlak syndrome 6 protein	1.81	1	1	1	1	2.351	3.502	1.319	775	82.9	6.28
														TLEPSGEASTSLGR	1	1	1	31881785	N-Term(iTRAQ8plex)	1.197	0.903	0.996	1.039	3.67	55	0	2	1708.9	0.48	854.955	26.17
TRIM47	54792146	Tripartite motif-containing protein 47	11.44	2	4	4	5	0.986	1.541	0.808	638	69.5	6.44
														QNLSQVPEADSVSFLQELLALR	1	2	1	54792146	N-Term(iTRAQ8plex)	0.938	0.978	1.077	1.208	8.58	83	0	3	2761.52	5.89	921.178	72.67
														LDSEADAEPQDLESTNLLESEAPR	1	2	1	54792146	N-Term(iTRAQ8plex)					5.37	49	0	3	2933.43	4.98	978.482	40.77
														LDSHFAGLFTHR	1	2	1	54792146	N-Term(iTRAQ8plex)					4.6	34	0	4	1704.91	-0.43	426.983	32.55
														CPLCQEPFPDGLQLR	2	1	1	54792146	N-Term(iTRAQ8plex); C1(Methylthio); C4(Methylthio)	1.248	1.148	1.069	0.915	3.71	22	0	3	2112.01	3.56	704.676	60.81
NUP160	54859722	Nuclear pore complex protein Nup160	8.08	2	6	6	9	0.712	0.673	0.854	1436	162	5.5
														TSGDTLELMEESLDINLLNNAIR	4	1	1	54859722	N-Term(iTRAQ8plex)	1.056	0.905	0.958	0.827	9.08	97	0	3	2865.48	-1.12	955.831	68.76
														LPPYDIPGMVSVVELK	1	1	1	54859722	N-Term(iTRAQ8plex); K16(iTRAQ8plex)	1.052	1.06	0.968	0.957	3.07	34	0	2	2365.37	0.65	1183.19	57.11
														ALECFCQAASEVGKEEFLDR	1	2	1	54859722	N-Term(iTRAQ8plex); C4(Methylthio); C6(Methylthio); K14(iTRAQ8plex)	0.825	1.412	1.129	1.119	6.88	28	1	4	2945.41	-1.55	737.107	78.97
														LQEIRNPIHAIGLLIR	1	2	1	54859722	N-Term(iTRAQ8plex)					3.17	26	1	4	2160.34	6.2	540.841	48.38
														YINFEHNVAGQWNPVFMQPLPEEEIVIRDDQDPR	1	1	1	54859722	N-Term(iTRAQ8plex)					5.68	13	1	4	4400.17	0.82	1100.8	58.32
														DVICLIK	1	1	1	54859722	N-Term(iTRAQ8plex); C4(Methylthio); K7(iTRAQ8plex)	1.13	0.81	1.159	0.891	3.2	29	0	3	1457.87	3.78	486.629	41.26
PPP2R2D	578819628	Serine/threonine-protein phosphatase 2A 55 kDa regulatory subunit B delta isoform isoform X6	6.19	15	1	1	3	1.742	2.088	1.264	226	26.2	6.92
														SFFSEIISSISDVK	3	15	1	578819628	N-Term(iTRAQ8plex); K14(iTRAQ8plex)	1.049	0.913	0.923	0.905	5.26	48	0	3	2167.23	6.74	723.08	73.26
MINA	23346418	Bifunctional lysine-specific demethylase and histidyl-hydroxylase MINA isoform b	1.94	2	1	1	1	0.822	0.716	0.239	464	52.6	6.7
														EYSVEAEER	1	2	1	23346418	N-Term(iTRAQ8plex)	0.848	0.913	1.029	1.413	2.9	27	0	2	1415.7	0.6	708.352	20.86
TIMM44	33636719	Mitochondrial import inner membrane translocase subunit TIM44	10.84	1	4	4	8	0.88	0.622	0.947	452	51.3	8.32
														LLDISASSTEQIL	4	1	1	33636719	N-Term(iTRAQ8plex)	0.774	1.204	1.027	1.305	3.18	74	0	2	1693.95	-1.09	847.479	65.53
														ILDIDNVDLAMGK	2	1	1	33636719	N-Term(iTRAQ8plex); K13(iTRAQ8plex)	1.038	0.905	1.007	0.979	6	69	0	2	2025.15	-2.86	1013.08	49.03
														DQDELNPYAAWR	1	1	1	33636719	N-Term(iTRAQ8plex)	1.049	1.016	0.866	1.002	3.87	30	0	2	1781.87	-2.96	891.439	31.43
														LEESDVLQEAR	1	1	1	33636719	N-Term(iTRAQ8plex)	1.063	1.017	1.028	1.025		18	0	2	1592.84	-2.71	796.923	29.74
GBA	284807150	Glucosylceramidase isoform 2	5.12	4	1	1	3	1.458	1.321	0.784	449	50.3	7.15
														ALQLAQRPVSLLASPWTSPTWLK	3	4	1	284807150	N-Term(iTRAQ8plex); K23(iTRAQ8plex)	1.027	0.777	0.955	0.96	7.3	28	0	3	3171.83	-5.67	1057.95	61.52
NANS	12056473	Sialic acid synthase	6.69	1	2	2	2	1.376	2.327	1.496	359	40.3	6.74
														VGSGDTNNFPYLEK	1	1	1	12056473	N-Term(iTRAQ8plex); K14(iTRAQ8plex)	0.934	1.014	1.003	1.026	4.27	51	0	2	2149.12	-7.67	1075.06	31.14
														PLELELCPGR	1	1	1	12056473	N-Term(iTRAQ8plex); C7(Methylthio)	0.963	1.157	0.94	1.001		20	0	2	1476.78	-2.54	738.895	45.6
U2AF2	60279268	Splicing factor U2AF 65 kDa subunit isoform b	21.66	3	4	4	16	0.63	0.644	0.812	471	53.1	9.09
														SVDETTQAMAFDGIIFQGQSLK	1	3	1	60279268	N-Term(iTRAQ8plex); K22(iTRAQ8plex)	0.941	0.724	1.126	0.944	6.6	70	0	3	2994.57	-1.04	998.861	52.9
														LGGLTQAPGNPVLAVQINQDKNFAFLEFR	2	3	1	60279268	N-Term(iTRAQ8plex); K21(iTRAQ8plex)	1.04	0.938	1.152	0.904	9.23	60	1	3	3766.09	0.88	1256.04	61.19
														IFVEFTSVFDCQK	2	3	1	60279268	N-Term(iTRAQ8plex); C11(Methylthio); K13(iTRAQ8plex)	0.954	0.948	0.965	0.903	4.97	50	0	3	2217.15	-2.95	739.721	75.71
														AMQAAGQIPATALLPTMTPDGLAVTPTPVPVVGSQMTR	10	2	1	60279268	N-Term(iTRAQ8plex)	1.039	1.011	0.972	0.962	7.01	48	0	3	4093.22	9.11	1365.08	59.08
														AMQAAGQIPATALLPTMTPDGLAVTPTPVPVVGSQMTR	1	2	1	60279268	N-Term(iTRAQ8plex); M36(Oxidation)	0.997	1.049	1.109	0.886	4.84	30	0	3	4109.19	3.48	1370.4	56.39
DBN1	18426915	Drebrin isoform a	31.74	6	10	10	30	0.559	0.667	0.403	649	71.4	4.45
														SPSDSSTASTPVAEQIER	3	6	1	18426915	N-Term(iTRAQ8plex)	1.13	1.126	0.893	0.979	5.3	98	0	2	2166.1	8.11	1083.55	23.69
														VAEFFQGVDVIVNASSVEDIDAGAIGQR	2	4	1	18426915	N-Term(iTRAQ8plex)					6.7	88	0	3	3210.66	-0.84	1070.89	77.99
														AAAPQAWAGPMEEPPQAQAPPR	5	6	1	18426915	N-Term(iTRAQ8plex)	0.973	1.071	0.973	0.97	6.55	72	0	2	2575.33	8.92	1288.17	32.64
														YVLINWVGEDVPDAR	9	4	1	18426915	N-Term(iTRAQ8plex)	0.936	0.93	1.054	1.122	5.98	67	0	2	2050.09	1.53	1025.55	54.31
														LAASGEGGLQELSGHFENQK	2	3	1	18426915	N-Term(iTRAQ8plex); K20(iTRAQ8plex)	0.941	1.091	0.938	1.277	7.91	53	0	3	2680.42	2.27	894.145	36
														AAAPQAWAGPMEEPPQAQAPPR	2	6	1	18426915	N-Term(iTRAQ8plex); M11(Oxidation)	1.201	0.765	1.088	0.835	5.44	44	0	3	2591.31	5.45	864.442	28.3
														EQFWEQAK	1	4	1	18426915	N-Term(iTRAQ8plex); K8(iTRAQ8plex)	1.162	1.137	0.917	0.922	4.05	39	0	2	1673.92	3.83	837.462	32.41
														ALDEVTSSQPPPLPPPPPPAQETQEPSPILDSEETR	2	6	1	18426915	N-Term(iTRAQ8plex)	1.039	1.011	0.972	0.962	5.26	35	0	3	4151.13	8.58	1384.38	41.67
														MAPTPIPTRSPSDSSTASTPVAEQIER	1	6	1	18426915	N-Term(iTRAQ8plex)					4.56	34	1	3	3130.61	2.66	1044.21	28.18
														LREDENAEPVGTTYQK	1	4	1	18426915	N-Term(iTRAQ8plex); K16(iTRAQ8plex)	0.786	0.788	1.022	0.829	6.06	20	1	4	2458.29	-3.61	615.329	24.78
														MAPTPIPTRSPSDSSTASTPVAEQIER	1	6	1	18426915	N-Term(iTRAQ8plex); M1(Oxidation)					4.59	16	1	4	3146.6	1.6	787.405	26.84
														APPPVFYNKPPEIDITCWDADPVPEEEEGFEGGD	1	6	1	18426915	N-Term(iTRAQ8plex); K9(iTRAQ8plex); C17(Methylthio)					2.67		0	4	4414.08	3.89	1104.28	62.86
TECR	24475816	Very-long-chain enoyl-CoA reductase	7.47	4	3	3	10	0.465	0.571	0.647	308	36	9.45
														LLETLFVHR	2	4	1	24475816	N-Term(iTRAQ8plex)	0.97	0.992	1.002	0.925	4.82	67	0	3	1431.86	-2.16	477.958	48.76
														MPIIPFLL	6	4	1	24475816	N-Term(iTRAQ8plex)	1.363	0.964	0.76	0.889	2.08	56	0	2	1247.77	-1.05	624.39	78.22
														DYPPLRMPIIPFLL	1	4	1	24475816	N-Term(iTRAQ8plex)	1.126	0.827	0.957	0.95	2.66	10	1	2	1989.15	-1.47	995.08	77.38
														MPIIPFLL	1	4	1	24475816	N-Term(iTRAQ8plex); M1(Oxidation)	1.451	0.792	0.975	0.858		27	0	2	1263.77	-2.62	632.386	74.41
TDGF1	292494883	Teratocarcinoma-derived growth factor 1 isoform 2	20.35	2	1	1	1	0.63	0.644	0.529	172	19.2	7.91
														ELNRTCCLNGGTCMLGSFCACPPSFYGRNCEHDVR	1	2	1	292494883	N-Term(iTRAQ8plex); C6(Methylthio); C7(Methylthio); C13(Methylthio); M14(Oxidation); C19(Methylthio); C21(Methylthio); C30(Methylthio)	1.039	1.011	0.972	0.962	0.22		2	5	4449.76	2.74	890.759	15.87
RNF114	8923898	E3 ubiquitin-protein ligase RNF114	8.77	1	1	1	1	1.115	1.054	0.844	228	25.7	7.25
														DCGGAAQLAGPAAEADPLGR	1	1	1	8923898	N-Term(iTRAQ8plex); C2(Methylthio)	1.015	1.297	0.883	1.138	5.37	56	0	2	2190.07	3.14	1095.54	37.12
AFG3L2	300192933	AFG3-like protein 2	9.28	1	6	6	15	0.891	0.603	1.378	797	88.5	8.66
														NAPCILFIDEIDAVGR	6	1	1	300192933	N-Term(iTRAQ8plex); C4(Methylthio)	1.052	0.98	1.173	0.877	5.95	85	0	3	2096.07	-4.02	699.363	72.79
														GMGGLFSVGETTAK	1	1	1	300192933	N-Term(iTRAQ8plex); K14(iTRAQ8plex)	0.961	0.888	0.948	0.963	6.02	35	0	2	1963.07	-4.35	982.038	32.91
														ITTGAQDDLR	2	1	1	300192933	N-Term(iTRAQ8plex)	1.048	1.021	1.013	0.955	2.22	33	0	3	1393.76	-2.63	465.257	24.09
														VRDLFALAR	3	1	1	300192933	N-Term(iTRAQ8plex)					3.79	30	1	3	1364.83	1.74	455.616	37.12
														VSEEIFFGR	1	1	1	300192933	N-Term(iTRAQ8plex)	0.989	0.984	1.034	0.958	3.11	18	0	2	1387.75	-4.91	694.376	36.87
														QGDMVLEKPYSEATAR	2	1	1	300192933	N-Term(iTRAQ8plex); K8(iTRAQ8plex)	0.851	1.009	1.32	1.188	3.01		0	3	2403.28	1.02	801.766	26.79
NACA	163965364	Nascent polypeptide-associated complex subunit alpha isoform b	21.4	7	4	4	21	1.083	1.586	1.01	215	23.4	4.56
														IEDLSQQAQLAAAEK	1	7	1	163965364	N-Term(iTRAQ8plex); K15(iTRAQ8plex)	1.111	0.924	1.011	0.883	7.89	92	0	2	2223.24	-1.74	1112.12	38.11
														NNSNDIVNAIMELTM	3	3	1	163965364	N-Term(iTRAQ8plex); M15(Oxidation)	1.126	1.186	0.957	1.189	4.19	86	0	2	1998.98	0.3	999.993	77.64
														ALKNNSNDIVNAIMELTM	3	3	1	163965364	N-Term(iTRAQ8plex); K3(iTRAQ8plex); M18(Oxidation)	0.986	0.991	1.071	1.101	5.32	68	1	2	2615.39	-3.32	1308.2	68.25
														DIELVMSQANVSR	6	7	1	163965364	N-Term(iTRAQ8plex)	0.973	0.986	0.96	1.047	5.83	55	0	3	1765.95	6.19	589.323	38.83
														NNSNDIVNAIMELTM	7	3	1	163965364	N-Term(iTRAQ8plex)	1.037	1.009	1.003	1.032	3.08	45	0	2	1982.99	1.37	991.996	77.02
														NNSNDIVNAIMELTM	1	3	1	163965364	N-Term(iTRAQ8plex); M11(Oxidation); M15(Oxidation)	0.847	1.232	0.721	1.253	2.48	41	0	2	2014.97	-1.97	1007.99	66.39
SYNCRIP	228008291	Heterogeneous nuclear ribonucleoprotein Q isoform 1	43.66	3	1	20	49	0.648	0.893	0.699	623	69.6	8.59
														VWGNVGTVEWADPIEDPDPEVMAK	4	6	2	228008291;228008293	N-Term(iTRAQ8plex); K24(iTRAQ8plex)					6.81	63	0	2	3262.66	0.12	1631.83	56.36
														VAEKLDEIYVAGLVAHSDLDER	3	5	2	228008291;228008293	N-Term(iTRAQ8plex); K4(iTRAQ8plex)					8.31	60	1	3	3050.68	6.61	1017.57	54.65
														AIEALKEFNEDGALAVLQQFK	3	5	2	228008291;228008293	N-Term(iTRAQ8plex); K6(iTRAQ8plex); K21(iTRAQ8plex)					9.04	60	1	5	3246.84	-2.66	650.174	72.79
														HIGVCISVANNR	2	14	3	228008291;228008293;5031755	N-Term(iTRAQ8plex); C5(Methylthio)					4.08	56	0	3	1632.86	-1.19	544.958	29.99
														TGYTLDVTTGQR	8	11	3	5031755;228008291;228008293	N-Term(iTRAQ8plex)					4.87	54	0	2	1615.86	-0.69	808.433	26.54
														DLFEDELVPLFEK	4	8	2	228008291;228008293	N-Term(iTRAQ8plex); K13(iTRAQ8plex)					4.2	53	0	2	2202.21	-1.48	1101.61	61.53
														SENQEFYQDTFGQQWK	1	3	1	228008291	N-Term(iTRAQ8plex); K16(iTRAQ8plex)	0.968	1.056	1.035	0.919	6.85	51	0	3	2643.29	-1.56	881.768	38.86
														GFCFLEYEDHK	6	14	3	5031755;228008291;228008293	N-Term(iTRAQ8plex); C3(Methylthio); K11(iTRAQ8plex)					6.04	45	0	3	2042	2.91	681.339	40.82
														EQILEEFSK	1	8	2	228008291;228008293	N-Term(iTRAQ8plex); K9(iTRAQ8plex)					4.17	43	0	2	1730.97	-4.69	865.989	42.06
														LMMDPLTGLNRGYAFVTFCTK	4	8	2	228008291;228008293	N-Term(iTRAQ8plex); C19(Methylthio); K21(iTRAQ8plex)					6.67	42	1	4	3032.55	-7.44	758.892	69.57
														LKDYAFIHFDER	2	8	2	228008291;228008293	N-Term(iTRAQ8plex); K2(iTRAQ8plex)					4.35	33	1	4	2162.18	-2.16	541.301	35.17
														GYAFVTFCTK	1	8	2	228008291;228008293	N-Term(iTRAQ8plex); C8(Methylthio); K10(iTRAQ8plex)					4.29	32	0	3	1790.93	-5.29	597.649	51.21
														LMMDPLTGLNR	2	8	2	228008291;228008293	N-Term(iTRAQ8plex)					3.38	29	0	2	1564.85	-2.68	782.926	43.52
														SAFLCGVMK	1	8	3	5031755;228008291;228008293	N-Term(iTRAQ8plex); C5(Methylthio); K9(iTRAQ8plex)					2.91	28	0	3	1609.86	-10.39	537.29	46.2
														NLANTVTEEILEK	1	8	2	228008291;228008293	N-Term(iTRAQ8plex); K13(iTRAQ8plex)					4.83	24	0	3	2082.18	-7.16	694.73	48.25
														YGGPPPDSVYSGQQPSVGTEIFVGKIPR	1	7	2	228008291;228008293	N-Term(iTRAQ8plex); K25(iTRAQ8plex)					6.45	19	1	4	3540.91	4.1	885.983	43.86
														LMMDPLTGLNRGYAFVTFCTK	1	8	2	228008291;228008293	N-Term(iTRAQ8plex); M3(Oxidation); C19(Methylthio); K21(iTRAQ8plex)					6.07	19	1	4	3048.55	-4.54	762.893	64.73
														EAAQEAVK	1	14	3	5031755;228008291;228008293	N-Term(iTRAQ8plex); K8(iTRAQ8plex)					3.53	17	0	3	1453.84	-4.37	485.285	17.92
														AGPIWDLR	1	14	3	5031755;228008291;228008293	N-Term(iTRAQ8plex)					2.58	15	0	2	1231.7	-7.1	616.354	33.3
														AMEEMNGKDLEGENIEIVFAKPPDQK	1	8	2	228008291;228008293	N-Term(iTRAQ8plex); K8(iTRAQ8plex); K21(iTRAQ8plex); K26(iTRAQ8plex)					2.03		1	4	4149.25	4.2	1038.07	40.04
														AFSQFGK	1	8	2	228008291;228008293	N-Term(iTRAQ8plex); K7(iTRAQ8plex)					2.18		0	3	1392.8	-9.13	464.937	28.65
CRYZL1	90669511	Quinone oxidoreductase-like protein 1	8.02	1	1	1	2	1.034	1.159	0.971	349	38.7	5.78
														VSFFQPDDEVVGILPLDSEDPGLCEVVR	2	1	1	90669511	N-Term(iTRAQ8plex); C24(Methylthio)	0.976	1.091	1.071	1.467	5.59	32	0	3	3424.69	-2.15	1142.23	70.58
SLC35D2	578817011	UDP-N-acetylglucosamine/UDP-glucose/GDP-mannose transporter isoform X7	9.41	7	1	1	1				202	21.6	9.17
														TAGGQAEAEGAGGEPGAAR	1	7	1	578817011	N-Term(iTRAQ8plex)						30	0	3	1960.96	-0.29	654.326	16.68
ABCC6	190343023	Multidrug resistance-associated protein 6 isoform 1	0.86	1	1	1	1				1503	164.8	8.5
														GLFYRLAQESGLV	1	1	1	190343023	N-Term(iTRAQ8plex)					0.74		1	3	1757.01	11.88	586.342	16.24
ATP6V0A2	578823517	V-type proton ATPase 116 kDa subunit a isoform 2 isoform X3	2.06	4	1	1	1	1.103	1.104	1.328	582	66.2	7.52
														FVPFSFSLLSSK	1	4	1	578823517	N-Term(iTRAQ8plex); K12(iTRAQ8plex)	1.217	1.008	1.198	0.94	3.8	41	0	3	1967.13	-6	656.383	60.13
H6PD	52145310	GDH/6PGL endoplasmic bifunctional protein isoform 2	5.56	4	2	2	2	1.46	0.871	0.951	791	88.8	7.3
														IFYFSVPPFAYEDIAR	1	4	1	52145310	N-Term(iTRAQ8plex)	0.758	0.897	1.178	0.785	3.91	55	0	2	2239.18	3.37	1120.09	69.64
														LFFSQQQPEQLVPGPGPAPMPSDFQVLR	1	4	1	52145310	N-Term(iTRAQ8plex)					3.39	20	0	3	3414.81	7.58	1138.94	56.97
TCERG1	530380386	Transcription elongation regulator 1 isoform X3	2.28	5	2	2	3	0.897	0.606	0.99	1054	118.5	9.04
														GPPPPPTASEPTR	2	5	1	530380386	N-Term(iTRAQ8plex)	0.898	1.042	1.029	0.958	2.92	29	0	2	1607.87	-1.8	804.437	19.13
														YLVLDCVPEER	1	5	1	530380386	N-Term(iTRAQ8plex); C6(Methylthio)					2.46	14	0	3	1685.86	2.8	562.625	48.4
ATL3	578821273	Atlastin-3 isoform X3	11.69	4	3	3	6	0.744	0.886	0.563	522	58.2	5.73
														SMLQATAEANNLAAAASAK	2	3	1	578821273	N-Term(iTRAQ8plex); K19(iTRAQ8plex)	1.018	0.849	1.094	0.975	7.2	99	0	2	2441.33	1.61	1221.17	40.08
														SMLQATAEANNLAAAASAK	1	3	1	578821273	N-Term(iTRAQ8plex); M2(Oxidation); K19(iTRAQ8plex)	0.994	1.042	0.983	1.079	7.14	55	0	3	2457.33	3.04	819.782	30.79
														ESGHSNWLGDPEEPLTGFSWR	2	4	1	578821273	N-Term(iTRAQ8plex)	0.835	1.177	1.225	1.348	6.42	24	0	3	2705.29	-0.45	902.434	46.66
														GADDAMESSKPGPVQVVLVQK	1	3	1	578821273	N-Term(iTRAQ8plex); M6(Oxidation); K10(iTRAQ8plex); K21(iTRAQ8plex)	1.258	1.199	1.072	1.031	4.09		0	3	3083.73	5.4	1028.58	30.33
FUBP3	530427253	Far upstream element-binding protein 3 isoform X1	24.45	5	8	8	22	0.835	0.952	1.121	548	58.7	8.24
														SINQQSGAHVELQR	9	5	1	530427253	N-Term(iTRAQ8plex)	0.734	0.856	1.139	1.214	6.45	78	0	3	1871.01	0.87	624.34	20.96
														MGGGSIEVSVPR	2	5	1	530427253	N-Term(iTRAQ8plex); M1(Oxidation)	1.039	1.063	0.951	1.131	2.96	48	0	2	1508.8	-3.07	754.904	25.74
														RPLDDGVGNQLGALVHQR	4	2	1	530427253	N-Term(iTRAQ8plex)	0.766	0.723	1.024	1.057	6	39	0	3	2249.22	-8.45	750.412	30.75
														EMVLEIIR	1	5	1	530427253	N-Term(iTRAQ8plex)	0.969	1.044	1	0.955	3.5	33	0	2	1306.77	-2.13	653.888	42.36
														MVMIQDGPLPTGADKPLR	2	5	1	530427253	N-Term(iTRAQ8plex); K15(iTRAQ8plex)	1.067	1.032	0.926	0.93	6.97	33	0	3	2547.42	-0.44	849.813	37.41
														VGGTNLGAPGAFGQSPFSQPPAPPHQNTFPPR	2	5	1	530427253	N-Term(iTRAQ8plex)					7.45	24	0	4	3532.81	1.87	883.958	42.71
														MVGFIIGR	1	4	1	530427253	N-Term(iTRAQ8plex)	1.022	1.219	0.872	0.939	2.46		0	2	1196.71	-2.69	598.858	42.88
														NGPGFHNDIDSNSTIQEILIPASK	1	4	1	530427253	N-Term(iTRAQ8plex); K24(iTRAQ8plex)	0.839	1.017	0.843	1.221	2.71		0	3	3175.68	-2.85	1059.23	43.19
TTC40	359385708	Tetratricopeptide repeat protein 40	0.26	1	1	1	1				2715	303.3	7.36
														QLEALAR	1	1	1	359385708	N-Term(iTRAQ8plex)	1.027	0.894	0.911	1.061	2.15	14	0	2	1104.67	1.67	552.838	23.32
ANP32E	210147571	Acidic leucine-rich nuclear phosphoprotein 32 family member E isoform 3	7.27	6	1	1	2	4.168	3.079	2.152	220	25.1	3.74
														SLDLFNCEITNLEDYR	2	6	1	210147571	N-Term(iTRAQ8plex); C7(Methylthio)	0.897	1.084	0.94	1.033	5.77	72	0	2	2295.1	1.75	1148.05	65.74
APOO	13129148	Apolipoprotein O	7.58	1	1	1	1	1.529	0.723	0.96	198	22.3	9.13
														VDELSLYSVPEGQSK	1	1	1	13129148	N-Term(iTRAQ8plex); K15(iTRAQ8plex)	0.956	0.926	1.087	1.116	5.06	60	0	2	2259.24	1.65	1130.12	35.12
ARHGEF1	39777604	Rho guanine nucleotide exchange factor 1 isoform 3	7.39	9	4	4	7	2.204	2.863	1.021	879	98.7	5.57
														QESGYLIEEIGDVLLAR	1	9	1	39777604	N-Term(iTRAQ8plex)					5.1	65	0	3	2209.2	0.02	737.072	71.78
														FVQEVVQSQQVAVGR	4	9	1	39777604	N-Term(iTRAQ8plex)	0.973	1.044	1.007	1.315	5.38	64	0	2	1978.11	5.1	989.56	41.43
														LRPLLSQLGGNSVPQPGCT	1	4	1	39777604	N-Term(iTRAQ8plex); C18(Methylthio)					3.93	51	0	2	2287.24	7.48	1144.12	47.88
														SGLELEPEEPPGWR	1	9	1	39777604	N-Term(iTRAQ8plex)	0.971	1.006	0.975	1.038	3.97		0	2	1899.98	1.89	950.493	34.45
LRRC8A	187829877	Leucine-rich repeat-containing protein 8A	2.22	1	1	1	1	0.794	1.027	1.016	810	94.1	7.94
														SGLVVEEDLFNTLPPEVK	1	1	1	187829877	N-Term(iTRAQ8plex); K18(iTRAQ8plex)	1.136	0.989	0.81	0.996	5.14	30	0	3	2594.45	-3.34	865.487	54.58
TSTA3	4507709	GDP-L-fucose synthase	3.43	4	1	1	3	3.673	5.024	0.676	321	35.9	6.6
														DADLTDTAQTR	3	4	1	4507709	N-Term(iTRAQ8plex)	0.932	1.061	0.83	0.803	3.66	46	0	2	1510.76	-0.43	755.886	19.73
THOC5	530420501	THO complex subunit 5 homolog isoform X5	5.23	4	1	1	1	1.005	0.96	0.828	344	39	7.37
														ELCGPWPSHQLLTNQLQR	1	4	1	530420501	N-Term(iTRAQ8plex); C3(Methylthio)	0.889	1.37	1.119	1.231	5.2		0	3	2470.26	-3.25	824.09	43.74
CGREF1	261278346	Cell growth regulator with EF hand domain protein 1 isoform a	10.69	1	1	1	2				318	33.4	4.39
														GEAGGQAEAEGDAPGPR	2	1	1	261278346	N-Term(iTRAQ8plex)					4.78	62	0	3	1872.9	-0.59	624.971	16.47
LY9	578800942	T-lymphocyte surface antigen Ly-9 isoform X10	7.62	10	1	1	1				551	60.6	5.17
														GGTTGETVVGVLGEPVTLPLALPACRDTEKVVWLFNTSIISK	1	10	1	578800942	N-Term(iTRAQ8plex); C25(Methylthio); K30(iTRAQ8plex); K42(iTRAQ8plex)					2.31		2	4	5326.94	-3.15	1332.49	72.28
PGAM1	4505753	Phosphoglycerate mutase 1	63.78	3	12	12	28	2.135	4.274	1.068	254	28.8	7.18
														HGESAWNLENR	1	1	1	4505753	N-Term(iTRAQ8plex)	1.169	1.045	1.238	1.009	5.2	66	0	3	1616.8	-5.69	539.605	24.66
														YADLTEDQLPSCESLKDTIAR	7	1	1	4505753	N-Term(iTRAQ8plex); C12(Methylthio); K16(iTRAQ8plex)	0.835	0.877	0.913	0.947	6.63	59	1	2	3022.53	-0.87	1511.77	53.31
														FSGWYDADLSPAGHEEAK	2	1	1	4505753	N-Term(iTRAQ8plex); K18(iTRAQ8plex)	0.922	0.983	1.264	1.24	7.09	55	0	3	2588.27	-5.91	863.429	35.56
														ALPFWNEEIVPQIK	1	3	1	4505753	N-Term(iTRAQ8plex); K14(iTRAQ8plex)	1.008	1.029	0.737	0.959	5.39	47	0	3	2292.32	-1.1	764.778	54.85
														DAGYEFDICFTSVQKR	2	1	1	4505753	N-Term(iTRAQ8plex); C9(Methylthio); K15(iTRAQ8plex)	1.01	0.788	1.043	0.999	5.48	35	1	3	2533.28	3.69	845.097	47.85
														FSGWYDADLSPAGHEEAKR	1	1	1	4505753	N-Term(iTRAQ8plex); K18(iTRAQ8plex)					4.52	32	1	3	2744.39	1.61	915.469	32.18
														DAGYEFDICFTSVQK	1	1	1	4505753	N-Term(iTRAQ8plex); C9(Methylthio); K15(iTRAQ8plex)	0.826	1.053	0.91	1.034	5.44	30	0	3	2377.16	-2.44	793.058	55.52
														LVLIRHGESAWNLENR	5	1	1	4505753	N-Term(iTRAQ8plex)	0.838	1.084	1.04	1.143	5.27	26	1	2	2211.23	0.98	1106.12	38.21
														SYDVPPPPMEPDHPFYSNISK	2	2	1	4505753	N-Term(iTRAQ8plex); K21(iTRAQ8plex)					7.01	26	0	3	3025.54	5.16	1009.18	39.02
														HLEGLSEEAIMELNLPTGIPIVYELDK	2	1	1	4505753	N-Term(iTRAQ8plex); K27(iTRAQ8plex)					8.27	22	0	4	3631.97	-2.07	908.747	68.92
														SYDVPPPPMEPDHPFYSNISK	2	2	1	4505753	N-Term(iTRAQ8plex); M9(Oxidation); K21(iTRAQ8plex)	0.805	0.846	1.192	1.482	5.9	16	0	4	3041.5	-4.52	761.131	33.86
														AMEAVAAQGK	1	2	1	4505753	N-Term(iTRAQ8plex); K10(iTRAQ8plex)	0.84	0.899	0.911	0.956	3.51	15	0	3	1583.91	4.67	528.642	25.71
														TLWTVLDAIDQMWLPVVR	1	2	1	4505753	N-Term(iTRAQ8plex)					2.03	15	0	2	2460.37	2.92	1230.69	81.82
OPTN	578818205	Optineurin isoform X4	2.5	3	1	1	1				520	59.5	5.24
														ADLLGIVSELQLK	1	3	1	578818205	N-Term(iTRAQ8plex); K13(iTRAQ8plex)					5.18	41	0	3	2007.23	-0.73	669.748	64.19
RANGAP1	520975387	Ran GTPase-activating protein 1	25.21	3	7	7	18	0.73	1.292	0.894	587	63.5	4.68
														NRLENDGATALAEAFR	3	3	1	520975387	N-Term(iTRAQ8plex)	1.063	1.16	0.979	0.902	5.62	62	1	3	2052.08	0.7	684.698	36.35
														VINLNDNTFTEK	1	3	1	520975387	N-Term(iTRAQ8plex); K12(iTRAQ8plex)	1.021	0.916	0.858	0.879	5.86	50	0	2	2016.12	-1.44	1008.56	33.74
														LEGNTVGVEAAR	1	3	1	520975387	N-Term(iTRAQ8plex)	0.809	0.956	1.129	0.836	3.97	45	0	2	1519.83	-3	760.42	27.02
														ILDPNTGEPAPVLSSPPPADVSTFLAFPSPEK	2	3	1	520975387	N-Term(iTRAQ8plex); K32(iTRAQ8plex)					6.18	40	0	3	3899.12	5.72	1300.38	58.73
														ALAPLLLAFVTKPNSALESCSFAR	9	3	1	520975387	N-Term(iTRAQ8plex); K12(iTRAQ8plex); C20(Methylthio)	0.985	0.898	1.002	0.91	7.72	32	0	4	3173.77	1.27	794.198	79.73
														DAALAVAEAMADKAELEK	1	3	1	520975387	N-Term(iTRAQ8plex); K13(iTRAQ8plex); K18(iTRAQ8plex)	0.754	0.928	1.164	1.093	7.12	25	1	4	2758.55	4.13	690.394	52.41
														VIGTLEEVHMPQNGINHPGITALAQAFAVNPLLR	1	3	1	520975387	N-Term(iTRAQ8plex)	1.464	1.362	0.767	1.201	8.84	20	0	4	3925.14	-1.75	982.039	67.81
GTF2I	530385798	General transcription factor II-I isoform X6	18.37	14	11	11	20	0.869	1.01	1.356	969	109.4	8.29
														VPEIEVTVEGPNNNNPQTSAVR	5	12	1	530385798	N-Term(iTRAQ8plex)	1.011	0.984	0.968	1.02	6.71	84	0	3	2668.39	2.73	890.135	34.72
														ITINPGCVVVDGMPPGVSFK	2	12	1	530385798	N-Term(iTRAQ8plex); C7(Methylthio); K20(iTRAQ8plex)	0.899	0.994	0.823	0.941	5.51	65	0	2	2684.45	1.88	1342.73	56.63
														MSVDAVEIETLRK	2	14	1	530385798	N-Term(iTRAQ8plex); K13(iTRAQ8plex)	0.943	0.921	1.03	0.929	4.46	55	1	2	2099.2	0.07	1050.1	32.17
														FEAHPNDLYVEGLPENIPFR	2	13	1	530385798	N-Term(iTRAQ8plex)	0.914	1.395	1.018	0.809	7.01	49	0	3	2661.36	0.1	887.792	47.53
														TVEDYFCFCYGK	1	14	1	530385798	N-Term(iTRAQ8plex); C7(Methylthio); C9(Methylthio); K12(iTRAQ8plex)	0.781	0.845	0.937	0.856	4.36	38	0	3	2174.97	-9.54	725.661	62.59
														ILDSAEFIK	1	12	1	530385798	N-Term(iTRAQ8plex); K9(iTRAQ8plex)	1.04	0.996	0.983	0.876	4.02	36	0	2	1643.98	-1.65	822.494	38.97
														QEPDPTW	2	12	1	530385798	N-Term(iTRAQ8plex)	0.885	1.39	0.844	1.156	2.36	30	0	2	1176.58	-2.15	588.794	26.39
														APSYLEISSMR	1	12	1	530385798	N-Term(iTRAQ8plex)	0.955	0.96	0.972	1.141	2.85	21	0	2	1557.83	1.03	779.417	34.79
														VPYPVFESNPEFLYVEGLPEGIPFR	2	12	1	530385798	N-Term(iTRAQ8plex)					4.44	16	0	3	3199.67	1.84	1067.23	68.21
														VPFALFESFPEDFYVEGLPEGVPFRRPSTFGIPR	1	12	1	530385798	N-Term(iTRAQ8plex)					3.6		1	4	4204.19	1.88	1051.8	75.24
														VFIIK	1	7	1	530385798	N-Term(iTRAQ8plex); K5(iTRAQ8plex)	1.173	0.998	1.143	0.922		10	0	2	1227.82	-7.33	614.413	34.35
RICTOR	550544215	Rapamycin-insensitive companion of mTOR isoform 3	1.66	5	1	1	1				1385	155.8	7.15
														TLTEPSVDFNHSDDFTPISTVQK	1	5	1	550544215	N-Term(iTRAQ8plex); K23(iTRAQ8plex)					6.3	50	0	3	3186.65	3.1	1062.89	41.04
NAMPT	5031977	Nicotinamide phosphoribosyltransferase	5.7	1	2	2	9	2.066	1.449	1.224	491	55.5	7.15
														YLLETSGNLDGLEYK	3	1	1	5031977	N-Term(iTRAQ8plex); K15(iTRAQ8plex)	1.037	0.84	0.97	0.989	7.19	80	0	2	2323.27	1.9	1162.14	43.34
														NAQLNIELEAAHH	6	1	1	5031977	N-Term(iTRAQ8plex)	1.018	0.976	0.968	1.1	6.76	77	0	3	1763.93	0.11	588.65	26.14
PAPOLA	354681993	Poly(A) polymerase alpha isoform 3	4.62	7	1	1	1	1.077	1.123	1.318	238	27	5.73
														AVEEAFVPVIK	1	7	1	354681993	N-Term(iTRAQ8plex); K11(iTRAQ8plex)	0.973	1.054	0.976	0.904	3.8	20	0	2	1810.08	-6.78	905.544	37.65
CHTF18	27501458	Chromosome transmission fidelity protein 18 homolog	4.1	4	2	2	4	1.189	1.004	0.659	975	107.3	7.21
														GDAASSPAPAASVGSSQGGAR	2	2	1	27501458	N-Term(iTRAQ8plex)	0.893	0.979	0.844	1.311	5.74	70	0	3	2105.05	-0.77	702.355	15.91
														STAVPSAGDTAPEQDSVER	2	4	1	27501458	N-Term(iTRAQ8plex)	0.865	1.479	0.933	1.184	5.15	40	0	3	2221.08	-2.45	741.033	21.4
RPA2	4506585	Replication protein A 32 kDa subunit isoform 1	4.44	2	1	1	1	1.372	1.426	2.251	270	29.2	6.15
														IDDMTAAPMDVR	1	2	1	4506585	N-Term(iTRAQ8plex)	0.825	0.957	0.994	0.952	4.33	28	0	2	1638.81	-1.46	819.909	31.73
EIF2AK2	208431829	Interferon-induced, double-stranded RNA-activated protein kinase isoform b	8.63	2	4	4	5	1.081	1.411	1.077	510	57.4	8.03
														LAYLQILSEETSVK	2	2	1	208431829	N-Term(iTRAQ8plex); K14(iTRAQ8plex)	1.043	1.004	1.027	0.902	5.9	47	0	2	2202.28	-2.31	1101.64	58.62
														VLALELFEQITK	1	2	1	208431829	N-Term(iTRAQ8plex); K12(iTRAQ8plex)	1.051	0.913	0.776	0.859	5.32	44	0	3	2012.22	-4.99	671.41	69.95
														FDLPDMK	1	2	1	208431829	N-Term(iTRAQ8plex); K7(iTRAQ8plex)	1.025	1.048	0.936	0.929	3.22	13	0	2	1473.82	-5.23	737.411	33.67
														IGDFGLVTSLK	1	2	1	208431829	N-Term(iTRAQ8plex); K11(iTRAQ8plex)	1.148	1.023	0.93	0.879	2.9		0	2	1758.05	-6.87	879.529	46.05
EPCAM	218505670	Epithelial cell adhesion molecule	31.53	1	6	6	7	0.317	0.378	0.814	314	34.9	7.46
														MDLTVNGEQLDLDPGQTLIYYVDEK	1	1	1	218505670	N-Term(iTRAQ8plex); K25(iTRAQ8plex)	0.83	0.999	1.084	1.158	7.44	57	0	3	3477.81	4.02	1159.94	64.34
														AKPEGALQNNDGLYDPDCDESGLFK	1	1	1	218505670	N-Term(iTRAQ8plex); K2(iTRAQ8plex); C18(Methylthio); K25(iTRAQ8plex)					7.4	47	0	3	3654.82	-0.08	1218.94	40
														TQNDVDIADVAYYFEK	1	1	1	218505670	N-Term(iTRAQ8plex); K16(iTRAQ8plex)	1.14	0.892	0.996	0.991	6.41	42	0	3	2499.29	1.38	833.768	52.8
														TYWIIIELK	1	1	1	218505670	N-Term(iTRAQ8plex); K9(iTRAQ8plex)	1.342	0.852	0.84	1.125	3.34	23	0	3	1787.09	-4.23	596.367	58.22
														RTDKDTEITCSER	2	1	1	218505670	N-Term(iTRAQ8plex); K4(iTRAQ8plex); C10(Methylthio)					2.16	15	2	4	2208.11	-5.72	552.783	20.89
														LAVNCFVNNNR	1	1	1	218505670	N-Term(iTRAQ8plex); C5(Methylthio)	0.956	0.867	1.123	0.868	3.71	12	0	2	1613.81	-3.94	807.41	35.74
ZNF830	145309298	Zinc finger protein 830	5.65	1	1	1	1	0.886	0.935	0.909	372	42	5.31
														QVNTISEAIVAEEDEEGRLDR	1	1	1	145309298	N-Term(iTRAQ8plex)	0.825	1.032	0.7	1.043	5.08	24	1	3	2677.36	0.79	893.125	44.29
STEAP2	350276263	Metalloreductase STEAP2 isoform c	3.82	3	1	1	1	1.198	0.658	0.687	419	47.9	8.07
														QLNFIPIDLGSLSSAR	1	3	1	350276263	N-Term(iTRAQ8plex)	1.006	0.929	0.999	1.306	3.38		0	2	2035.17	10.78	1018.09	53.82
NCKAP1	578803513	Nck-associated protein 1 isoform X2	4.88	4	3	3	6	0.842	1.129	0.99	1126	128.5	6.62
														VAMNVYELSSAAGLPCEIDPALVVALSSQK	3	4	1	578803513	N-Term(iTRAQ8plex); C16(Methylthio); K30(iTRAQ8plex)	1.039	1.011	0.972	0.962	6.63	76	0	3	3729.98	2.73	1244	79.48
														QVEDGEVFDFR	2	4	1	578803513	N-Term(iTRAQ8plex)	0.895	0.95	1.015	0.973	4.26	33	0	2	1644.81	-3.32	822.909	31.88
														SLSLCNMFLDEMAK	1	4	1	578803513	N-Term(iTRAQ8plex); C5(Methylthio); M7(Oxidation); K14(iTRAQ8plex)	0.847	0.924	0.846	0.912	4.37	14	0	3	2272.12	-5	758.045	68.26
NTPCR	530366579	Cancer-related nucleoside-triphosphatase isoform X1	29.17	2	2	2	3	0.844	0.647	0.539	120	13.1	9.79
														SSGVPVDGFYTEEVR	2	2	1	530366579	N-Term(iTRAQ8plex)	0.929	1.028	0.929	1.136	4.7	57	0	2	1945.98	0.48	973.495	33.37
														VGQYVVDLTSFEQLALPVLR	1	2	1	530366579	N-Term(iTRAQ8plex)					0.66		0	2	2551.47	8.74	1276.24	80.53
NDUFS6	4758792	NADH dehydrogenase [ubiquinone] iron-sulfur protein 6, mitochondrial	29.84	1	2	2	2	0.796	0.803	1.284	124	13.7	8.28
														VIACDGGGGALGHPK	1	1	1	4758792	N-Term(iTRAQ8plex); C4(Methylthio); K15(iTRAQ8plex)	1.078	0.927	1.345	1.133	5.21	44	0	3	2006.07	-1.24	669.363	27.26
														EVNENFAIDLIAEQPVSEVETR	1	1	1	4758792	N-Term(iTRAQ8plex)	1.03	1.152	0.933	0.966	7.1	43	0	3	2806.44	-1.09	936.151	51.67
RTN4	24431933	Reticulon-4 isoform B	23.32	4	2	5	23	0.642	0.644	0.386	373	40.3	4.78
														AYLESEVAISEELVQK	6	5	2	24431933;5902016	N-Term(iTRAQ8plex); K16(iTRAQ8plex)					8.01	105	0	2	2416.34	-2.68	1208.67	51.5
														KPAAGLSAAPVPTAPAAGAPLMDFGNDFVPPAPR	5	3	1	24431933	N-Term(iTRAQ8plex); K1(iTRAQ8plex)	1.092	0.775	1.023	0.962	8.94	71	0	3	3880.12	3.29	1294.04	50.48
														GPLPAAPPVAPER	6	3	1	24431933	N-Term(iTRAQ8plex)	1.081	1.08	0.899	1.055	4.03	56	0	2	1575.93	7.65	788.468	27.13
														KPAAGLSAAPVPTAPAAGAPLMDFGNDFVPPAPR	2	3	1	24431933	N-Term(iTRAQ8plex); K1(iTRAQ8plex); M22(Oxidation)					8.79	51	0	3	3896.1	1.51	1299.37	45.56
														IYKGVIQAIQK	3	5	2	24431933;5902016	N-Term(iTRAQ8plex); K3(iTRAQ8plex); K11(iTRAQ8plex)					4.28	29	1	2	2173.4	5.63	1087.2	35.58
														RLFLVDDLVDSLK	1	5	2	24431933;5902016	N-Term(iTRAQ8plex); K13(iTRAQ8plex)					2.01	12	1	4	2141.28	2.34	536.076	57.67
ANK1	70780353	Ankyrin-1 isoform 4	2.75	31	3	3	4	1.224	1.048	1.076	1856	203.3	6.11
														LLGNQATFSPIVTVEPR	2	6	1	70780353	N-Term(iTRAQ8plex)	0.939	1.206	1.067	1.183	5.33	78	0	2	2146.23	5.08	1073.62	44.59
														VMELLLK	1	31	1	70780353	N-Term(iTRAQ8plex); K7(iTRAQ8plex)	1.348	0.884	1.105	0.87	1.71	15	0	3	1453.91	-8.95	485.31	52.02
														QDDATGAGQDSENEVSLVSGHQRGQAR	1	5	1	70780353	N-Term(iTRAQ8plex)					1.98		1	4	3116.48	-2.48	779.876	44.64
LEPRE1	226371643	Prolyl 3-hydroxylase 1 isoform 2	9.9	4	5	5	8	3.547	1.096	2.334	697	78.9	5.58
														TVTAEVQPQCGR	3	4	1	226371643	N-Term(iTRAQ8plex); C10(Methylthio)	1.018	0.921	1.133	0.951	4.33	39	0	2	1638.82	-4.57	819.912	27.58
														CLGPPAAHSLSEEMELEFR	1	3	1	226371643	N-Term(iTRAQ8plex); C1(Methylthio)	0.84	1.08	1.094	1.333	7.65	36	0	3	2466.16	-6.73	822.725	49.35
														DLSFFGGLLRR	2	3	1	226371643	N-Term(iTRAQ8plex)	1.088	1.135	1.188	0.945	4.32	32	1	3	1584.91	-2.19	528.976	48.26
														TAIEEVQAER	1	4	1	226371643	N-Term(iTRAQ8plex)	1.091	1.065	0.902	0.96	4.17	31	0	2	1449.78	-1.03	725.395	24.92
														EGGPLLYEGISLTMNSK	1	4	1	226371643	N-Term(iTRAQ8plex); K17(iTRAQ8plex)	1.14	0.926	0.966	0.986	5.13	13	0	3	2417.32	-0.77	806.444	49.2
MDH1	5174539	Malate dehydrogenase, cytoplasmic isoform 2	24.85	3	8	8	22	2.173	2.558	1.12	334	36.4	7.36
														VIVVGNPANTNCLTASK	1	3	1	5174539	N-Term(iTRAQ8plex); C12(Methylthio); K17(iTRAQ8plex)	1.054	0.833	1.01	0.961	5.43	78	0	2	2355.29	-2.74	1178.15	36.27
														DLDVAILVGSMPR	4	2	1	5174539	N-Term(iTRAQ8plex)	0.985	0.886	0.976	1.047	4.76	63	0	3	1689.96	2.95	563.99	50.23
														GEFVTTVQQR	3	3	1	5174539	N-Term(iTRAQ8plex)	1.065	1.124	0.865	0.939	4.59	45	0	3	1468.8	-1.46	490.273	26.29
														FVEGLPINDFSR	5	3	1	5174539	N-Term(iTRAQ8plex)	1.039	0.97	0.962	0.996	4.5	39	0	3	1697.92	4.53	566.646	46.33
														ESAFEFLSSA	1	3	1	5174539	N-Term(iTRAQ8plex)					1.92	28	0	2	1391.7	2.54	696.355	51.41
														EVGVYEALKDDSWLKGEFVTTVQQR	3	3	1	5174539	N-Term(iTRAQ8plex); K9(iTRAQ8plex); K15(iTRAQ8plex)					8.44	24	2	3	3810.09	1.45	1270.7	56.78
														ELTEEKESAFEFLSSA	4	3	1	5174539	N-Term(iTRAQ8plex); K6(iTRAQ8plex)	0.958	0.899	0.923	0.93	4.46	18	1	2	2425.26	-1.69	1213.13	57.41
														EVGVYEALKDDSWLK	1	3	1	5174539	N-Term(iTRAQ8plex); K9(iTRAQ8plex); K15(iTRAQ8plex)	0.966	0.877	0.923	1.027	4.16		1	3	2664.5	-1.88	888.837	48.66
GTF2B	4504193	Transcription initiation factor IIB	6.65	1	1	1	1				316	34.8	8.35
														APDLFPTDFKFDTPVDKLPQL	1	1	1	4504193	N-Term(iTRAQ8plex); K10(iTRAQ8plex); K17(iTRAQ8plex)					5.37	11	2	4	3316.85	-3.73	829.967	58.75
NDUFV1	260656005	NADH dehydrogenase [ubiquinone] flavoprotein 1, mitochondrial isoform 2	10.33	2	2	2	2	0.771	0.968	1.101	455	49.8	8.21
														HDPHKLLEGCLVGGR	1	2	1	260656005	N-Term(iTRAQ8plex); K5(iTRAQ8plex); C10(Methylthio)	0.893	0.895	1.174	0.914	3.54	36	1	2	2285.25	1.66	1143.13	31.3
														LKPPFPADVGVFGCPTTVANVETVAVSPTICR	1	2	1	260656005	N-Term(iTRAQ8plex); K2(iTRAQ8plex); C14(Methylthio); C31(Methylthio)					8.19	20	0	4	3986.08	-2.59	997.275	64.98
KPNB1	19923142	Importin subunit beta-1 isoform 1	8.68	2	6	6	25	1.126	1.232	1.046	876	97.1	4.78
														AAVENLPTFLVELSR	8	1	1	19923142	N-Term(iTRAQ8plex)	0.987	1.005	0.981	0.911	6.33	71	0	3	1963.12	2.75	655.046	63.06
														LAATNALLNSLEFTK	5	2	1	19923142	N-Term(iTRAQ8plex); K15(iTRAQ8plex)	1.019	0.943	1.068	0.94	8.25	71	0	2	2214.29	-1.76	1107.65	59.57
														HFIMQVVCEATQCPDTR	4	2	1	19923142	N-Term(iTRAQ8plex); C8(Methylthio); C13(Methylthio)	0.951	1.091	1.078	0.974	7.15	65	0	2	2374.08	-0.9	1187.54	60.02
														GALQYLVPILTQTLTK	5	2	1	19923142	N-Term(iTRAQ8plex); K16(iTRAQ8plex)	1.064	1.073	0.848	1.091	6.01	51	0	2	2367.44	-3.24	1184.22	72.22
														FYAKGALQYLVPILTQTLTK	2	2	1	19923142	N-Term(iTRAQ8plex); K4(iTRAQ8plex); K20(iTRAQ8plex)	0.905	0.893	0.793	1.001	6.82	18	1	5	3180.91	-2.05	636.988	73.43
														WLAIDANAR	1	1	1	19923142	N-Term(iTRAQ8plex)	1.059	1.045	0.982	0.89	2.76	14	0	2	1333.74	-6.9	667.376	33.51
MARK2	86990441	Serine/threonine-protein kinase MARK2 isoform a	4.43	11	2	2	2				745	83.1	9.66
														TTPTPSTNSVLSTSTNR	1	11	1	86990441	N-Term(iTRAQ8plex)					5.95	44	0	3	2068.09	5.17	690.036	23.17
														ASTASASAAVSAARPR	1	6	1	86990441	N-Term(iTRAQ8plex)					4.75	40	0	3	1777.98	-1.13	593.332	21.99
DEK	4503249	Protein DEK isoform 1	12.8	3	3	3	3	0.433	0.505	0.508	375	42.6	8.56
														LTMQVSSLQREPFTIAQGK	1	2	1	4503249	N-Term(iTRAQ8plex); K19(iTRAQ8plex)	0.79	0.978	1.245	1.312	4.31		1	3	2742.55	0.77	914.853	41.24
														GQKLCEIERIHFFLSK	1	3	1	4503249	N-Term(iTRAQ8plex); K3(iTRAQ8plex); C5(Methylthio); K16(iTRAQ8plex)	1.302	0.832	1.351	1.203	3.91		2	5	2906.65	0.29	582.136	42.73
														VYENYPTYDLTER	1	2	1	4503249	N-Term(iTRAQ8plex)	0.924	0.775	1.078	1.133	3.27		0	2	1967	17.21	984.006	32.85
SLC12A2	374253823	Solute carrier family 12 member 2 isoform 2	4.43	2	4	4	7	1.01	1.718	2.81	1196	129.6	6.46
														VELPGTAVPSVPEDAAPASR	4	2	1	374253823	N-Term(iTRAQ8plex)	1.059	0.914	1.02	0.961	5.48	83	0	2	2267.23	6.88	1134.12	34.45
														ITDNELELYK	1	2	1	374253823	N-Term(iTRAQ8plex); K10(iTRAQ8plex)	1.073	0.954	0.99	0.966	5.05	62	0	2	1846.03	-4.64	923.52	33.95
														DAVVTYTAESK	1	2	1	374253823	N-Term(iTRAQ8plex); K11(iTRAQ8plex)	0.805	1.04	0.863	1.182	2.76	23	0	2	1791.99	-4.26	896.497	25.46
														FQVDLVSENAGR	1	2	1	374253823	N-Term(iTRAQ8plex)	1.045	1.058	0.954	0.988	4.03	21	0	2	1638.86	-7.62	819.935	30.49
PEX16	4758898	Peroxisomal biogenesis factor 16 isoform 1	3.87	2	1	1	1				336	38.6	9.85
														HPAATAQLETAVR	1	2	1	4758898	N-Term(iTRAQ8plex)					4.43	46	0	3	1668.94	6.76	556.986	23.28
SNX3	530384161	Sorting nexin-3 isoform X2	19.29	3	2	2	4	1.89	2.295	1.025	140	16.3	6.8
														QLPFRGDDGIFDDNFIEER	3	3	1	530384161	N-Term(iTRAQ8plex)	0.995	1.025	0.954	0.983	5.04	31	1	3	2587.27	-1.78	863.094	46.76
														YSDFEWLR	1	2	1	530384161	N-Term(iTRAQ8plex)	1.082	0.986	0.979	0.945	3.38	22	0	2	1419.72	0.49	710.365	44.07
TAF15	4507353	TATA-binding protein-associated factor 2N isoform 2	3.06	2	1	1	5	0.464	0.386	0.791	589	61.5	8.02
														SGDWVCPNPSCGNMNFAR	4	2	1	4507353	N-Term(iTRAQ8plex); C6(Methylthio); C11(Methylthio)	1.096	1.097	0.966	0.896	5.12	78	0	2	2350.98	-1.11	1175.99	48.03
														SGDWVCPNPSCGNMNFAR	1	2	1	4507353	N-Term(iTRAQ8plex); C6(Methylthio); C11(Methylthio); M14(Oxidation)	0.904	0.775	1.103	1.375	2.43	61	0	2	2366.98	0.32	1183.99	40.79
FMR1	297374791	Fragile X mental retardation protein 1 isoform ISO9	3.75	5	1	2	6	0.918	0.897	1.027	586	66.2	8.47
														SFLEFAEDVIQVPR	5	5	1	297374791	N-Term(iTRAQ8plex)	1.154	0.826	0.888	1.15	6.03	74	0	3	1954.07	4.16	652.027	65.35
														LQIDEQLR	1	12	3	297374791;530375359;259013556	N-Term(iTRAQ8plex)					2.79	18	0	2	1318.76	-5.28	659.882	28.95
LETM1	578808155	LETM1 and EF-hand domain-containing protein 1, mitochondrial isoform X3	10.84	3	7	7	12	0.922	0.918	1.575	738	83.2	6.58
														LEATLQEEAAIQQEHR	2	3	1	578808155	N-Term(iTRAQ8plex)	1.148	1.168	1.152	0.873	8.05	95	0	3	2170.14	-2.57	724.05	36.7
														LAPANGMPTGENVISVAELINAMK	2	3	1	578808155	N-Term(iTRAQ8plex); K24(iTRAQ8plex)	0.859	0.923	1.04	0.984	7.46	62	0	3	3048.66	-1.32	1016.89	64.83
														FLQDTIEEMALK	4	2	1	578808155	N-Term(iTRAQ8plex); K12(iTRAQ8plex)	1.05	0.89	0.936	0.908	5.6	61	0	2	2046.13	-3.58	1023.57	59.72
														AKLEATLQEEAAIQQEHR	1	3	1	578808155	N-Term(iTRAQ8plex); K2(iTRAQ8plex)	0.967	1.179	0.952	0.909	6.66	56	1	3	2673.47	-2.81	891.828	31.95
														DFSVFFQK	1	2	1	578808155	N-Term(iTRAQ8plex); K8(iTRAQ8plex)	1.022	0.877	1.204	0.838	3.62	30	0	3	1625.91	-3.79	542.641	44.63
														GSATKDFSVFFQK	1	2	1	578808155	N-Term(iTRAQ8plex); K5(iTRAQ8plex); K13(iTRAQ8plex)	1.241	1.285	1.124	1.027	1.76		1	2	2374.34	-4.66	1187.67	37.85
														ETGERPSNEEIMR	1	2	1	578808155	N-Term(iTRAQ8plex); M12(Oxidation)					1.46		0	3	1867.91	-1.41	623.308	15.22
SRSF6	20127499	Serine/arginine-rich splicing factor 6	11.92	3	5	5	8	0.487	0.594	1.477	344	39.6	11.43
														QAGEVTYADAHK	2	3	1	20127499	N-Term(iTRAQ8plex); K12(iTRAQ8plex)					6.46	53	0	3	1898.02	-2.65	633.344	21.59
														ILEVDLK	3	2	1	20127499	N-Term(iTRAQ8plex); K7(iTRAQ8plex)	1.008	0.858	1.023	0.903	3.26	35	0	3	1437.9	-8.82	479.972	35.39
														QAGEVTYADAHKER	1	1	1	20127499	N-Term(iTRAQ8plex); K12(iTRAQ8plex)	0.961	0.899	1.154	1.375	6.57	32	1	4	2183.16	-2.08	546.546	17.81
														CSWQDLKDFMR	1	1	1	20127499	N-Term(iTRAQ8plex); C1(Methylthio); K7(iTRAQ8plex)	1.054	0.87	0.953	0.777	3.92	17	1	4	2083.03	-3.94	521.513	51.98
														TNEGVIEFR	1	1	1	20127499	N-Term(iTRAQ8plex)					2.49		0	3	1368.74	-5.05	456.917	26.19
GATM	4503933	Glycine amidinotransferase, mitochondrial	12.29	1	3	3	12	0.159	0.186	0.248	423	48.4	8.05
														DCPVSSYNEWDPLEEVIVGR	3	1	1	4503933	N-Term(iTRAQ8plex); C2(Methylthio)	0.948	1.016	0.908	1.03	5.98	77	0	2	2657.26	1.66	1329.13	64.1
														FVTTEFEPCFDAADFIR	8	1	1	4503933	N-Term(iTRAQ8plex); C9(Methylthio)	0.974	0.817	0.791	1.031	6.26	74	0	3	2358.11	-0.37	786.708	71.56
														TPDFESTGLYSAMPR	1	1	1	4503933	N-Term(iTRAQ8plex)	0.917	0.884	0.87	1.04	3	32	0	2	1975.98	2.26	988.493	38.9
MRPL47	29826285	39S ribosomal protein L47, mitochondrial isoform b	10	2	1	1	1				140	17	10.71
														KRFFALPYVDHFLR	1	2	1	29826285	N-Term(iTRAQ8plex); K1(iTRAQ8plex)					3.18	14	2	5	2417.43	10.77	484.292	45.05
VAPA	94721252	Vesicle-associated membrane protein-associated protein A isoform 2	44.18	3	8	9	36	0.724	0.636	1.25	249	27.9	8.62
														FMVQTIFAPPNTSDMEAVWK	10	2	1	94721252	N-Term(iTRAQ8plex); K20(iTRAQ8plex)	1.021	0.84	1.102	0.906	7.07	57	0	3	2920.52	-1.09	974.177	63.61
														FMVQTIFAPPNTSDMEAVWK	1	2	1	94721252	N-Term(iTRAQ8plex); M2(Oxidation); K20(iTRAQ8plex)	0.97	1.123	1.099	1.006	5.4	36	0	3	2936.52	0.75	979.51	58.11
														GPFTDVVTTNLK	4	4	2	94721252;4759302	N-Term(iTRAQ8plex); K12(iTRAQ8plex)					5.13	34	0	2	1900.1	-1.86	950.552	36.41
														HEQILVLDPPTDLK	3	2	1	94721252	N-Term(iTRAQ8plex); K14(iTRAQ8plex)	0.904	0.903	1.199	1.038	5	34	0	3	2226.29	-3.18	742.768	32.84
														YCVRPNSGIIDPGSTVTVSVMLQPFDYDPNEK	3	2	1	94721252	N-Term(iTRAQ8plex); C2(Methylthio); K32(iTRAQ8plex)					7.3	27	0	4	4196.11	2.43	1049.78	58.96
														CVFEMPNENDKLNDMEPSK	5	1	1	94721252	N-Term(iTRAQ8plex); C1(Methylthio); K11(iTRAQ8plex); K19(iTRAQ8plex)	1.076	0.925	1.103	0.917	6.3	26	1	3	3198.57	-0.3	1066.86	40.43
														FKGPFTDVVTTNLK	1	2	1	94721252	N-Term(iTRAQ8plex); K2(iTRAQ8plex); K14(iTRAQ8plex)	0.867	1.031	1.389	0.785	3.57	23	1	2	2479.48	4.54	1240.24	38.58
														HLRDEGLR	1	2	1	94721252	N-Term(iTRAQ8plex)	0.82	0.939	1.291	0.96	1.76	15	1	3	1299.74	-2.57	433.918	15.23
														CVFEMPNENDKLNDMEPSK	1	1	1	94721252	N-Term(iTRAQ8plex); C1(Methylthio); M5(Oxidation); K11(iTRAQ8plex); M15(Oxidation); K19(iTRAQ8plex)	1.425	0.794	1.333	1.115	4.43	14	1	3	3230.57	1.46	1077.53	28.96
														CVFEMPNENDKLNDMEPSK	1	1	1	94721252	C1(Methylthio); N-Term(iTRAQ8plex); M5(Oxidation); K11(iTRAQ8plex); K19(iTRAQ8plex)	0.961	0.751	0.894	0.853	5.57	12	1	3	3214.57	1.78	1072.2	33.87
														RYCVRPNSGIIDPGSTVTVSVMLQPFDYDPNEK	5	2	1	94721252	N-Term(iTRAQ8plex); C3(Methylthio); K33(iTRAQ8plex)	1.039	1.011	0.972	0.962	7.46		1	4	4352.21	2.79	1088.81	51.34
														HKFMVQTIFAPPNTSDMEAVWK	1	2	1	94721252	N-Term(iTRAQ8plex); K2(iTRAQ8plex); K22(iTRAQ8plex)	0.915	1.185	1.014	0.921	7.11		1	4	3489.87	-1.2	873.224	46.27
CLIC1	567757607	Chloride intracellular channel protein 1	40.66	1	5	5	20	1.62	3.946	0.722	241	26.9	5.17
														FLDGNELTLADCNLLPK	2	1	1	567757607	N-Term(iTRAQ8plex); C12(Methylthio); K17(iTRAQ8plex)	1.119	1.22	0.81	1.069	7.26	93	0	2	2530.36	1.84	1265.68	65.71
														VLDNYLTSPLPEEVDETSAEDEGVSQR	9	1	1	567757607	N-Term(iTRAQ8plex)	0.88	0.913	0.963	1.465	9.99	79	0	3	3296.61	4.44	1099.54	49.86
														EEFASTCPDDEEIELAYEQVAK	3	1	1	567757607	N-Term(iTRAQ8plex); C7(Methylthio); K22(iTRAQ8plex)					6.39	75	0	3	3170.5	-0.87	1057.5	55.97
														IGNCPFSQRLFMVLWLK	1	1	1	567757607	N-Term(iTRAQ8plex); C4(Methylthio); M12(Oxidation); K17(iTRAQ8plex)	1.024	1.072	1.106	1.478	4.38	12	1	4	2722.5	5.25	681.38	71.31
														IGNCPFSQRLFMVLWLK	3	1	1	567757607	N-Term(iTRAQ8plex); C4(Methylthio); K17(iTRAQ8plex)					3.19		1	4	2706.5	1.95	677.379	75.57
														YRGFTIPEAFRGVHR	2	1	1	567757607	N-Term(iTRAQ8plex)	0.952	0.916	1.114	1.394	3.35		2	5	2110.18	6.88	422.841	32.23
COG2	223029519	Conserved oligomeric Golgi complex subunit 2 isoform 2	2.58	2	1	1	1				737	83.1	6.62
														ETSALEASSPLLTGQILER	1	2	1	223029519	N-Term(iTRAQ8plex)					1.71		0	3	2319.28	3.71	773.765	45.31
DDX39A	21040371	ATP-dependent RNA helicase DDX39A	26.46	2	3	11	31	1.14	1.674	1.528	427	49.1	5.68
														RILVATNLFGR	5	3	2	21040371;18375623	N-Term(iTRAQ8plex)					5.26	73	1	3	1563.96	0.33	521.993	36.88
														GLAITFVSDENDAK	2	3	2	21040371;18375623	N-Term(iTRAQ8plex); K14(iTRAQ8plex)					6.08	61	0	2	2088.14	-2.46	1044.57	35.36
														VSVFFGGLSIK	3	1	1	21040371	N-Term(iTRAQ8plex); K11(iTRAQ8plex)	1.014	1.146	1.139	0.911	3.28	43	0	3	1762.06	-6.61	588.025	55.43
														ILVATNLFGR	4	3	2	21040371;18375623	N-Term(iTRAQ8plex)					3.36	40	0	2	1407.86	-0.5	704.435	48.74
														ELAFQISKEYER	4	2	2	21040371;18375623	N-Term(iTRAQ8plex); K8(iTRAQ8plex)					4.19	38	1	2	2121.2	7.67	1061.1	31.32
														AIVDCGFEHPSEVQHECIPQAILGMDVLCQAK	4	2	2	21040371;18375623	N-Term(iTRAQ8plex); C5(Methylthio); C17(Methylthio); C29(Methylthio); K32(iTRAQ8plex)					7.59	29	0	4	4227.02	1.93	1057.51	69.28
														NCPHVVVGTPGRILALVR	5	1	1	21040371	N-Term(iTRAQ8plex); C2(Methylthio)	0.906	1.147	0.993	1.085	3.35	19	1	4	2251.28	-1.42	563.576	42.01
														NCPHVVVGTPGRILALVRNR	1	1	1	21040371	N-Term(iTRAQ8plex); C2(Methylthio)					2.43		2	5	2521.43	0.68	505.092	39.02
														ELAFQISK	1	2	2	21040371;18375623	N-Term(iTRAQ8plex); K8(iTRAQ8plex)					2.65	22	0	3	1543.92	-5.08	515.312	30.92
														DVQEIFR	1	3	2	21040371;18375623	N-Term(iTRAQ8plex)					2.57	19	0	2	1210.67	0.63	605.841	31.28
														GMDIER	1	3	2	21040371;18375623	N-Term(iTRAQ8plex)						18	0	2	1024.54	-1.38	512.773	19.61
PSMB8	530428415	Proteasome subunit beta type-8 isoform X1	7.41	3	1	1	1				243	27	7.18
														ISVSAASKLLSNMMCQYR	1	3	1	530428415	N-Term(iTRAQ8plex); K8(iTRAQ8plex); C15(Methylthio)					7.57	26	1	4	2656.38	-2.89	664.851	63.23
PNPLA6	260656039	Neuropathy target esterase isoform c	3.15	4	3	3	5				1300	143.3	7.74
														GDLIGVVEALTR	3	4	1	260656039	N-Term(iTRAQ8plex)					3.31	85	0	3	1546.91	1.19	516.309	61.23
														AQPSVVLSAAHTVAAR	1	4	1	260656039	N-Term(iTRAQ8plex)					6.78	55	0	3	1882.08	-1.09	628.031	30.47
														CLPQEPPGSATDA	1	4	1	260656039	N-Term(iTRAQ8plex); C1(Methylthio)					2.59	32	0	2	1635.78	9.25	818.394	33.1
MYO19	530412912	Unconventional myosin-XIX isoform X2	2.98	10	1	1	1				705	79.3	8.28
														GSPSSYTVQTAQDQAGVTSIR	1	10	1	530412912	N-Term(iTRAQ8plex)					3.16		0	3	2457.27	7.8	819.762	28.94
GPRC5A	4506403	Retinoic acid-induced protein 3	3.64	1	1	1	3	0.518	0.612	1.466	357	40.2	8.15
														TNVNVFSELSAPR	3	1	1	4506403	N-Term(iTRAQ8plex)	1.06	0.969	1.074	0.994	4.94	49	0	2	1737.94	-4.2	869.472	36.12
SQSTM1	4505571	Sequestosome-1 isoform 1	37.95	2	7	7	21	0.831	0.61	0.335	440	47.7	5.22
														NMVHPNVICDGCNGPVVGTR	2	2	1	4505571	N-Term(iTRAQ8plex); M2(Oxidation); C9(Methylthio); C12(Methylthio)	0.895	1.119	1.142	1.109	6.48	69	0	3	2494.15	1.71	832.054	36.63
														NYDIGAALDTIQYSK	1	2	1	4505571	N-Term(iTRAQ8plex); K15(iTRAQ8plex)	0.985	0.769	0.965	0.867	5.69	66	0	2	2280.23	-2.25	1140.62	42.86
														NVGESVAAALSPLGIEVDIDVEHGGKR	1	2	1	4505571	N-Term(iTRAQ8plex); K26(iTRAQ8plex)	0.798	0.889	0.879	1.063	9.88	61	1	3	3340.83	0.74	1114.28	53.77
														NMVHPNVICDGCNGPVVGTR	4	2	1	4505571	N-Term(iTRAQ8plex); C9(Methylthio); C12(Methylthio)	0.885	1.139	0.985	0.922	7.52	55	0	2	2478.15	1.5	1239.58	36.64
														CSVCPDYDLCSVCEGK	9	2	1	4505571	N-Term(iTRAQ8plex); C1(Methylthio); C4(Methylthio); C10(Methylthio); C13(Methylthio); K16(iTRAQ8plex)	1.047	0.87	0.917	0.939	5.85	54	0	4	2513.04	2.03	629.014	67.78
														FSFCCSPEPEAEAEAAAGPGPCER	1	1	1	4505571	N-Term(iTRAQ8plex); C4(Methylthio); C5(Methylthio); C22(Methylthio)					4.04	48	0	3	2897.18	4.9	966.399	56.21
														SSSQPSSCCSDPSKPGGNVEGATQSLAEQMR	2	2	1	4505571	N-Term(iTRAQ8plex); C8(Methylthio); C9(Methylthio); K14(iTRAQ8plex)					7.87	30	0	4	3825.75	0.48	957.192	38.17
														EVDPSTGELQSLQMPESEGPSSLDPSQEGPTGLK	1	2	1	4505571	N-Term(iTRAQ8plex); K34(iTRAQ8plex)					7.34	30	0	4	4135.1	12.24	1034.53	42.1
RNF40	333440442	E3 ubiquitin-protein ligase BRE1B isoform 3	1.78	3	1	1	1	1.075	0.994	0.808	901	102	6.6
														EGPSLGPPPVASALSR	1	3	1	333440442	N-Term(iTRAQ8plex)	0.956	0.976	1.135	1.087	4.5	39	0	2	1839.03	2.68	920.02	33.57
TMEM106B	578813555	Transmembrane protein 106B isoform X2	4.85	2	2	2	3	0.834	2.115	3.334	227	25.8	6.67
														SAYVSYDVQK	1	2	1	578813555	N-Term(iTRAQ8plex); K10(iTRAQ8plex)	0.896	1.087	1.112	1.053	4.31	38	0	2	1767.96	-7.48	884.484	26.41
														SAYVSYDVQKR	2	2	1	578813555	N-Term(iTRAQ8plex); K10(iTRAQ8plex)	1.041	0.876	0.926	1.151	3.1	11	1	4	1924.05	-11.73	481.769	24.94
SMS	530421239	Spermine synthase isoform X2	7.64	4	1	1	1	3.995	2.509	1.624	275	31.1	4.93
														LVEYDIDEVVYDEDSPYQNIK	1	4	1	530421239	N-Term(iTRAQ8plex); K21(iTRAQ8plex)	0.928	0.839	0.853	1.178	7.77	74	0	3	3154.6	1.66	1052.2	58.04
GALNT2	4758412	Polypeptide N-acetylgalactosaminyltransferase 2	7.01	1	3	3	7	0.84	0.574	0.666	571	64.7	8.35
														VDLPATSVVITFHNEAR	1	1	1	4758412	N-Term(iTRAQ8plex)					7.38	81	0	3	2173.18	-4.27	725.066	39.88
														FTLNLQQ	4	1	1	4758412	N-Term(iTRAQ8plex)	0.824	0.745	1.263	1.174	2.55	46	0	2	1167.67	1.77	584.338	38.94
														WPDFNQEAYVGGTMVR	2	1	1	4758412	N-Term(iTRAQ8plex)	0.921	1.003	0.999	1.062	4.25	36	0	2	2174.06	-1.14	1087.53	43.78
EFHD2	20149675	EF-hand domain-containing protein D2	32.5	4	7	7	14	2.174	2.759	2.347	240	26.7	5.2
														AAAGELQEDSGLCVLAR	5	1	1	20149675	N-Term(iTRAQ8plex); C13(Methylthio)	1.018	1.092	1.03	1.115	6.22	79	0	2	2053.04	4.11	1027.03	43.2
														FEEEIKAEQEER	2	2	1	20149675	N-Term(iTRAQ8plex); K6(iTRAQ8plex)	1.125	1.013	0.891	0.916	4.99	57	1	2	2145.13	2.74	1073.07	28.19
														LSEIDVSSEGVK	1	1	1	20149675	N-Term(iTRAQ8plex); K12(iTRAQ8plex)	1.173	0.949	0.853	0.895	5.65	45	0	2	1871.05	-5.65	936.027	30.96
														DGFIDLMELK	3	4	1	20149675	N-Term(iTRAQ8plex); K10(iTRAQ8plex)	1.134	1.016	0.8	0.832	4.4	40	0	3	1789	-0.5	597.005	50.09
														VFNPYTEFKEFSR	1	2	1	20149675	N-Term(iTRAQ8plex); K9(iTRAQ8plex)					2.48	15	1	4	2272.2	-9.97	568.805	46.82
														QYDAGRDGFIDLMELK	1	2	1	20149675	N-Term(iTRAQ8plex); K16(iTRAQ8plex)	0.763	0.846	1.044	0.933	3.62		1	3	2479.3	-3.4	827.106	47.67
														EFLLIFRK	1	1	1	20149675	N-Term(iTRAQ8plex); K8(iTRAQ8plex)	0.74	1.136	0.932	0.781	2.08		1	3	1674.05	-6.3	558.687	43.88
RPL9	67944630	60S ribosomal protein L9	48.44	1	9	9	22	1.507	1.553	1.255	192	21.8	9.95
														TILSNQTVDIPENVDITLK	2	1	1	67944630	N-Term(iTRAQ8plex); K19(iTRAQ8plex)	1.088	0.795	0.995	0.834	5.84	76	0	2	2721.54	-3.64	1361.27	46.19
														DFNHINVELSLLGK	4	1	1	67944630	N-Term(iTRAQ8plex); K14(iTRAQ8plex)	0.953	0.948	1.019	0.9	7.23	71	0	2	2207.27	0.99	1104.14	44.97
														TICSHVQNMIKGVTLGFR	4	1	1	67944630	N-Term(iTRAQ8plex); C3(Methylthio); K11(iTRAQ8plex)	0.954	1.017	1.059	1.062	6.02	60	1	4	2658.43	-6.5	665.364	59.75
														DFNHINVELSLLGKK	2	1	1	67944630	N-Term(iTRAQ8plex); K14(iTRAQ8plex); K15(iTRAQ8plex)	1.408	0.821	1.053	0.903	6.11	57	1	2	2639.56	-0.95	1320.28	38.14
														FLDGIYVSEK	4	1	1	67944630	N-Term(iTRAQ8plex); K10(iTRAQ8plex)	0.989	0.845	0.954	0.953	4.53	44	0	2	1779.02	1.27	890.012	40.48
														RDFNHINVELSLLGK	3	1	1	67944630	N-Term(iTRAQ8plex); K15(iTRAQ8plex)	0.949	1.187	1.055	0.848	3.46	29	1	2	2363.38	5.76	1182.19	36.61
														MRPGVACSVSQAQK	1	1	1	67944630	N-Term(iTRAQ8plex); C7(Methylthio); K14(iTRAQ8plex)					5.17	16	0	4	2116.12	-3.94	529.786	25.79
														LRVDKWWGNR	1	1	1	67944630	N-Term(iTRAQ8plex); K5(iTRAQ8plex)	1.202	0.829	0.977	0.946	1.69		2	4	1938.12	-6.64	485.284	29.11
														ELATVRTICSHVQNMIKGVTLGFR	1	1	1	67944630	N-Term(iTRAQ8plex); C9(Methylthio); K17(iTRAQ8plex)					1.73		2	5	3327.84	2.65	666.374	79.93
DDOST	20070197	Dolichyl-diphosphooligosaccharide--protein glycosyltransferase 48 kDa subunit	22.59	1	8	8	42	0.668	0.512	0.95	456	50.7	6.4
														WVPFDGDDIQLEFVR	16	1	1	20070197	N-Term(iTRAQ8plex)	1.055	0.993	1.01	0.925	6.14	77	0	3	2140.1	-2.83	714.037	59.25
														TLVLLDNLNVR	5	1	1	20070197	N-Term(iTRAQ8plex)	1.154	0.82	0.99	0.951	4.75	76	0	3	1573.96	-1.75	525.323	47.71
														VGETAPPNAYTVTDLVEYSIVIQQLSNGK	7	1	1	20070197	N-Term(iTRAQ8plex); K29(iTRAQ8plex)	0.908	0.795	1.188	0.899	9.22	75	0	3	3714.99	-2.73	1239	68.8
														NTLLIAGLQAR	1	1	1	20070197	N-Term(iTRAQ8plex)					3.49	62	0	3	1473.89	-7.5	491.97	36.42
														YSQTGNYELAVALSR	2	1	1	20070197	N-Term(iTRAQ8plex)	0.943	0.895	1.175	1.226	5.5	51	0	2	1976.04	-0.97	988.522	37.2
														GFELTFK	2	1	1	20070197	N-Term(iTRAQ8plex); K7(iTRAQ8plex)	1.214	1.121	1.445	0.867	3.47	25	0	2	1449.85	-1.81	725.43	38.7
														WVFKEEGVLR	8	1	1	20070197	N-Term(iTRAQ8plex); K4(iTRAQ8plex)	0.899	0.923	1.245	0.89	3.72	19	1	2	1871.1	2.25	936.056	35.37
														SLKDRGFELTFK	1	1	1	20070197	N-Term(iTRAQ8plex); K3(iTRAQ8plex); K12(iTRAQ8plex)	1.102	0.86	1.316	1.006	1.94		2	4	2353.41	4.6	589.108	29.55
LOC101060817	410169977	Glycine cleavage system H protein, mitochondrial-like	11.56	2	1	1	2	0.522	0.51	0.693	173	18.8	4.88
														MTLSNPSELDELMSEEAYEK	2	2	1	410169977	N-Term(iTRAQ8plex); K20(iTRAQ8plex)	1.046	1.013	1.011	0.865	7.53	64	0	2	2924.42	-4.02	1462.72	50.6
RPS8	4506743	40S ribosomal protein S8	49.04	3	10	10	59	1.61	1.573	1.35	208	24.2	10.32
														IIDVVYNASNNELVR	22	1	1	4506743	N-Term(iTRAQ8plex)	0.945	0.953	1.06	1.038	5.76	86	0	3	2023.13	7.74	675.048	53.68
														LDVGNFSWGSECCTR	6	1	1	4506743	N-Term(iTRAQ8plex); C12(Methylthio); C13(Methylthio)	0.937	1.051	0.91	0.882	5.58	65	0	2	2069.88	-2.47	1035.44	54.69
														ISSLLEEQFQQGK	3	1	1	4506743	N-Term(iTRAQ8plex); K13(iTRAQ8plex)	0.794	1.108	0.902	0.923	6.23	53	0	2	2115.18	-2.96	1058.1	45.82
														ALRLDVGNFSWGSECCTR	5	1	1	4506743	N-Term(iTRAQ8plex); C15(Methylthio); C16(Methylthio)	1.01	0.987	1.254	1.058	6.38	47	1	3	2410.11	0.19	804.041	53.67
														ISSLLEEQFQQGKLLACIASRPGQCGR	14	1	1	4506743	N-Term(iTRAQ8plex); K13(iTRAQ8plex); C17(Methylthio); C25(Methylthio)	0.916	0.998	0.974	1.003	9.8	33	1	5	3632.9	0.71	727.386	66.69
														ADGYVLEGK	1	2	1	4506743	N-Term(iTRAQ8plex); K9(iTRAQ8plex)	0.91	0.917	1.033	1.091	2.99	26	0	3	1559.89	0.51	520.635	26.59
														ELEFYLRK	2	3	1	4506743	N-Term(iTRAQ8plex); K8(iTRAQ8plex)	1.048	0.815	0.936	1.076	2.67	16	1	3	1706.02	3.98	569.344	33.07
														NCIVLIDSTPYRQWYESHYALPLGR	2	1	1	4506743	N-Term(iTRAQ8plex); C2(Methylthio)					5.22	15	1	4	3344.71	8.45	836.934	57.03
														ELEFYLR	3	3	1	4506743	N-Term(iTRAQ8plex)	1.122	1.09	0.885	1.02	3.22	14	0	2	1273.71	-0.19	637.358	38.34
														LLACIASRPGQCGR	1	2	1	4506743	N-Term(iTRAQ8plex); C4(Methylthio); C12(Methylthio)	0.983	1.039	1.016	0.89	1.53		0	3	1840.92	-5.04	614.312	46.43
EPN1	41350201	Epsin-1 isoform c	4.18	7	1	1	4	1.045	0.992	0.655	550	57.5	4.88
														GSLAEAVGSPPPAATPTPTPPTR	4	7	1	41350201	N-Term(iTRAQ8plex)	1.045	1.219	0.939	1.044	7.53	76	0	3	2476.35	4.51	826.12	30.1
NDUFAB1	4826852	Acyl carrier protein, mitochondrial	12.18	1	2	2	5				156	17.4	4.93
														LMCPQEIVDYIADKK	2	1	1	4826852	N-Term(iTRAQ8plex); C3(Methylthio); K14(iTRAQ8plex); K15(iTRAQ8plex)					5.43	46	1	4	2724.48	-3.96	681.875	62.75
														LMCPQEIVDYIADKKDVYE	1	1	1	4826852	N-Term(iTRAQ8plex); M2(Oxidation); C3(Methylthio); K14(iTRAQ8plex); K15(iTRAQ8plex)					5.32	45	2	4	3246.67	-4.58	812.423	64.43
														LMCPQEIVDYIADKKDVYE	2	1	1	4826852	N-Term(iTRAQ8plex); C3(Methylthio); K14(iTRAQ8plex); K15(iTRAQ8plex)					8.23	24	2	4	3230.68	-3.38	808.426	68.94
UBXN6	283806625	UBX domain-containing protein 6 isoform 2	14.18	2	3	3	3				388	43.8	5.69
														ELQAEATVSGSPEAPGTNVVSEPR	1	2	1	283806625	N-Term(iTRAQ8plex)					8.44	60	0	3	2729.41	8.54	910.476	30.76
														VLLPAQDQEDPEEFYVLSETTLAQPQSLER	1	2	1	283806625	N-Term(iTRAQ8plex)					3.17	17	0	3	3749.92	4.34	1250.65	57.53
														KELQAEATVSGSPEAPGTNVVSEPR	1	2	1	283806625	N-Term(iTRAQ8plex); K1(iTRAQ8plex)					4.47	11	1	4	3161.71	5.37	791.182	29.64
COPB1	7705369	Coatomer subunit beta	11.65	1	5	5	7	2.267	2.38	1.211	953	107.1	6.05
														ALSGYCGFMAANLYAR	2	1	1	7705369	N-Term(iTRAQ8plex); C6(Methylthio)					4.63	86	0	3	2057.99	-2.55	686.667	62.4
														NEMNCKEDQFQLSLLAAMGNTQR	1	1	1	7705369	N-Term(iTRAQ8plex); C5(Methylthio); K6(iTRAQ8plex)	0.742	0.938	0.924	0.75	5.58	52	1	3	3295.6	-3.43	1099.21	50.93
														VASTENGIIFGNIVYDVSGAASDR	2	1	1	7705369	N-Term(iTRAQ8plex)					5.67	50	0	3	2759.41	-0.77	920.476	61.16
														NVTVQPDDPISFMQLTAK	1	1	1	7705369	N-Term(iTRAQ8plex); K18(iTRAQ8plex)	1.254	0.764	1.083	0.884	5.1	49	0	2	2612.41	-3.19	1306.71	47.44
														SIFGEDALANVSIEKPIHQGPDAAVTGHIR	1	1	1	7705369	N-Term(iTRAQ8plex); K15(iTRAQ8plex)					7.27	21	0	4	3751.05	2.76	938.518	38.77
FAM184B	210032790	Protein FAM184B	1.13	1	1	1	1	0.867	0.674	1.067	1060	121	6.18
														IQALESALELQK	1	1	1	210032790	N-Term(iTRAQ8plex); K12(iTRAQ8plex)	1.195	0.714	1.083	0.911	1.88		0	4	1951.17	0.08	488.548	38.61
SPAG5	73623035	Sperm-associated antigen 5	1.09	1	1	1	1				1193	134.3	5
														LQAQEEQHQEVQK	1	1	1	73623035	N-Term(iTRAQ8plex); K13(iTRAQ8plex)					5.53	24	0	4	2203.19	0.23	551.554	21.48
NEDD4L	345478677	E3 ubiquitin-protein ligase NEDD4-like isoform 7	2.52	25	2	2	2	1.352	1.513	0.693	911	104.9	5.58
														LLDGFFIRPFYK	1	25	1	345478677	N-Term(iTRAQ8plex); K12(iTRAQ8plex)	0.863	0.931	1.235	0.897	2.6		0	4	2124.24	-2.48	531.816	59.36
														DIFGASDPYVK	1	6	1	345478677	N-Term(iTRAQ8plex); K11(iTRAQ8plex)	1.014	1.099	1.023	1.073	2.48		0	2	1820	-1.47	910.505	32.98
TMEM135	578821685	Transmembrane protein 135 isoform X2	3.94	4	1	1	1				330	37.8	9.28
														YTTVTPELPTEFS	1	4	1	578821685	N-Term(iTRAQ8plex)	0.865	1.002	1.086	1.373	1.85	11	0	2	1788.93	6.22	894.97	46.59
PSME2	30410792	Proteasome activator complex subunit 2	14.64	1	2	2	4	1.192	1.117	0.813	239	27.4	5.73
														IIYLNQLLQEDSLNVADLTSLR	1	1	1	30410792	N-Term(iTRAQ8plex)					6.29	73	0	3	2835.59	4.11	945.868	80.27
														QNLFQEAEEFLYR	3	1	1	30410792	N-Term(iTRAQ8plex)	1.115	1.003	1.021	1.008	5.44	69	0	3	1991.02	0.17	664.344	68.9
ISOC1	103471987	Isochorismatase domain-containing protein 1	4.7	1	1	1	3	1.132	1.537	1.402	298	32.2	7.39
														GVEVHIVADATSSR	3	1	1	103471987	N-Term(iTRAQ8plex)	0.86	1.158	1.146	1.137	4.98	58	0	2	1744.95	0.74	872.979	28.78
RTCA	4506589	RNA 3'-terminal phosphate cyclase isoform b	6.01	3	2	2	8	2.428	1.846	1.171	366	39.3	7.85
														VSTALSCLLGLPLR	7	2	1	4506589	N-Term(iTRAQ8plex); C7(Methylthio)					4.59	67	0	3	1793.03	-2.72	598.348	76.39
														GGGEVIVR	1	3	1	4506589	N-Term(iTRAQ8plex)	0.837	1.12	0.954	0.93	2.09	15	0	2	1090.65	-3.22	545.828	17.6
MRPL43	28872734	39S ribosomal protein L43, mitochondrial isoform a	19.5	5	2	2	4	0.792	0.76	0.81	159	17.8	9.88
														EVQDPAPAQVQAQ	2	1	1	28872734	N-Term(iTRAQ8plex)	1.001	1.028	1.08	0.92	3.6	86	0	2	1684.88	-2.48	842.942	20.81
														RNPGVVIYVNSRPCCVPR	2	5	1	28872734	N-Term(iTRAQ8plex); C14(Methylthio); C15(Methylthio)	0.938	0.772	0.872	0.822	2.54		1	4	2425.26	6.56	607.069	31.88
TRIM26	530382549	Tripartite motif-containing protein 26 isoform X1	2.04	1	1	1	1				539	62.1	5.03
														LALVISELEGK	1	1	1	530382549	N-Term(iTRAQ8plex); K11(iTRAQ8plex)					4.47	28	0	3	1780.11	2.7	594.041	68.36
TPCN1	530401356	Two pore calcium channel protein 1 isoform X3	2.27	4	1	1	1				748	87.3	9
														QLSSSAAPAAQQPPGSR	1	4	1	530401356	N-Term(iTRAQ8plex)					2.8	19	0	3	1957.04	1.24	653.019	20.76
RANBP1	520975484	Ran-specific GTPase-activating protein isoform 3	24.5	6	4	4	8	2.191	2.641	1.463	200	23.2	5.29
														TLEEDEEELFK	3	4	1	520975484	N-Term(iTRAQ8plex); K11(iTRAQ8plex)	1.097	1.045	0.919	1.068	5.53	57	0	2	1990.04	-5.62	995.522	39.52
														TLEEDEEELFKMR	2	4	1	520975484	N-Term(iTRAQ8plex); K11(iTRAQ8plex)	1.127	0.777	1.217	1.056	4.71	38	1	4	2277.2	2.9	570.054	43.87
														FASENDLPEWKER	2	6	1	520975484	N-Term(iTRAQ8plex); K11(iTRAQ8plex)	1.154	0.792	1.061	0.962	4.54	13	1	3	2229.18	1.34	743.731	30.93
														AWVWNTHADFADECPKPELLAIR	1	6	1	520975484	N-Term(iTRAQ8plex); C14(Methylthio); K16(iTRAQ8plex)					4.35		0	4	3336.71	-0.17	834.933	54.33
C11orf54	554506511	Ester hydrolase C11orf54 isoform d	4.69	4	1	1	2				256	28.7	7.03
														APLVCLPVFVSR	2	4	1	554506511	N-Term(iTRAQ8plex); C5(Methylthio)					3.19	24	0	3	1650.94	3.39	550.986	56.48
ACSL4	4758332	Long-chain-fatty-acid--CoA ligase 4 isoform 1	10.15	2	3	4	6	1.281	1.351	1.254	670	74.4	8.03
														LSPEPWTPETGLVTDAFK	2	3	2	42794754;4758332	N-Term(iTRAQ8plex); K18(iTRAQ8plex)					6.13	48	0	2	2596.41	-1.71	1298.71	51.21
														IGYSSPLTLSDQSSK	1	2	1	4758332	N-Term(iTRAQ8plex); K15(iTRAQ8plex)	1.211	1.162	1.026	1.028	3.74	44	0	2	2191.19	-8.17	1096.1	30.31
														GYDAPLCNLLLFKK	2	2	1	4758332	N-Term(iTRAQ8plex); C7(Methylthio); K13(iTRAQ8plex); K14(iTRAQ8plex)	1.176	0.821	0.955	1.002	6.12	33	1	4	2553.45	-6.66	639.119	58.56
														WFCTGDIGEFHPDGCLQIIDR	1	2	1	4758332	N-Term(iTRAQ8plex); C3(Methylthio); C15(Methylthio)	0.905	1.123	0.947	1.036	5.82	15	0	3	2818.28	0.2	940.097	69.25
TMEM55A	578816070	Type 2 phosphatidylinositol 4,5-bisphosphate 4-phosphatase isoform X1	6.02	4	1	1	3	0.781	1.186	0.777	166	17.7	8.1
														CPCNCLLICK	3	4	1	578816070	N-Term(iTRAQ8plex); C1(Methylthio); C3(Methylthio); C5(Methylthio); C9(Methylthio); K10(iTRAQ8plex)	1.098	0.942	0.925	0.989	3.94	29	0	3	1901.86	-1.21	634.624	70.18
MATN1	4505111	Cartilage matrix protein	2.02	1	1	1	1				496	53.7	7.69
														RLAILENTVV	1	1	1	4505111	N-Term(iTRAQ8plex)					0.2		1	2	1431.86	-14.23	716.435	53.77
LIG3	73747844	DNA ligase 3 isoform beta	3.27	4	3	3	5	0.761	0.607	1.554	949	106	9.16
														DLEQGDVSETIR	1	4	1	73747844	N-Term(iTRAQ8plex)	0.862	0.932	1.196	1.102	4.1	40	0	2	1665.85	-4.73	833.43	24.96
														ALDLADMITR	2	4	1	73747844	N-Term(iTRAQ8plex)	0.95	1.013	1.288	1.004	3.18	36	0	2	1422.79	-2.11	711.899	47.07
														LQNELDMVK	2	4	1	73747844	N-Term(iTRAQ8plex); K9(iTRAQ8plex)	0.953	0.936	0.849	0.896	2.62		0	2	1697.97	-2.18	849.488	34.28
NUDT5	37594464	ADP-sugar pyrophosphatase	33.33	1	4	4	7	2.219	2.356	0.866	219	24.3	4.94
														QFRPPMGGYCIEFPAGLIDDGETPEAAALR	3	1	1	37594464	N-Term(iTRAQ8plex); C10(Methylthio)	1.278	1.018	1.031	0.812	9.86	68	0	3	3571.75	3.95	1191.25	61.84
														LDALVAEEHLTVDAR	2	1	1	37594464	N-Term(iTRAQ8plex)	1.119	1.113	1.217	1.229	6.75	59	0	3	1956.07	-2.6	652.693	43.07
														EQTADGVAVIPVLQR	1	1	1	37594464	N-Term(iTRAQ8plex)	0.953	1.067	1.041	1.228	5.87	54	0	2	1900.09	6.5	950.55	36.3
														QYIISEELISEGK	1	1	1	37594464	N-Term(iTRAQ8plex); K13(iTRAQ8plex)	1.031	0.905	0.95	0.918	6.13	53	0	2	2117.19	-0.43	1059.1	41.47
INTS4	50086624	Integrator complex subunit 4	3.01	3	2	2	3	1.074	1.39	1.22	963	108.1	6.44
														ASATIIEPAGESDNPLR	2	1	1	50086624	N-Term(iTRAQ8plex)	1.089	1.155	1.003	0.95	3.68	34	0	2	2045.07	-7.58	1023.04	32.41
														ELYSSGEFSSGR	1	3	1	50086624	N-Term(iTRAQ8plex)	0.986	1.084	1.155	1.002	3.85	29	0	2	1622.79	-3.89	811.899	25.79
FHOD1	530423821	FH1/FH2 domain-containing protein 1 isoform X2	2.51	3	1	1	1				1154	125.1	6.14
														TLAALPDQDSFYDVTDALEQQGMEALVQR	1	3	1	530423821	N-Term(iTRAQ8plex)					5.09	113	0	3	3528.75	0.4	1176.92	70.22
RPL26	4506621	60S ribosomal protein L26	19.31	3	2	2	2				145	17.2	10.55
														ANGTTVHVGIHPSK	1	3	1	4506621	N-Term(iTRAQ8plex); K14(iTRAQ8plex)					4.54	18	0	4	2026.15	-6.62	507.293	21.03
														SMPIRKDDEVQVVR	1	3	1	4506621	N-Term(iTRAQ8plex); M2(Oxidation); K6(iTRAQ8plex)					0.72		2	4	2296.28	-5.83	574.825	21.22
RSL24D1	10047102	Probable ribosome biogenesis protein RLP24	9.2	1	1	1	4	1.417	1.805	1.457	163	19.6	9.98
														MVQQLQEDVDMEDAP	4	1	1	10047102	N-Term(iTRAQ8plex)	0.812	1.151	0.9	1.075	3.52	63	0	2	2051.97	4.66	1026.49	56.73
AKR1B1	4502049	Aldose reductase	32.91	3	6	6	25	2.899	1.402	0.907	316	35.8	6.98
														VFDFELSSQDMTTLLSYNR	8	2	1	4502049	N-Term(iTRAQ8plex)	1.163	1.127	0.819	1.112	8.13	91	0	3	2570.27	-0.29	857.43	66.34
														MPILGLGTWK	3	2	1	4502049	N-Term(iTRAQ8plex); K10(iTRAQ8plex)	1.012	0.883	0.958	0.942	5.21	41	0	3	1724.04	-1.76	575.35	49.73
														EFFPLDESGNVVPSDTNILDTWAAMEELVDEGLVK	1	1	1	4502049	N-Term(iTRAQ8plex); M25(Oxidation); K35(iTRAQ8plex)	1.07	1.416	0.939	0.962	5.24	38	0	4	4504.28	4.88	1126.83	71.77
														EELFIVSK	3	1	1	4502049	N-Term(iTRAQ8plex); K8(iTRAQ8plex)	1.084	1.04	0.964	0.891	3.97	31	0	2	1572.94	-2.96	786.974	32.5
														TTAQVLIRFPMQR	6	2	1	4502049	N-Term(iTRAQ8plex)	0.863	0.833	1.078	1.045	4.94	30	1	2	1865.08	2.53	933.043	36.78
														MPILGLGTWK	1	2	1	4502049	N-Term(iTRAQ8plex); M1(Oxidation); K10(iTRAQ8plex)	0.99	0.943	0.86	0.967	3.62	28	0	2	1740.03	-3.02	870.518	37.13
														VCALLSCTSHKDYPFHEEF	1	2	1	4502049	N-Term(iTRAQ8plex); C2(Methylthio); C7(Methylthio); K11(iTRAQ8plex)					6.96	17	1	4	2926.4	4.58	732.355	57.58
														EFFPLDESGNVVPSDTNILDTWAAMEELVDEGLVK	1	1	1	4502049	N-Term(iTRAQ8plex); K35(iTRAQ8plex)	1.039	1.011	0.972	0.962	3.11	13	0	4	4488.29	5.94	1122.83	80.3
														TTAQVLIRFPMQR	1	2	1	4502049	N-Term(iTRAQ8plex); M11(Oxidation)	1.082	0.804	1.041	1.209	2.03		1	3	1881.07	-0.67	627.694	31.34
NOMO2	27734709	Nodal modulator 2 isoform 2	10.23	7	7	7	13	0.589	0.565	0.715	1222	134.1	5.76
														GQPLGPAGVQVSLR	3	5	1	27734709	N-Term(iTRAQ8plex)	1.02	0.795	1.159	1.013	4.43	76	0	3	1682.97	-6.99	561.663	32.02
														FEPSSQMIEVQEGQNLK	1	7	1	27734709	N-Term(iTRAQ8plex); K17(iTRAQ8plex)	0.962	0.836	0.989	0.849	5.18	67	0	2	2572.35	-1.41	1286.68	33.8
														DGENYVVLLDSTLPR	5	6	1	27734709	N-Term(iTRAQ8plex)	0.986	1.023	0.992	1.099	6.2	66	0	2	1995.07	-0.71	998.038	51.31
														IAPNTPQLADIVATGFSVCGR	1	2	1	27734709	N-Term(iTRAQ8plex); C19(Methylthio)	1.087	0.832	1.217	1.139	6.25	52	0	3	2480.29	-2.85	827.434	68.16
														FLLFSSLVTK	1	5	1	27734709	N-Term(iTRAQ8plex); K10(iTRAQ8plex)					2.67	22	0	3	1763.08	-10	588.363	65.57
														SENLDNPIQTVSLGQSLFFHFPPLLR	1	7	1	27734709	N-Term(iTRAQ8plex)	0.782	1.142	1.218	1.105	5.01	17	0	4	3273.75	-1.34	819.194	73.36
														VLNGPEGDGVPEAVVTLNNQIK	1	5	1	27734709	N-Term(iTRAQ8plex); K22(iTRAQ8plex)	1.132	0.988	0.999	1.005	4.85	17	0	3	2871.61	1.27	957.874	44.88
TBL3	19913369	Transducin beta-like protein 3	19.8	1	10	10	18	0.893	0.854	1.266	808	89	6.9
														SLEQEDQEDITAFDLSPDNEVLVTASR	1	1	1	19913369	N-Term(iTRAQ8plex)	0.836	1.132	0.975	1.316	9.21	75	0	3	3325.65	7.94	1109.22	47.92
														SPGLYFLTAGDQGTLR	2	1	1	19913369	N-Term(iTRAQ8plex)					4.65	58	0	2	2000.08	3.17	1000.54	43.91
														EAPEELLAYEGVR	3	1	1	19913369	N-Term(iTRAQ8plex)	0.984	0.996	1.023	1.077	4.74	48	0	2	1779.94	-0.98	890.474	39.35
														TVPVFESVEAAVLLPEEPVSQLGVK	2	1	1	19913369	N-Term(iTRAQ8plex); K25(iTRAQ8plex)	0.752	0.869	0.835	1.26	6.24	45	0	3	3245.84	-2.92	1082.62	67.64
														ALLLAQWAWQEGSVTR	1	1	1	19913369	N-Term(iTRAQ8plex)					5.07	41	0	3	2133.18	-0.32	711.73	65.95
														VNILEVASGAVLR	2	1	1	19913369	N-Term(iTRAQ8plex)	0.948	0.835	0.899	0.874	4.02	40	0	3	1644.99	-0.39	549.003	55.38
														HCHEAQAVLGVLLRR	3	1	1	19913369	N-Term(iTRAQ8plex); C2(Methylthio)					4.4	30	1	5	2052.13	4.25	411.233	39.08
														AALEALLPYTER	2	1	1	19913369	N-Term(iTRAQ8plex)	1.18	1.041	0.702	0.966	3.01	27	0	3	1650.94	3.37	550.986	45.49
														QFAGYSEEVLDVR	1	1	1	19913369	N-Term(iTRAQ8plex)	1.019	0.949	0.954	1.023	4.04	15	0	2	1816.92	-7.68	908.966	38.72
														FCVTWNTNSR	1	1	1	19913369	N-Term(iTRAQ8plex); C2(Methylthio)	0.961	1.262	0.981	1.005	2.87		0	2	1577.75	-2.47	789.377	39.66
HSP90AA1	154146191	Heat shock protein HSP 90-alpha isoform 2	55.6	2	25	38	214	1.542	2.806	1.277	732	84.6	5.02
														DLVILLYETALLSSGFSLEDPQTHANR	1	2	1	154146191	N-Term(iTRAQ8plex)	0.92	0.909	0.861	1.218	7.14	82	0	3	3306.76	3.03	1102.93	80.97
														HGLEVIYMIEPIDEYCVQQLK	11	2	1	154146191	N-Term(iTRAQ8plex); C16(Methylthio); K21(iTRAQ8plex)	0.84	1.095	0.945	1.178	8.99	81	0	2	3174.65	-0.73	1587.83	70.2
														LGLGIDEDDPTADDTSAAVTEEMPPLEGDDDTSR	3	2	1	154146191	N-Term(iTRAQ8plex)	1.039	1.011	0.972	0.962	4.59	79	0	4	3851.75	2.57	963.694	45.93
														SLTNDWEDHLAVK	38	5	2	154146191;431822408	N-Term(iTRAQ8plex); K13(iTRAQ8plex)					6.14	78	0	2	2136.16	3.55	1068.58	34.56
														HNDDEQYAWESSAGGSFTVR	6	5	2	154146191;431822408	N-Term(iTRAQ8plex)					5.53	74	0	2	2560.17	3.37	1280.59	35.85
														ADLINNLGTIAK	4	4	2	154146191;431822408	N-Term(iTRAQ8plex); K12(iTRAQ8plex)					5.74	69	0	2	1851.11	-1.98	926.06	42.89
														SVKDLVILLYETALLSSGFSLEDPQTHANR	1	2	1	154146191	N-Term(iTRAQ8plex); K3(iTRAQ8plex)	1.44	0.974	0.844	1.062	8.77	68	1	4	3925.17	4.55	982.048	80.81
														VILHLKEDQTEYLEER	11	5	2	154146191;431822408	N-Term(iTRAQ8plex); K6(iTRAQ8plex)					5.19	67	1	2	2623.46	1.65	1312.23	37.39
														APFDLFENR	12	2	1	154146191	N-Term(iTRAQ8plex)	1.006	1	0.919	0.931	3.67	67	0	3	1412.75	0.88	471.588	40.11
														KHLEINPDHSIIETLR	5	2	1	154146191	N-Term(iTRAQ8plex); K1(iTRAQ8plex)	1.233	1.009	0.892	0.911	5.48	65	1	2	2523.47	6.14	1262.24	30.13
														GVVDSEDIPLNLSR	16	7	3	440309857;154146191;431822408	N-Term(iTRAQ8plex)					5.39	65	0	2	1817.99	-2.2	909.497	37.12
														TLTLVDTGIGMTK	1	4	2	431822408;154146191	N-Term(iTRAQ8plex); K13(iTRAQ8plex)					5.62	63	0	2	1958.13	-7.09	979.569	38.51
														NPDDITNEEYGEFYK	4	2	1	154146191	N-Term(iTRAQ8plex); K15(iTRAQ8plex)	0.93	0.948	0.994	1.018	6.44	60	0	3	2442.19	0.41	814.736	32.31
														DQVANSAFVER	3	2	1	154146191	N-Term(iTRAQ8plex)	1.029	1.178	0.86	0.921	4.21	59	0	2	1539.8	-5.69	770.403	25.24
														VFIMDNCEELIPEYLNFIR	1	2	1	154146191	N-Term(iTRAQ8plex); C7(Methylthio)					4.85	59	0	2	2708.35	2.79	1354.68	81.41
														HLEINPDHSIIETLR	10	2	1	154146191	N-Term(iTRAQ8plex)	0.959	1.076	0.871	0.888	7.18	58	0	2	2091.14	-4.02	1046.07	31.5
														HFSVEGQLEFR	4	5	2	154146191;431822408	N-Term(iTRAQ8plex)					5.24	58	0	2	1652.88	5.22	826.943	30.57
														ELISNSSDALDKIR	4	2	1	154146191	N-Term(iTRAQ8plex); K12(iTRAQ8plex)	1.096	1.118	0.816	1.004	5.11	57	1	2	2169.24	3.88	1085.12	31.67
														LVTSPCCIVTSTYGWTANMER	14	2	1	154146191	N-Term(iTRAQ8plex); C6(Methylthio); C7(Methylthio)	0.949	0.978	1.012	1.087	8.06	56	0	2	2728.26	0.15	1364.63	71.95
														TLTIVDTGIGMTKADLINNLGTIAK	1	4	2	154146191;431822408	N-Term(iTRAQ8plex); K13(iTRAQ8plex); K25(iTRAQ8plex)					6.34	51	1	5	3486.04	-0.1	698.013	66.25
														RVFIMDNCEELIPEYLNFIR	8	2	1	154146191	N-Term(iTRAQ8plex); C8(Methylthio)	0.892	1.005	1.064	1.113	7.21	46	1	3	2864.45	2.3	955.489	80.59
														RAPFDLFENR	1	2	1	154146191	N-Term(iTRAQ8plex)	0.782	1.305	1.05	0.965	4.81	46	1	3	1568.86	4.91	523.624	32.65
														HSQFIGYPITLFVEK	4	2	1	154146191	N-Term(iTRAQ8plex); K15(iTRAQ8plex)	0.945	1.067	0.869	1.124	6.33	44	0	4	2387.34	-9.44	597.589	49.89
														DNSTMGYMAAK	2	2	1	154146191	N-Term(iTRAQ8plex); M5(Oxidation); K11(iTRAQ8plex)	1.182	0.939	0.963	0.905	3.74	44	0	2	1812.9	-2.19	906.956	23.35
														HSQFIGYPITLFVEKER	7	2	1	154146191	N-Term(iTRAQ8plex); K15(iTRAQ8plex)	0.884	0.878	1.006	1.008	6.55	39	1	3	2672.49	-3.35	891.503	43.31
														YIDQEELNK	3	5	2	154146191;431822408	N-Term(iTRAQ8plex); K9(iTRAQ8plex)					4.02	37	0	2	1759.96	-3.52	880.485	28.82
														LGLGIDEDDPTADDTSAAVTEEMPPLEGDDDTSRMEEVD	2	2	1	154146191	N-Term(iTRAQ8plex)	1.039	1.045	1.094	0.952	6.49	37	1	3	4455	7.58	1485.67	53.15
														LVTSPCCIVTSTYGWTANMER	3	2	1	154146191	N-Term(iTRAQ8plex); C6(Methylthio); C7(Methylthio); M19(Oxidation)	1.198	1.093	0.994	1.143	4.44	37	0	2	2744.26	1.2	1372.63	63.96
														EGLELPEDEEEK	1	5	2	154146191;431822408	N-Term(iTRAQ8plex); K12(iTRAQ8plex)					4.51	34	0	2	2025.06	3.52	1013.03	27.21
														LGLGIDEDDPTADDTSAAVTEEMPPLEGDDDTSRMEEVD	4	2	1	154146191	N-Term(iTRAQ8plex); M35(Oxidation)	1.039	1.011	0.972	0.962	5.65	30	1	3	4470.99	6.84	1491	47.03
														DNSTMGYMAAK	2	2	1	154146191	N-Term(iTRAQ8plex); M5(Oxidation); M8(Oxidation); K11(iTRAQ8plex)	0.754	0.854	0.989	0.702	3.22	29	0	3	1828.9	-1.1	610.305	17.16
														FYEQFSK	2	2	1	154146191	N-Term(iTRAQ8plex); K7(iTRAQ8plex)	1.029	0.825	0.84	0.972	2.99	25	0	2	1556.85	-3.48	778.929	33.2
														RAPFDLFENRK	3	2	1	154146191	N-Term(iTRAQ8plex); K11(iTRAQ8plex)	1.253	0.856	1.093	0.947	2.44	22	2	5	2001.13	-8.13	401.032	26.95
														EMLQQSK	1	5	2	154146191;431822408	N-Term(iTRAQ8plex); K7(iTRAQ8plex)					2.93	21	0	3	1471.83	-6.52	491.282	22.45
														EMLQQSK	2	5	2	154146191;431822408	N-Term(iTRAQ8plex); M2(Oxidation); K7(iTRAQ8plex)					2.89	18	0	3	1487.83	-0.37	496.616	18.1
														YYTSASGDEMVSLKDYCTR	1	2	1	154146191	N-Term(iTRAQ8plex); K14(iTRAQ8plex); C17(Methylthio)	0.917	1.508	0.803	1.042	4.98	17	1	3	2843.34	-3.93	948.451	45.04
														VILHLKEDQTEYLEERR	10	5	2	154146191;431822408	N-Term(iTRAQ8plex); K6(iTRAQ8plex)					4.71	11	2	3	2779.57	5.49	927.195	35.88
														APFDLFENRK	1	2	1	154146191	N-Term(iTRAQ8plex); K10(iTRAQ8plex)	0.911	0.947	0.988	0.876	3.44		1	3	1845.04	-1.78	615.686	32.29
														AILFVPR	1	2	1	154146191	N-Term(iTRAQ8plex)					2.37	21	0	2	1119.71	-8.53	560.358	36.1
														TDTGEPMGR	2	2	1	154146191	N-Term(iTRAQ8plex)	1.105	1.175	1.107	0.899	1.96	18	0	2	1267.62	-2.43	634.315	14.12
														TDTGEPMGR	1	2	1	154146191	N-Term(iTRAQ8plex); M7(Oxidation)					1.5	12	0	2	1283.62	-2.34	642.312	9.33
														FENLCK	2	5	2	154146191;431822408	N-Term(iTRAQ8plex); C5(Methylthio); K6(iTRAQ8plex)						18	0	2	1407.77	5.47	704.387	40.5
														EFEGK	1	2	1	154146191	N-Term(iTRAQ8plex); K5(iTRAQ8plex)	1.122	1.004	0.863	0.895		11	0	3	1217.69	-9.88	406.567	21.6
CLPTM1	4502897	Cleft lip and palate transmembrane protein 1 isoform 2	14.8	3	4	4	5	0.564	0.644	0.566	669	76	6.3
														SAVVAAGGGSSGQVTSNGSIGR	2	1	1	4502897	N-Term(iTRAQ8plex)	1.018	0.952	0.992	0.997	6.73	110	0	3	2223.16	-1.01	741.725	25.34
														SPWNFLGDELYEQSDEEQDSVK	1	3	1	4502897	N-Term(iTRAQ8plex); K22(iTRAQ8plex)	1.051	0.72	0.724	0.835	5.78	75	0	3	3223.54	-3.9	1075.18	55.89
														GPAPQDQAGPGGAPR	1	2	1	4502897	N-Term(iTRAQ8plex)					2.65	40	0	3	1679.87	-1.2	560.63	15.16
														VNEFGMSGEDPTAAAPVAEVPTAAGALTPTPAPTTTTATR	1	3	1	4502897	N-Term(iTRAQ8plex)	1.039	1.011	0.972	0.962	2.23	15	0	4	4173.12	6.63	1044.04	43.62
MIPEP	156105687	Mitochondrial intermediate peptidase	3.23	1	1	1	2				713	80.6	7.05
														ACSTPPGPQTVLIFDELSDSLCR	2	1	1	156105687	N-Term(iTRAQ8plex); C2(Methylthio); C22(Methylthio)					5.63	25	0	3	2845.35	-0.62	949.122	78.28
TLCD1	19923999	TLC domain-containing protein 1 isoform 1	10.12	3	2	2	5	0.221	0.205	0.328	247	28.5	9.47
														LAPQAYLTHFFLR	3	3	1	19923999	N-Term(iTRAQ8plex)	0.951	1.169	0.935	1.031	7.19	68	0	3	1881.07	1.53	627.695	53.51
														ALCRLPLPVHVR	2	1	1	19923999	N-Term(iTRAQ8plex); C3(Methylthio)	1.076	0.807	1.09	1.315	3.72	39	1	4	1724.01	1.13	431.759	36.14
FOXRED1	578822299	FAD-dependent oxidoreductase domain-containing protein 1 isoform X1	5.02	4	2	2	2	0.663	0.703	0.729	478	53.2	7.06
														IQENNII	1	4	1	578822299	N-Term(iTRAQ8plex)	1.166	1.477	1.313	1.274	1.66	28	0	2	1147.67	3.57	574.337	31.35
														NINEYLAVVDAPPLDLR	1	2	1	578822299	N-Term(iTRAQ8plex)	0.899	1.058	0.788	0.906	3.18	12	0	3	2216.22	-2.41	739.411	56.86
IKBIP	42491362	Inhibitor of nuclear factor kappa-B kinase-interacting protein isoform 2	3.43	1	1	1	1	1.389	1.645	0.875	350	39.3	9.17
														NIGDLLSSSIDR	1	1	1	42491362	N-Term(iTRAQ8plex)	0.882	1.027	0.945	1.328	3.84	33	0	2	1593.88	0.8	797.442	41.21
TJP2	282165706	Tight junction protein ZO-2 isoform 6	4.03	12	3	3	3	0.898	1.528	1.523	993	111.6	7.46
														AFEVMDEFDGR	1	12	1	282165706	N-Term(iTRAQ8plex)	1.067	1.01	1.028	0.938	4.3	37	0	2	1619.77	-1.3	810.386	47.1
														STGDIAGTVVPETNKEPR	1	12	1	282165706	N-Term(iTRAQ8plex); K15(iTRAQ8plex)	1.007	1.087	1.175	0.989	5.23	32	1	3	2479.36	0.83	827.126	25.6
														RGFGIAVSGGR	1	12	1	282165706	N-Term(iTRAQ8plex)	0.782	0.971	1.027	0.931	2.82	13	1	3	1380.79	-10.58	460.934	24.87
PPP6C	578817634	Serine/threonine-protein phosphatase 6 catalytic subunit isoform X1	8.46	4	1	1	1				260	30.2	6.02
														GAFCDLVWSDPEDVDTWAISPR	1	4	1	578817634	N-Term(iTRAQ8plex); C4(Methylthio)					1.76		0	3	2829.33	5.6	943.782	67.49
CPSF3	530366933	Cleavage and polyadenylation specificity factor subunit 3 isoform X2	5.41	3	2	2	2	0.976	1.127	0.731	647	73.4	5.58
														ELFESWCTDKR	1	3	1	530366933	N-Term(iTRAQ8plex); C7(Methylthio); K10(iTRAQ8plex)					1.96	14	1	4	2068.03	-7.87	517.763	43.22
														TVECEEGSEDDESLREMVELAAQR	1	3	1	530366933	N-Term(iTRAQ8plex); C4(Methylthio)	0.921	0.863	1.038	1.057	3.82		1	3	3075.38	-2.38	1025.8	50.51
ARPC5	5031593	Actin-related protein 2/3 complex subunit 5 isoform 1	21.85	2	2	2	2	2.336	2.727	1.668	151	16.3	5.67
														AGSIVLKVLISFK	1	2	1	5031593	N-Term(iTRAQ8plex); K7(iTRAQ8plex); K13(iTRAQ8plex)	0.937	1.081	0.867	1.355	5.52	25	1	4	2287.47	-6.24	572.624	67.18
														QGNMTAALQAALKNPPINTK	1	1	1	5031593	N-Term(iTRAQ8plex); K13(iTRAQ8plex); K20(iTRAQ8plex)	1.085	1.368	1.046	1.368	4.44	17	1	3	2993.74	3.67	998.586	40.03
MCM3	394582099	DNA replication licensing factor MCM3 isoform 2	16.75	2	10	10	27	1.06	1.271	1.21	818	91.9	6.33
														GSSGVGLTAAVTTDQETGER	5	2	1	394582099	N-Term(iTRAQ8plex)	1.034	0.925	1.027	0.973	8.22	115	0	2	2240.14	3.73	1120.57	28.84
														GDINILLIGDPSVAK	3	2	1	394582099	N-Term(iTRAQ8plex); K15(iTRAQ8plex)	0.979	0.935	1.009	0.977	5.54	78	0	2	2133.27	-0.81	1067.14	44.79
														LLNNAFEELVAFQR	6	2	1	394582099	N-Term(iTRAQ8plex)	1.107	1.211	0.894	0.984	6.3	75	0	3	1968.08	-1.12	656.699	69.45
														GSSGVGLTAAVTTDQETGERR	2	2	1	394582099	N-Term(iTRAQ8plex)	1.142	0.889	1.055	0.868	7.57	71	1	2	2396.23	0.82	1198.62	26.91
														TVDLQDAEEAVELVQYAYFK	3	2	1	394582099	N-Term(iTRAQ8plex); K20(iTRAQ8plex)	0.974	0.979	0.979	1.154	8.37	65	0	3	2939.55	0.44	980.522	75.1
														RLEAGAMVLADR	2	2	1	394582099	N-Term(iTRAQ8plex)	0.849	1.376	1.161	1.096	4.96	62	1	3	1605.9	-1.03	535.973	30.16
														IIKPVLTQESATYIAEEYSR	2	2	1	394582099	N-Term(iTRAQ8plex); K3(iTRAQ8plex)	0.921	0.998	0.979	1.248	7.01	50	0	3	2919.62	-3.78	973.877	44.72
														TPMENIGLQDSLLSR	1	2	1	394582099	N-Term(iTRAQ8plex)	0.885	1.111	0.92	0.981	3.91	37	0	2	1978.06	-1.54	989.531	41.68
														CSVLAAANPVYGR	1	2	1	394582099	N-Term(iTRAQ8plex); C1(Methylthio)	0.839	1.13	1.14	0.923	4.68	23	0	2	1670.86	-3.66	835.934	40.74
														DIFDQLAK	2	2	1	394582099	N-Term(iTRAQ8plex); K8(iTRAQ8plex)	1.015	0.956	0.919	0.891	2.54		0	2	1557.9	-7.58	779.453	35.61
NDUFA11	28269681	NADH dehydrogenase [ubiquinone] 1 alpha subcomplex subunit 11 isoform 1	10.64	2	1	1	1	1.061	0.957	3.357	141	14.8	8.72
														VTLNPPGTFLEGVAK	1	2	1	28269681	N-Term(iTRAQ8plex); K15(iTRAQ8plex)	0.933	0.973	0.835	0.919	4.76	51	0	3	2151.26	-2.96	717.757	41.56
HMGA1	22208975	High mobility group protein HMG-I/HMG-Y isoform b	30.21	1	1	2	5	0.533	0.862	0.82	96	10.7	10.32
														EEEEGISQESSEEEQ	3	2	2	22208975;22208967	N-Term(iTRAQ8plex)					4.13	98	0	2	2042.88	-2.48	1021.94	19.9
														KQPPKEPSEVPTPK	2	1	1	22208975	N-Term(iTRAQ8plex); K1(iTRAQ8plex); K5(iTRAQ8plex); K14(iTRAQ8plex)	0.827	1.145	1.08	0.873	3.86	15	2	4	2778.7	6.46	695.43	22.25
EBAG9	4758230	Receptor-binding cancer antigen expressed on SiSo cells	8.92	1	1	1	1	0.857	1.031	0.978	213	24.4	6.29
														KREPLNFGIPDGSTGFSSR	1	1	1	4758230	N-Term(iTRAQ8plex); K1(iTRAQ8plex)	0.87	0.829	1.056	0.739	2.14		2	4	2673.5	15.15	669.13	29.85
POLD2	379056383	DNA polymerase delta subunit 2 isoform 1	7.46	3	2	2	2				469	51.3	5.58
														CCVVGTLFK	1	3	1	379056383	N-Term(iTRAQ8plex); C1(Methylthio); C2(Methylthio); K9(iTRAQ8plex)	1.472	1.024	1.119	0.901	2.69	15	0	3	1669.87	-1.94	557.296	55.9
														SLACQPISFSGFGAEDDDLGGLGLGP	1	3	1	379056383	N-Term(iTRAQ8plex); C4(Methylthio)					2.04		0	3	2873.36	-0.05	958.459	67.78
QKI	45827708	Protein quaking isoform HQK-6	14.42	5	3	3	7	1.971	1.183	2.222	319	35.1	7.43
														SAELPDAVGPIVQLQEK	1	5	1	45827708	N-Term(iTRAQ8plex); K17(iTRAQ8plex)	1.007	0.954	1.183	0.793	6.6	55	0	3	2402.37	-2.42	801.461	40.69
														TPTPAGPTIMPLIR	4	5	1	45827708	N-Term(iTRAQ8plex)	0.911	1.206	1.145	1.016	5.96	49	0	3	1769.03	2.77	590.35	37.8
														IITGPAPVLPPAALR	2	5	1	45827708	N-Term(iTRAQ8plex)	1.045	1.114	1.353	1.044	4.75	46	0	2	1790.12	-2.84	895.561	40.56
TSPAN3	270483821	Tetraspanin-3 isoform 3	8.47	3	2	2	2	0.749	0.991	0.366	189	21.2	6.84
														DPAYELLITGGTYA	1	3	1	270483821	N-Term(iTRAQ8plex)					1.96	46	0	2	1787.94	0.08	894.472	56.54
														SRDPAYELLITGGTYA	1	3	1	270483821	N-Term(iTRAQ8plex)	0.862	0.964	0.881	0.997	2.87	20	1	2	2031.07	0.63	1016.04	46.64
CHERP	119226260	Calcium homeostasis endoplasmic reticulum protein	6.33	1	3	3	3	0.624	0.591	0.718	916	103.6	9.04
														NSEGWEQNGLYEFFR	1	1	1	119226260	N-Term(iTRAQ8plex)	0.915	1.018	1.333	1.254	5.98	73	0	2	2180.03	-1.96	1090.52	52.14
														LLEETQLDMNEFDNLLQPIIDTCTK	1	1	1	119226260	N-Term(iTRAQ8plex); C23(Methylthio); K25(iTRAQ8plex)					6.09	60	0	4	3590.83	0.21	898.462	80.73
														LLAAVEAFYSPPSHDRPR	1	1	1	119226260	N-Term(iTRAQ8plex)					6.82	32	0	4	2330.25	-0.7	583.319	52.43
LMAN2	5803023	Vesicular integral-membrane protein VIP36	14.89	1	3	3	4	1	0.745	0.624	356	40.2	6.95
														DNFHGLAIFLDTYPNDETTER	2	1	1	5803023	N-Term(iTRAQ8plex)	1.056	1.134	0.969	1.071	6.9	53	0	3	2772.35	2.68	924.788	48.93
														NLHGDGIALWYTR	1	1	1	5803023	N-Term(iTRAQ8plex)	0.949	0.947	1.172	1.12	4.44	35	0	2	1819.97	-1.51	910.49	32.71
														LFQLMVEHTPDEESIDWTK	1	1	1	5803023	N-Term(iTRAQ8plex); K19(iTRAQ8plex)	0.923	0.86	0.952	0.871	2.76		0	4	2926.51	0.71	732.384	58.63
SLC9A3R1	4759140	Na(+)/H(+) exchange regulatory cofactor NHE-RF1	25.42	1	7	7	18	2.53	1.468	0.82	358	38.8	5.77
														AQEAPGQAEPPAAAEVQGAGNENEPR	8	1	1	4759140	N-Term(iTRAQ8plex)	0.847	1.024	1.075	1.148	8.39	97	0	2	2892.42	5.05	1446.71	24.26
														IVEVNGVCMEGK	1	1	1	4759140	N-Term(iTRAQ8plex); C8(Methylthio); K12(iTRAQ8plex)	1.086	0.871	0.947	1.001	5.65	42	0	2	1932.01	-4.01	966.51	35.39
														NELFSNL	3	1	1	4759140	N-Term(iTRAQ8plex)	1.166	1.081	1.101	0.959	2.38	21	0	2	1140.62	2.92	570.815	44.59
[truncated: 17,320 more rows]
