# Supplementary material for: Macrophage migration inhibitory factor - a therapeutic target in gallbladder cancer
Source: BMC Cancer. 2015 Nov 4;15:843. doi: 10.1186/s12885-015-1855-z (PMC4632274; doi:10.1186/s12885-015-1855-z)
Supplement: Additional file 4: — Overexpressed proteins identified in invasive GBC cell lines. (XLS 406 kb) [file 12885_2015_1855_MOESM4_ESM.xls]

## Sheet: Sheet1
Subbannayya et. al., 2015. Macrophage migration inhibitory factor - a therapeutic target in gallbladder cancer
Additional File 4. Overexpressed proteins identified in invasive gallbladder cancer cell lines
Gene Symbol	Gene ID	Accession	Protein Description	Coverage	Proteins	Unique Peptides	Peptides	PSMs	OCUG-1/TGBC24TKB - (115+116)/(113+114)	NOZ/TGBC24TKB - (117+118)/(113+114)	GB-d1/TGBC24TKB - (119+121)/(113+114)	TGBC24TKB Replicate 1 (113)/TGBC24TKB Replicate 2 (114)	OCUG-1 Replicate 1 (115)/OCUG-1 Replicate 2 (116)	NOZ Replicate 1 (117)/NOZ Replicate 2 (118)	GB-d1 Replicate 1 (119)/GB-d1 Replicate 2 (121)	Amino Acids	Molecular Weight [kDa]	Calculated pI	Molecular Function	Primary Localization	Molecular Class	Biological Process	Domains
Overexpressed proteins identified in OCUG-1
MIF	4282	4505185	Macrophage migration inhibitory factor	88.7	1	7	7	88	3.85441	4.85376	1.39322	1.03891	0.901867	1.03062	1.03073	115	12.4682	7.88428	Cytokine activity	Extracellular	Cytokine	Cell communication;Signal transduction	-
LGALS1	3956	4504981	Galectin-1	80.74	1	10	10	83	2.40047	3.64991	1.78475	1.02566	1.1265	0.89734	0.931805	135	14.7062	5.50342	Receptor binding	Extracellular	Ligand	Immune response	-
ENO1	2023	319996655	C-myc promoter-binding protein-1 isoform MBP-1	80.06	1	1	21	383	2.01896	1.99648	1.54923	0.96792	1.01536	1.10565	0.882503	341	36.9048	6.27783	Catalytic activity	Cytoplasm	Enzyme: Hydratase	Metabolism;Energy pathways	-
TAGLN2	8407	469608407	Transgelin-2 isoform b	79.4	2	14	14	88	3.29259	1.8206	1.51365	0.970165	1.06289	0.916206	0.969328	199	22.3772	8.25049	Molecular function unknown	-	Unclassified	Biological_process unknown	CH
PPIA	5478	10863927	Peptidyl-prolyl cis-trans isomerase A	79.39	11	16	17	372	2.50077	2.43	1.11522	1.02927	0.979496	0.987038	1.02575	165	18.0009	7.81104	Isomerase activity	Cytoplasm	Enzyme: Isomerase	Protein folding;Peptide metabolism	-
TPI1	7167	4507645	Triosephosphate isomerase isoform 1	78.71	3	19	19	160	2.36759	3.16836	2.15643	0.963512	1.05678	0.909581	0.90603	249	26.6527	6.90283	Isomerase activity	Cytoplasm	Enzyme: Isomerase	Metabolism;Energy pathways	-
GAPDH	2597	378404908	Glyceraldehyde-3-phosphate dehydrogenase isoform 2	74.06	2	26	26	452	2.09591	2.83966	1.57334	1.01029	1.03147	0.953008	0.998797	293	31.528	7.60596	Catalytic activity	Cytoplasm	Enzyme: Dehydrogenase	Metabolism;Energy pathways	-
PKM	5315	578827087	PREDICTED: pyruvate kinase PKM isoform X4	73.72	9	3	49	830	2.05166	2.30363	0.873021	1.1057	0.944829	1.00662	0.968979	605	65.7639	7.98682	Catalytic activity;Kinase activity	Cytoplasm	Enzyme: Phosphotransferase	Energy pathways;Metabolism	-
ENO1	2023	4503571	Alpha-enolase isoform 1	72.35	2	5	26	485	2.45642	2.24483	1.2595	0.94256	0.897492	0.976418	0.974746	434	47.1393	7.38623	Catalytic activity	Cytoplasm	Enzyme: Hydratase	Metabolism;Energy pathways	-
PRDX6	9588	4758638	Peroxiredoxin-6	66.07	1	11	11	81	4.67144	3.60528	1.35258	0.996142	1.00244	0.942385	1.0334	224	25.0192	6.37939	Peroxidase activity	Lysosome	Enzyme: Peroxidase	Metabolism;Energy pathways	-
VIM	7431	62414289	Vimentin	65.02	21	35	38	415	6.29376	2.35821	0.938246	1.00074	0.948243	0.969486	1.06453	466	53.6191	5.12256	Structural constituent of cytoskeleton	Intermediate filament	Cytoskeletal protein	Cell growth and/or maintenance	CC
PGAM1	5223	4505753	Phosphoglycerate mutase 1	63.78	3	12	12	51	2.13506	4.27415	1.06786	0.845653	0.994942	1.03159	1.01378	254	28.7858	7.18115	Catalytic activity	Cytoplasm	Enzyme: Mutase	Metabolism;Energy pathways	-
TUBA1C	84790	14389309	Tubulin alpha-1C chain	63.47	3	7	26	323	2.27053	2.74156	1.32501	1.09496	0.991943	0.947406	0.968218	449	49.8635	5.09717	Structural constituent of cytoskeleton	Cytoplasm	Cytoskeletal protein	Cell growth and/or maintenance	CC;TUBULIN
ALDOA	226	34577110	Fructose-bisphosphate aldolase A isoform 1	61.81	3	15	18	161	2.24375	2.51041	1.03314	0.989875	1.0162	1.01855	1.00952	364	39.3953	8.08936	Lyase activity	Cytoplasm	Enzyme: Lyase;Enzyme: Aldolase	Metabolism;Energy pathways	-
TPM4	7171	4507651	Tropomyosin alpha-4 chain isoform 2	61.29	4	8	16	136	2.41032	2.5383	1.56583	1.04897	0.962588	0.95844	0.929687	248	28.5045	4.69092	Structural constituent of cytoskeleton	Cytoskeleton	Cytoskeletal protein	Cell growth and/or maintenance	CC
ANXA5	308	4502107	Annexin A5	61.25	1	16	16	159	2.90349	3.2004	1.56495	1.08215	0.982396	0.982342	0.988032	320	35.9144	5.04639	Calcium ion binding	Cytoplasm	Calcium binding protein	Cell communication;Signal transduction	ANX;SP
NME2	4831	66392205	Nucleoside diphosphate kinase B isoform a	61.18	5	7	7	33	2.1607	2.19406	1.22966	1.07017	0.964824	0.991488	0.960691	152	17.2869	8.41162	Transcription factor activity	Nucleus	Transcription factor	Signal transduction;Regulation of nucleobase, nucleoside, nucleotide and nucleic acid metabolism	NDK
AKR1C1	1645	5453543	Aldo-keto reductase family 1 member C1	60.99	5	8	14	100	3.55484	0.551711	0.410153	1.09058	0.877652	1.17365	1.01836	323	36.765	7.88428	Catalytic activity	Cytoplasm	Enzyme: Reductase	Metabolism;Energy pathways	ALDKR
SH3BGRL3	83442	13775198	SH3 domain-binding glutamic acid-rich-like protein 3	56.99	1	3	3	14	4.15194	7.6852	1.42492	1.03083	0.985876	0.97655	1.07539	93	10.4313	4.93213	Molecular function unknown	Cytoplasm	Unclassified	Biological_process unknown	-
PARK7	11315	530360487	PREDICTED: protein DJ-1 isoform X1	56.61	1	7	7	37	2.89579	2.18088	1.27975	1.07596	0.933572	0.957739	1.02253	189	19.8785	6.78564	RNA binding	Cytoplasm	RNA binding protein	Regulation of nucleobase, nucleoside, nucleotide and nucleic acid metabolism	-
PGK1	5230	4505763	Phosphoglycerate kinase 1	56.59	2	16	16	162	3.11042	3.87102	1.42799	1.01428	0.99997	0.979097	0.972779	417	44.5861	8.104	Catalytic activity	Cytoplasm	Enzyme: Phosphotransferase	Metabolism;Energy pathways	PGK
FLNA	2316	116063573	Filamin-A isoform 1	52.79	2	92	97	815	2.35755	1.45126	1.93807	1.03891	0.964514	1.02948	0.991546	2639	279.843	6.04932	Cytoskeletal anchoring activity	Cytoplasm	Anchor protein;Structural protein	Cell growth and/or maintenance	CH;IGFLMN
CBR1	873	4502599	Carbonyl reductase [NADPH] 1 isoform 1	52.35	3	10	10	30	2.55229	3.08513	1.01839	1.1177	0.870849	1.01482	1.03535	277	30.3559	8.32373	Oxidoreductase activity	Cytoplasm	Enzyme: Oxidoreductase	Metabolism;Energy pathways	-
TPT1	7178	4507669	Translationally-controlled tumor protein isoform 2	51.16	3	5	5	52	2.92875	2.82809	0.952357	1.11362	0.90181	0.982779	1.04059	172	19.5826	4.93213	Calcium ion binding	Nucleus	Calcium binding protein	Cell growth and/or maintenance	-
NEDD8	4738	5453760	NEDD8	50.62	2	3	3	15	2.3411	2.35065	1.14688	1.06123	1.12681	0.972187	0.979942	81	9.06595	8.42627	Ubiquitin-specific protease activity	Nucleus	Ubiquitin proteasome system protein	Protein metabolism	UBQ
EEF2	1938	4503483	Elongation factor 2	50	1	30	31	391	3.5497	3.02302	1.56187	1.02699	0.92407	0.978452	1.01812	858	95.277	6.82959	Translation regulator activity	Cytoplasm	Translation regulatory protein	Protein metabolism;Translation	-
YWHAG	7532	21464101	14-3-3 protein gamma	48.58	1	5	11	108	2.51407	2.90206	1.12944	0.944192	0.94479	1.022	1.0952	247	28.2849	4.89404	Receptor signaling complex scaffold activity	Cytoplasm	Adapter molecule	Cell communication;Signal transduction	-
EEF1A1	1915	4503471	Elongation factor 1-alpha 1	48.27	1	12	20	248	2.80629	4.33623	1.36102	0.983359	0.855539	0.999178	1.05468	462	50.1091	9.01221	Transcription regulator activity	Cytoplasm	Transcription regulatory protein	Regulation of cell cycle	-
ARF3	377	578823704	PREDICTED: ADP-ribosylation factor 3 isoform X2	48.18	3	2	5	32	2.54486	2.24159	2.02412	1.00911	1.01	0.8648	0.916282	137	15.6163	7.25439	GTPase activity	Cytoplasm	G protein	Cell communication;Signal transduction	ARF
MSN	4478	4505257	Moesin	47.31	2	18	25	252	2.52671	1.95199	1.23192	1.02414	0.964988	0.973566	0.997814	577	67.7778	6.40479	Structural constituent of cytoskeleton	Cytoplasm	Cytoskeletal protein	Cell growth and/or maintenance	B41;ERM;CC
G6PD	2539	108773793	Glucose-6-phosphate 1-dehydrogenase isoform b	46.41	4	18	18	115	5.34317	1.0016	0.735198	1.03249	0.917288	0.991011	0.954324	515	59.219	6.84424	Catalytic activity	Cytoplasm	Enzyme: Dehydrogenase	Metabolism;Energy pathways	-
CCT3	7203	63162572	T-complex protein 1 subunit gamma isoform a	45.87	2	19	19	155	2.0782	2.05942	1.76331	0.985098	0.977501	0.993179	0.967635	545	60.4953	6.49365	Chaperone activity	Cytoplasm	Chaperone	Protein metabolism	-
TXNRD1	7296	387598071	Thioredoxin reductase 1, cytoplasmic isoform 5	45.34	3	1	11	54	3.23326	0.993449	0.289532	0.932725	0.960426	0.942916	1.28876	461	50.8419	6.62451	Oxidoreductase activity	Cytoplasm	Enzyme: Oxidoreductase	Metabolism;Energy pathways	-
GDI2	2665	6598323	Rab GDP dissociation inhibitor beta isoform 1	44.49	2	11	15	80	2.36701	3.55823	1.00337	0.942827	0.913332	1.00202	0.996359	445	50.6309	6.46826	Auxiliary transport protein activity	Cytoplasm	Membrane transport protein	Transport	SP
TUBB2B	347733	29788768	Tubulin beta-2B chain	44.49	3	2	21	348	2.4535	1.78896	0.755625	0.924066	0.871696	1.06607	0.987559	445	49.9209	4.89404	Structural constituent of cytoskeleton	-	Cytoskeletal protein	Cell growth and/or maintenance	CC;TUBULIN
RHOC	389	28395033	Rho-related GTP-binding protein RhoC	43.52	2	1	7	61	2.13865	1.5712	1.00795	0.885017	0.969961	0.999854	1.13584	193	21.9923	6.58057	GTPase activity	Cytoplasm	GTPase	Cell communication;Signal transduction	RHO
CES1	1066	68508957	Liver carboxylesterase 1 isoform c	43.46	6	20	20	125	5.67009	0.777625	0.671778	1.01861	0.87563	1.00706	1.03459	566	62.3531	6.59521	Hydrolase activity	Extracellular	Enzyme: Esterase	Metabolism	SP
HINT1	3094	4885413	Histidine triad nucleotide-binding protein 1	42.86	1	4	4	27	2.06275	2.99627	1.07285	1.003	1.02062	0.974219	0.959397	126	13.7931	6.94678	ATPase activity	Cytoplasm	ATPase	Cell communication;Signal transduction	-
S100A11	6282	5032057	Protein S100-A11	42.86	1	4	4	81	3.16161	3.26017	1.46674	1.13405	1.03912	0.806172	0.91794	105	11.7328	7.12256	Calcium ion binding	Cytoplasm	Calcium binding protein	Cell communication;Signal transduction	EF
YWHAB	7529	21328448	14-3-3 protein beta/alpha	42.68	1	3	10	94	2.1213	3.24863	1.10315	1.19516	1.09717	0.866731	1.07886	246	28.0648	4.83057	Receptor signaling complex scaffold activity	Cytoplasm	Adapter molecule	Signal transduction	CC
TXNRD1	7296	33519428	Thioredoxin reductase 1, cytoplasmic isoform 2	42.48	6	2	12	63	2.302	1.15742	1.24951	1.04793	0.959398	1.0435	0.978956	499	54.7198	6.46826	Oxidoreductase activity	Cytoplasm	Enzyme: Oxidoreductase	Metabolism;Energy pathways	-
CLIC4	25932	7330335	Chloride intracellular channel protein 4	42.29	1	6	6	15	3.55685	3.21625	0.987293	0.926656	0.89398	0.900236	0.999254	253	28.7537	5.59229	Intracellular ligand-gated ion channel activity	Cytoplasm	Intracellular ligand gated channel	Transport	-
ARF5	381	4502209	ADP-ribosylation factor 5	41.11	1	2	5	30	2.43199	1.91441	1.36465	1.36565	1.09546	0.939997	0.93127	180	20.5166	6.78564	GTPase activity	Cytoplasm	G protein	Cell communication;Signal transduction	ARF
ADIRF	10974	5802976	Adipogenesis regulatory factor	40.79	1	1	1	2	2.72629	2.91685	1.02295	0.929469	1.01103	0.838221	1.18181	76	7.84997	5.31299	Molecular function unknown	-	Unclassified	Biological_process unknown	-
CCT7	10574	5453607	T-complex protein 1 subunit eta isoform a	40.15	4	14	14	93	2.03675	1.82699	1.44307	0.955627	0.993877	0.987809	0.937467	543	59.3289	7.6499	Chaperone activity	Cytoplasm	Chaperone	Protein folding	-
CCT8	10694	544711070	T-complex protein 1 subunit theta isoform 3	39.84	4	17	17	78	2.2634	2.17922	2.05811	0.95591	0.99401	0.957878	0.961452	497	54.0717	5.31299	Chaperone activity	Cytoplasm	Chaperone	Protein metabolism	-
FKBP1A	2280	17149836	Peptidyl-prolyl cis-trans isomerase FKBP1A isoform a	38.89	2	4	4	12	3.3105	4.85587	1.61266	1.03898	0.955585	0.978326	1.04545	108	11.9431	8.1626	Isomerase activity	Cytoplasm	Enzyme: Isomerase	Cell communication;Signal transduction	-
RPS5	6193	13904870	40S ribosomal protein S5	37.25	1	6	6	74	2.05297	1.97957	1.75626	1.01006	0.958829	0.963056	0.968844	204	22.8621	9.71533	Structural constituent of ribosome	Ribosome	Ribosomal subunit	Protein metabolism	-
ANXA4	307	4502105	Annexin A4	35.83	2	7	8	72	2.35862	1.51188	0.646549	0.974382	1.00033	1.00458	1.03349	321	36.0622	6.12549	Calcium ion binding	Nucleus	Calcium binding protein	Cell communication;Signal transduction	ANX
MYL12A	10627	5453740	Myosin regulatory light chain 12A	35.67	7	5	5	47	2.20197	2.1022	1.60009	0.944338	1.09682	1.03426	1.03512	171	19.7815	4.80518	Calcium ion binding	Cytoskeleton	Calcium binding protein	Cell communication;Signal transduction	EF
ACTA1	58	4501881	Actin, alpha skeletal muscle	35.54	5	4	21	498	2.08574	2.57087	2.35893	0.978716	1.05133	0.850382	0.948772	377	42.0239	5.38916	Structural molecule activity	Cytoplasm	Structural protein	Cell growth and/or maintenance	ACTIN
SH3BGRL	6451	4506925	SH3 domain-binding glutamic acid-rich-like protein	35.09	1	3	3	5	2.40772	2.50937	1.50232	0.938664	1.11316	0.946925	0.993909	114	12.7664	5.24951	Molecular function unknown	-	Unclassified	Cell communication;Signal transduction	-
VCL	7414	4507877	Vinculin isoform VCL	34.15	4	22	22	176	2.29296	3.1185	1.09763	1.00301	1.03907	0.972204	1.05284	1066	116.649	6.0874	Cytoskeletal protein binding	Cytoplasm	Cytoskeletal associated protein	Cell growth and/or maintenance	CC
RPS17L	6218	312284072	40S ribosomal protein S17-like	34.07	1	3	3	13	2.11615	2.57874	1.20452	1.1342	0.937879	1.01371	0.946561	135	15.5404	9.84717	Structural constituent of ribosome	Ribosome	Ribosomal subunit	Protein metabolism	-
ACP1	52	4757714	Low molecular weight phosphotyrosine protein phosphatase isoform c	33.54	3	3	3	23	3.11524	4.21732	1.40823	0.980557	0.979421	0.942363	1.0946	158	18.0308	6.7417	Acid phosphatase activity	Cytoplasm	Enzyme: Acid phosphatase	Metabolism;Energy pathways	TM
NUDT5	11164	37594464	ADP-sugar pyrophosphatase	33.33	1	4	4	14	2.21883	2.35623	0.866173	1.13043	1.0609	1.02499	0.960423	219	24.3122	4.94482	Hydrolase activity	-	Enzyme: Hydrolase	Metabolism;Energy pathways	-
AKR1B10	57016	223468663	Aldo-keto reductase family 1 member B10	33.23	6	11	11	71	3.47626	0.689788	0.682183	1.09351	1.03944	0.949935	1.04429	316	35.9968	7.84033	Catalytic activity	-	Enzyme: Reductase	Metabolism;Energy pathways	ALDKR
AKR1B1	231	4502049	Aldose reductase	32.91	3	6	6	46	2.89933	1.4025	0.907083	1.03891	1.01057	0.938633	1.00473	316	35.8305	6.97607	Oxidoreductase activity	Cytoplasm	Enzyme: Oxidoreductase	Metabolism;Energy pathways	ALDKR
EFHD2	79180	20149675	EF-hand domain-containing protein D2	32.5	4	7	7	26	2.17413	2.75897	2.34675	1.02753	1.01307	0.943191	0.913691	240	26.6805	5.19873	Molecular function unknown	Nucleus;Cytoplasm	Unclassified	Biological_process unknown	EF;CC
SOD2	6648	67782305	Superoxide dismutase [Mn], mitochondrial isoform A	32.43	2	4	4	42	3.41292	0.707762	1.00735	1.03707	1.11894	1.02983	0.966867	222	24.7346	8.25049	Superoxide dismutase activity	Mitochondrion	Enzyme: Superoxide dismutase	Cell proliferation;Anti-apoptosis;Cell growth and/or maintenance	-
EIF3D	8664	4503523	Eukaryotic translation initiation factor 3 subunit D	32.12	1	9	9	52	2.4238	2.4079	1.56889	1.02008	1.04066	1.00346	0.958303	548	63.9324	6.04932	Translation regulator activity	Cytoplasm	Translation regulatory protein	Protein metabolism	-
TKT	7086	205277463	Transketolase isoform 1	31.94	3	14	14	253	4.22749	1.93925	1.2728	1.05083	0.94472	0.993367	0.962098	623	67.8347	7.66455	Transferase activity, transferring aldehyde or ketonic groups	Cytoplasm	Enzyme: Transketolase	Metabolism;Energy pathways	-
CAP1	10487	5453595	Adenylyl cyclase-associated protein 1	31.16	2	8	8	78	2.16418	2.04495	1.32623	0.948661	0.9347	0.974962	1.04414	475	51.6406	8.01611	Molecular function unknown	Cytoplasm	Unclassified	Cell growth and/or maintenance	CARP
PPP1CA	5499	4506003	Serine/threonine-protein phosphatase PP1-alpha catalytic subunit isoform 1	30.91	6	2	9	32	5.87175	3.81034	1.50452	1.26026	0.907567	0.878423	1.03123	330	37.4878	6.32861	Protein serine/threonine phosphatase activity	Cytoskeleton	Serine/threonine phosphatase	Cell proliferation	PP2A
TCEB1	6921	325652035	Transcription elongation factor B polypeptide 1 isoform a	30.36	2	2	2	10	2.02853	2.13049	2.02144	0.949218	1.01667	0.936418	0.996609	112	12.465	4.77979	Transcription regulator activity	Nucleus	Transcription regulatory protein	Regulation of nucleobase, nucleoside, nucleotide and nucleic acid metabolism	SKP1
RPS12	6206	14277700	40S ribosomal protein S12	30.3	1	5	5	21	2.41181	2.49431	1.69841	0.999045	1.03025	0.9496	0.918727	132	14.5055	7.21045	Structural constituent of ribosome	Ribosome	Ribosomal subunit	Protein metabolism	-
LDHB	3945	4557032	L-lactate dehydrogenase B chain	29.94	6	7	8	66	3.33415	3.35095	2.81356	0.992031	0.997478	0.967493	0.965591	334	36.6151	6.04932	Catalytic activity	Cytoplasm	Enzyme: Dehydrogenase	Metabolism;Energy pathways	-
GPI	2821	18201905	Glucose-6-phosphate isomerase isoform 2	29.93	4	10	10	92	2.08988	2.75555	1.05103	1.04594	1.0847	0.954271	0.949217	558	63.1072	8.32373	Isomerase activity	Cytoplasm	Enzyme: Isomerase	Metabolism;Energy pathways	-
NAP1L1	4673	4758756	Nucleosome assembly protein 1-like 1	29.92	6	6	8	72	2.64051	4.39539	1.99568	1.02225	1.08218	0.887634	0.933226	391	45.3459	4.4624	DNA binding	Nucleus	Transcription regulatory protein	Regulation of nucleobase, nucleoside, nucleotide and nucleic acid metabolism	CC;NLS
PSMA7	5688	4506189	Proteasome subunit alpha type-7	29.84	5	5	5	16	4.34572	4.10111	2.90064	0.966358	1.34836	0.845097	0.980315	248	27.8696	8.45557	Ubiquitin-specific protease activity	Cytoplasm	Ubiquitin proteasome system protein	Protein metabolism	-
SEPT9	10801	116256489	Septin-9 isoform c	29.58	7	12	12	69	2.52294	2.04365	1.45215	1.01355	1.02155	0.994313	1.0295	568	63.6259	8.39697	GTP binding	Cytoskeleton;Nucleus	GTPase	Cell proliferation	-
DPYSL3	1809	308818200	Dihydropyrimidinase-related protein 3 isoform 1	29.53	10	11	14	36	4.54714	1.43739	2.09418	1.02525	0.92931	0.963292	0.946013	684	73.8649	6.354	Hydrolase activity	Cytoplasm	Enzyme: Hydrolase	Metabolism;Energy pathways	-
PFDN4	5203	12408677	Prefoldin subunit 4	29.1	1	3	3	26	2.99876	2.13025	1.89024	1.13792	1.0401	0.943126	0.964157	134	15.3046	4.52588	Chaperone activity	Cytoplasm	Chaperone	Protein metabolism	CC
FLNC	2318	188595687	Filamin-C isoform b	28.6	3	46	51	233	3.04745	1.05	1.57871	1.04432	0.993651	1.03133	0.978755	2692	287.102	5.97314	Cytoskeletal protein binding	Cytoplasm	Cytoskeletal associated protein	Cell growth and/or maintenance	CH;IGFLMN
UBA1	7317	23510338	Ubiquitin-like modifier-activating enzyme 1	28.07	3	20	20	117	3.07924	2.67396	1.50215	0.986066	0.973725	0.997591	1.04073	1058	117.774	5.75732	Ubiquitin-specific protease activity	Nucleus	Ubiquitin proteasome system protein	Proteolysis and peptidolysis	-
PDLIM1	9124	13994151	PDZ and LIM domain protein 1	27.96	1	5	5	21	2.89118	1.64037	0.957966	1.02681	0.967974	1.04705	1.13161	329	36.049	7.02002	Molecular function unknown	Cytoplasm	Unclassified	Biological_process unknown	PDZ;LIM
PRDX2	7001	32189392	Peroxiredoxin-2	27.78	1	7	8	62	2.34585	3.184	1.02402	0.96988	1.00895	0.928211	1.04332	198	21.8782	5.97314	Peroxidase activity	Cytoplasm	Enzyme: Peroxidase	Metabolism;Energy pathways	-
ESD	2098	33413400	S-formylglutathione hydrolase	27.66	1	3	3	22	2.86739	3.43916	0.996242	0.962394	0.954802	0.972825	1.01177	282	31.4425	7.02002	Hydrolase activity	Cytoplasm	Enzyme: Esterase	Metabolism;Energy pathways	-
PYGB	5834	21361370	Glycogen phosphorylase, brain form	27.52	3	16	18	104	3.3887	4.01343	1.2506	0.966438	1.05922	0.981422	0.998297	843	96.6345	6.85889	Phosphorylase activity	Cytoplasm	Enzyme: Phosphorylase	Metabolism;Energy pathways	-
FAM49B	51571	377520143	Protein FAM49B	27.47	3	4	4	46	2.20075	3.07303	0.902199	1.0246	1.07481	0.884314	1.09174	324	36.7246	6.06201	Molecular function unknown	-	Unclassified	Biological_process unknown	-
TMSB4X	7114	11056061	Thymosin beta-4	27.27	1	1	1	8	2.69299	3.94577	1.443	1.0562	0.992632	0.933467	0.999492	44	5.04952	5.05908	Cytoskeletal protein binding	Cytoplasm	Cytoskeletal associated protein	Cell growth and/or maintenance	-
NASP	4678	27262628	Nuclear autoantigenic sperm protein isoform 2	26.52	5	10	10	76	2.23911	1.27542	1.4094	1.02639	0.995529	1.03256	0.971143	788	85.1861	4.29736	Histone binding	Nucleus;Cytoplasm	Cell cycle control protein	Cell communication;Signal transduction;Regulation of cell cycle	TPR;CC
S100A6	6277	7657532	Protein S100-A6	25.56	1	3	3	11	3.63318	5.73677	1.38036	0.940129	1.00493	0.931776	1.01421	90	10.1733	5.47803	Calcium ion binding	Cytoplasm	Calcium binding protein	Cell communication;Signal transduction	EF;S_100
SLC9A3R1	9368	4759140	Na(+)/H(+) exchange regulatory cofactor NHE-RF1	25.42	1	7	7	31	2.53006	1.46794	0.819792	0.983717	1.01718	1.02682	1.01704	358	38.8446	5.77002	Receptor binding	Cytoplasm;Membrane fraction	Membrane bound ligand	Cell communication;Signal transduction	PDZ
TALDO1	6888	5803187	Transaldolase	25.22	1	8	8	28	2.47102	1.23976	1.46243	1.08855	0.935963	1.02122	0.918888	337	37.5165	6.81494	Transferase activity, transferring aldehyde or ketonic groups	Nucleus	Enzyme: Transaldolase	Metabolism;Energy pathways	-
CAV1	857	290542361	Caveolin-1 isoform beta	25.17	1	1	3	13	2.34359	4.08524	0.58945	1.07766	0.962934	0.889516	1.15144	147	17.0118	5.49072	Structural molecule activity	Plasma membrane	Structural protein	Cell growth and/or maintenance	TM
RPL8	6132	15431306	60S ribosomal protein L8	24.9	1	5	5	37	2.09294	2.45119	1.24685	1.24149	0.93312	0.897813	0.952518	257	28.0073	11.0337	Structural constituent of ribosome	Nucleolus	Ribosomal subunit	Protein metabolism	-
MDH1	4190	5174539	Malate dehydrogenase, cytoplasmic isoform 2	24.85	3	8	8	42	2.17267	2.55846	1.1205	1.02909	0.949495	0.926402	0.949838	334	36.403	7.35693	Catalytic activity	Cytoplasm	Enzyme: Dehydrogenase	Metabolism;Energy pathways	-
SRP19	6728	323510705	Signal recognition particle 19 kDa protein isoform 6	24.75	3	1	1	9	2.3587	2.22554	2.0131	1.07192	0.971034	0.842663	1.00159	101	11.5019	9.0415	RNA binding	Cytoplasm	RNA binding protein	Protein metabolism	-
WDR1	9948	9257257	WD repeat-containing protein 1 isoform 1	24.59	3	10	10	51	2.52646	2.34566	1.08542	0.969846	0.938641	0.985049	0.920819	606	66.1519	6.65381	Molecular function unknown	Cytoplasm	Unclassified	Biological_process unknown	WD40
CRIP2	1397	4503049	Cysteine-rich protein 2 isoform 1	24.52	3	2	2	8	2.52523	1.41157	1.86521	1.04612	0.72713	1.37638	1.33945	208	22.478	8.71924	Receptor signaling complex scaffold activity	Nucleus	Adapter molecule	Regulation of nucleobase, nucleoside, nucleotide and nucleic acid metabolism	LIM
RANBP1	5902	520975484	Ran-specific GTPase-activating protein isoform 3	24.5	6	4	4	14	2.19131	2.64056	1.46326	1.12733	0.958802	0.961055	1.05628	200	23.2245	5.2876	Transporter activity	Cytoplasm	Transport/cargo protein	Cell communication;Signal transduction	CC
SERBP1	26135	66346685	Plasminogen activator inhibitor 1 RNA-binding protein isoform 4	24.29	4	7	7	30	2.4538	1.91998	2.05444	1.03369	1.01296	0.947202	0.880565	387	42.4013	8.44092	RNA binding	Cytoplasm;Nucleus	RNA binding protein	Regulation of nucleobase, nucleoside, nucleotide and nucleic acid metabolism	NLS
UCHL1	7345	21361091	Ubiquitin carboxyl-terminal hydrolase isozyme L1	24.22	1	4	4	33	5.22461	1.18148	1.01751	0.968811	0.988089	1.10094	1.07504	223	24.8085	5.47803	Ubiquitin-specific protease activity	Cytoplasm	Ubiquitin proteasome system protein	Protein metabolism	-
NIT2	56954	9910460	Omega-amidase NIT2	23.91	1	4	4	10	2.10357	1.98113	1.42646	1.18822	0.933603	1.0252	1.07401	276	30.5886	7.21045	Hydrolase activity	-	Enzyme: Hydrolase	Metabolism;Energy pathways	-
PGD	5226	40068518	6-phosphogluconate dehydrogenase, decarboxylating	23.81	1	8	8	84	5.02748	1.56948	0.911656	1.04951	0.95134	0.969221	1.06639	483	53.106	7.2251	Catalytic activity	Cytoplasm	Enzyme: Dehydrogenase	Metabolism;Energy pathways	-
ACOT7	11332	32528286	Cytosolic acyl coenzyme A thioester hydrolase isoform hBACHd	23.4	5	5	5	36	2.60702	4.99482	0.827546	1.13369	1.02281	1.00101	1.06156	329	36.5446	7.78174	Hydrolase activity	Cytoplasm;Mitochondrion;Cytosol	Enzyme: Hydrolase	Lipid metabolism;Metabolism;Energy pathways	NLS
GLO1	2739	118402586	Lactoylglutathione lyase	23.37	1	3	3	13	2.30677	3.38961	1.41294	1.0199	0.875729	0.931497	1.0071	184	20.7642	5.31299	Lyase activity	Cytoplasm	Enzyme: Lyase	Metabolism;Energy pathways	-
PSMD12	5718	28872765	26S proteasome non-ATPase regulatory subunit 12 isoform 2	23.17	2	7	7	34	2.00402	1.92637	1.58486	0.906383	1.00368	0.987231	1.01571	436	50.5463	7.88428	Ubiquitin-specific protease activity	Cytoplasm	Ubiquitin proteasome system protein	Protein metabolism	PINT
PNP	4860	157168362	Purine nucleoside phosphorylase	22.84	1	4	4	25	2.13961	3.19628	1.4772	0.994324	1.01691	1.01103	1.03728	289	32.0972	6.94678	Phosphorylase activity	Cytoplasm	Enzyme: Phosphorylase	Metabolism;Energy pathways	-
ANXA10	11199	48762937	Annexin A10	22.53	2	4	4	24	3.43933	0.730773	0.794861	0.952587	1.06097	1.0001	0.969829	324	37.2529	5.32568	Calcium ion binding	-	Calcium binding protein	Cell communication;Signal transduction	ANX
DPYSL2	1808	4503377	Dihydropyrimidinase-related protein 2 isoform 2	22.2	11	4	7	33	2.91979	5.69143	1.04156	0.895948	1.13312	1.26752	1.10298	572	62.2546	6.37939	Cytoskeletal protein binding	Cytoplasm	Cytoskeletal associated protein	Cell communication;Signal transduction	-
TARS	6897	38202255	Threonine--tRNA ligase, cytoplasmic isoform 1	22.13	2	12	12	53	3.13994	3.88386	1.3137	0.964197	1.00991	1.00286	0.990713	723	83.3819	6.66846	Ligase activity	Cytoplasm	Enzyme: Ligase	Metabolism;Energy pathways	-
CD44	960	321400140	CD44 antigen isoform 7	22.06	18	5	5	29	2.20894	2.9981	2.23981	1.0054	0.995122	0.97719	1.0159	340	37.2542	5.51611	Receptor activity	Plasma membrane	Cell surface receptor	Cell communication;Signal transduction	LINK;TM;SP
GDI1	2664	4503971	Rab GDP dissociation inhibitor alpha	21.92	1	3	7	37	4.79362	3.40644	0.793249	1.0043	1.08661	0.922429	1.12109	447	50.5501	5.13525	GTPase activator activity	Cytoplasm	GTPase activating protein	Cell communication;Signal transduction	-
ARPC5	10092	5031593	Actin-related protein 2/3 complex subunit 5 isoform 1	21.85	2	2	2	4	2.33633	2.72663	1.66801	1.0084	1.21572	0.952142	1.36133	151	16.3103	5.66846	Cytoskeletal protein binding	Cytoskeleton	Cytoskeletal associated protein	Cell growth and/or maintenance	-
IL18	3606	342349321	Interleukin-18 isoform 2 proprotein	21.69	2	2	2	5	2.38766	1.28863	1.0566	1.05809	1.21534	0.761179	0.77114	189	21.8817	4.77979	Cytokine activity	Extracellular	Cytokine	Immune response	-
ENO2	2026	5803011	Gamma-enolase	21.66	1	2	6	191	3.90777	4.70564	0.905308	0.898407	0.991454	0.949583	1.18621	434	47.239	5.03369	Catalytic activity	Cytoplasm	Enzyme: Hydratase	Metabolism;Energy pathways	-
EIF3L	51386	339275831	Eukaryotic translation initiation factor 3 subunit L isoform 2	21.32	4	8	8	56	2.35357	2.87288	1.59005	1.0889	0.991516	0.893021	1.00221	516	60.9747	7.03467	Translation regulator activity	Cytoplasm	Translation regulatory protein	Protein metabolism	-
RBBP7	5931	4506439	Histone-binding protein RBBP7 isoform 2	20.94	2	3	6	14	2.00772	1.37238	2.41867	1.04727	1.08274	1.08266	0.930275	425	47.7902	5.04639	Transcription regulator activity	Nucleus	Transcription regulatory protein	Regulation of nucleobase, nucleoside, nucleotide and nucleic acid metabolism	WD40
PSMA5	5686	23110942	Proteasome subunit alpha type-5 isoform 1	20.75	2	3	3	21	2.71658	2.57257	2.05988	0.909549	0.991148	0.962755	0.976277	241	26.3942	4.79248	Ubiquitin-specific protease activity	Cytoplasm	Ubiquitin proteasome system protein	Protein metabolism	-
PFKP	5214	11321601	6-phosphofructokinase type C isoform 1	20.66	6	7	8	59	2.08748	2.90964	1.09507	1.01639	1.01415	0.904004	1.07036	784	85.5415	7.54736	Catalytic activity	Cytoplasm	Enzyme: Phosphotransferase	Metabolism;Energy pathways	-
TFG	10342	306774089	Protein TFG isoform 2	20.45	2	4	4	11	2.34624	3.05876	1.24248	1.10006	0.832466	0.946592	0.901765	396	42.994	5.17334	Receptor regulator activity	Cytoplasm	Enzyme regulator	Signal transduction	PB1;CC
HLA-B	3106	17986001	Major histocompatibility complex, class I, B	20.44	14	4	5	23	3.17347	1.00307	0.854934	1.1929	1.02039	1.01441	1.11854	362	40.435	5.84619	MHC class I receptor activity;MHC class II receptor activity	Plasma membrane	MHC complex protein	Immune response	SP;IGC;TM
PCMT1	5110	354983497	Protein-L-isoaspartate(D-aspartate) O-methyltransferase isoform 4	20.4	5	2	2	6	4.13541	4.19513	0.773978	1.0951	1.02459	1.09502	0.93282	250	26.3446	7.1665	Methyltransferase activity	Cytoplasm	Enzyme: Methyltransferase	Protein metabolism	-
SERPINB6	5269	530382156	PREDICTED: serpin B6 isoform X3	20.21	6	4	4	25	2.10466	2.73123	1.31329	0.992356	1.01148	0.922687	0.922059	287	33.1514	5.03369	Protease inhibitor activity	Cytoplasm	Protease inhibitor	Protein metabolism	SERPIN
PTGR1	22949	226056130	Prostaglandin reductase 1 isoform 2	19.93	2	4	4	27	5.47512	3.20652	1.14758	0.848808	0.989141	1.01371	1.04874	301	32.8742	7.1958	Catalytic activity	Cytoplasm	Enzyme: Dehydrogenase	Metabolism;Energy pathways	-
UBE2M	9040	4507791	NEDD8-conjugating enzyme Ubc12	19.67	1	3	3	8	2.88701	3.20349	1.60757	0.91955	0.892363	0.962989	0.964534	183	20.8866	7.69385	Ubiquitin-specific protease activity	-	Ubiquitin proteasome system protein	Protein metabolism	UBC
LTA4H	4048	4505029	Leukotriene A-4 hydrolase isoform 1	19.64	4	8	8	32	2.33496	2.34857	1.50772	0.97226	1.00526	0.963757	0.945467	611	69.2412	6.17627	Hydrolase activity	Cytoplasm	Enzyme: Hydrolase	Protein metabolism	-
ARHGDIA	396	4757768	Rho GDP-dissociation inhibitor 1 isoform a	19.61	2	3	3	10	3.32082	5.42284	1.55165	0.958239	0.907837	1.0356	0.991098	204	23.1927	5.10986	Molecular function unknown	Cytoplasm	Unclassified	Cell growth and/or maintenance	-
CNDP2	55748	271398239	Cytosolic non-specific dipeptidase isoform 1	19.58	2	6	6	17	2.09616	2.38822	1.27198	1.15132	1.04664	1.01135	1.0884	475	52.8449	5.97314	Metallopeptidase activity	Cytoplasm	Metallo protease	Protein metabolism	-
LRRC47	57470	24308207	Leucine-rich repeat-containing protein 47	19.55	1	7	7	25	2.20404	1.44241	1.64741	0.935031	1.01057	0.98995	1.03396	583	63.4337	8.27979	Molecular function unknown	Cytoplasm	Unclassified	Biological_process unknown	LRR;CC
DDT	1652	145386531	D-dopachrome decarboxylase	19.49	2	3	3	15	2.17932	1.95596	2.49001	0.962328	1.04132	0.986011	0.91391	118	12.7037	7.29834	Isomerase activity	Cytoplasm	Enzyme: Isomerase	Immune response	-
SOD1	6647	4507149	Superoxide dismutase [Cu-Zn]	19.48	1	3	3	20	4.47927	3.74237	1.31208	1.20211	1.15641	0.7737	0.942545	154	15.9259	6.12549	Superoxide dismutase activity	Cytoplasm	Enzyme: Superoxide dismutase	Metabolism;Energy pathways	-
TBCA	6902	4759212	Tubulin-specific chaperone A	19.44	2	3	3	18	3.10514	3.08458	1.90433	1.03378	0.933098	1.02863	1.04413	108	12.8467	5.2876	Chaperone activity	Cytoskeleton	Chaperone	Protein metabolism	CC
COPS8	10920	38027914	COP9 signalosome complex subunit 8 isoform 2	19.38	2	2	2	24	2.22185	1.99393	1.47106	0.996311	0.930054	0.955231	1.05324	160	17.8983	7.25439	Molecular function unknown	Cytoplasm	Regulatory/other subunit	Regulation of signal transduction	-
RBP1	5947	195976807	Retinol-binding protein 1 isoform a	19.29	3	2	2	26	2.36207	4.48485	1.4488	0.923584	1.00514	0.975598	1.01662	197	22.2961	6.12549	Transporter activity	Cytoplasm	Transport/cargo protein	Transport	-
ADK	132	320461537	Adenosine kinase isoform c	19.27	5	3	3	12	3.50227	6.90206	1.1654	1.21414	1.21103	0.959469	1.28094	327	36.5565	6.78564	Catalytic activity	Cytoplasm	Enzyme: Phosphotransferase	Regulation of nucleobase, nucleoside, nucleotide and nucleic acid metabolism	-
PHGDH	26227	23308577	D-3-phosphoglycerate dehydrogenase	19.14	1	7	7	30	2.25197	4.0827	0.982483	0.955999	1.03106	0.974474	1.00496	533	56.6144	6.7124	Catalytic activity	Extracellular	Enzyme: Dehydrogenase	Metabolism;Energy pathways	2HD
ARL2	402	148612885	ADP-ribosylation factor-like protein 2 isoform 1	19.02	1	2	2	6	2.00658	2.0839	1.1416	0.995754	1.05231	0.89788	1.02771	184	20.8649	6.34131	GTPase activity	Cytoplasm	GTPase	Cell communication;Signal transduction	ARF
RAB13	5872	4506363	Ras-related protein Rab-13 isoform 1	18.23	2	2	3	9	2.29437	1.69422	1.90185	0.966446	0.911851	0.966622	0.9553	203	22.7597	9.18799	GTPase activity	Cytoplasmic vesicle	GTPase	Cell communication;Signal transduction	RAB
ANXA6	309	302129652	Annexin A6 isoform 2	17.78	3	8	8	38	2.37077	2.31642	0.731939	0.935184	1.00875	0.963037	1.03093	641	72.3779	5.60498	Calcium ion binding	Endoplasmic reticulum	Calcium binding protein	Cell communication;Signal transduction	ANX
VBP1	7411	578838913	PREDICTED: prefoldin subunit 3 isoform X1	17.71	2	2	2	6	3.38537	2.94813	1.24259	1.06981	0.958259	0.891307	0.978514	192	22.2402	6.59521	Chaperone activity	Cytoplasm	Chaperone	Protein metabolism	CC
ITPA	3704	31657144	Inosine triphosphate pyrophosphatase isoform b	17.51	4	2	2	12	2.74416	1.95468	1.10861	1.0879	1.06775	1.06033	1.01418	177	19.5908	5.18604	Hydrolase activity	Cytoplasm	Enzyme: Hydrolase	Metabolism;Energy pathways	-
PLOD2	5352	62739166	Procollagen-lysine,2-oxoglutarate 5-dioxygenase 2 isoform 2	17.5	4	9	9	34	2.18949	0.978676	2.17094	1.06667	0.974582	1.08588	1.01162	737	84.6316	6.7124	Catalytic activity	Endoplasmic reticulum	Enzyme: Hydroxylase	Metabolism;Energy pathways	SP;P4HC
PTGIS	5740	13699859	Prostacyclin synthase	17.4	1	6	6	44	6.05176	1.18561	0.792463	1.04813	0.95378	0.956541	1.06394	500	57.0678	7.31299	Ligase activity	Endoplasmic reticulum	Enzyme: Ligase	Metabolism;Energy pathways	SP
SORD	6652	156627571	Sorbitol dehydrogenase	17.37	1	4	4	27	2.41024	1.05028	0.737467	0.927054	0.958574	0.98387	1.00021	357	38.2998	7.97217	Catalytic activity	Plasma membrane	Enzyme: Dehydrogenase	Metabolism;Energy pathways	-
RPL15	6138	358356398	60S ribosomal protein L15 isoform 1	17.16	2	3	3	22	2.07447	1.8966	2.02124	1.13084	1.04703	0.809995	0.870716	204	24.1311	11.6196	Structural constituent of ribosome	Ribosome	Ribosomal subunit	Protein metabolism	-
TOMM34	10953	21361356	Mitochondrial import receptor subunit TOM34	17.15	2	3	3	16	2.72225	4.13252	1.45675	0.945426	0.981544	0.975249	1.00215	309	34.5378	8.98291	Transporter activity	Cytoplasm	Transport/cargo protein	Transport	TPR
CMPK1	51727	7706497	UMP-CMP kinase isoform a	17.11	2	3	3	14	3.18998	2.36422	1.29396	0.922449	0.943072	0.998223	0.931664	228	25.8383	7.97217	Catalytic activity	Cytoplasm	Enzyme: Phosphotransferase	Regulation of nucleobase, nucleoside, nucleotide and nucleic acid metabolism	SP
KIF5B	3799	4758648	Kinesin-1 heavy chain	16.93	1	9	9	30	2.00006	2.88048	1.09766	1.02106	0.973	0.973983	1.06167	963	109.617	6.50732	Motor activity	Mitochondrion	Motor protein	Cell growth and/or maintenance	KISC;CC
DNPH1	10591	5454002	2'-deoxynucleoside 5'-phosphate N-hydrolase 1 isoform 1	16.67	2	2	2	7	3.76517	1.77884	0.836012	1.21019	0.982286	1.05641	1.01291	174	19.0966	5.04639	Molecular function unknown	Nucleus	Unclassified	Biological_process unknown	-
ENO3	2027	301897477	Beta-enolase isoform 1	16.59	3	1	5	191	5.01602	4.45387	2.4528	1.17016	1.15181	0.767128	0.73535	434	46.9573	7.7085	Catalytic activity	Extracellular	Enzyme: Hydratase	Metabolism;Energy pathways	-
MPST	4357	530420102	PREDICTED: 3-mercaptopyruvate sulfurtransferase isoform X1	16.5	3	2	2	2	2.32315	3.76097	1.3838	1.02829	1.13149	0.999378	0.937255	297	33.1576	6.59521	Sulfotransferase activity	Mitochondrion	Enzyme: Sulphotransferase	Metabolism;Energy pathways	RHOD
ACLY	47	38569423	ATP-citrate synthase isoform 2	16.22	4	10	10	67	2.06856	2.42326	1.44731	1.06108	1.03921	0.94481	0.986917	1091	119.695	7.32764	ATPase activity	Cytoplasm	ATPase	Metabolism;Energy pathways	-
PSPH	5723	578813586	PREDICTED: phosphoserine phosphatase isoform X7	16.11	2	1	1	8	5.79575	5.931	0.530814	1.24441	1.32348	0.768936	0.813043	180	20.0371	4.98291	Protein serine/threonine phosphatase activity	Cytoplasm	Serine/threonine phosphatase	Metabolism;Energy pathways	-
PAICS	10606	5453539	Multifunctional protein ADE2 isoform 2	16	3	4	4	34	2.23196	1.66671	1.40378	0.981115	0.963147	1.00549	0.950341	425	47.0491	7.2251	Ligase activity	Nucleus	Enzyme: Carboxylase	Metabolism;Energy pathways	-
CALD1	800	15149465	Caldesmon isoform 5	15.98	9	7	7	24	3.5546	1.8697	4.16339	0.933269	1.05777	1.03023	0.987256	532	61.1762	6.7124	Cytoskeletal protein binding	Cytoplasm;Nucleus	Cytoskeletal associated protein	Cell growth and/or maintenance	CC
CTTN	2017	578821163	PREDICTED: src substrate cortactin isoform X1	15.97	5	6	6	37	2.0613	1.08616	1.19025	1.07805	1.01452	0.974851	1.12955	476	53.1745	5.21143	Cytoskeletal protein binding	Cytoplasm	Cytoskeletal associated protein	Cell growth and/or maintenance	SH3;CC;HS1_rep
APEH	327	23510451	Acylamino-acid-releasing enzyme	15.85	3	6	6	26	2.13437	2.8812	1.36726	0.995177	1.02745	0.97002	1.14456	732	81.1726	5.47803	Hydrolase activity	Cytoplasm	Enzyme: Hydrolase	Metabolism;Energy pathways	-
BAG3	9531	530394628	PREDICTED: BAG family molecular chaperone regulator 3 isoform X1	15.85	2	4	4	16	2.1359	2.68905	0.960503	1.44337	1.30854	1.19663	1.03786	574	61.4288	6.94678	Receptor signaling complex scaffold activity	Cytoplasm	Adapter molecule	Apoptosis	WW;BAG;CC
ZYX	7791	58530845	Zyxin	15.73	3	4	4	18	2.42867	1.25082	1.04359	0.966588	0.960474	1.03028	1.00269	572	61.2382	6.66846	Cell adhesion molecule activity	Plasma membrane;Cytoplasm	Adhesion molecule	Signal transduction	LIM
KYNU	8942	312839880	Kynureninase isoform a	15.27	2	4	4	12	2.84645	1.13054	0.796408	1.10326	1.01951	0.934005	0.977928	465	52.3182	7.03467	Hydrolase activity	-	Enzyme: Hydrolase	Metabolism;Energy pathways	-
UBE2V2	7336	4507797	Ubiquitin-conjugating enzyme E2 variant 2	15.17	3	1	2	11	2.58546	1.49267	1.26542	0.906405	1.24284	0.981884	1.10853	145	16.3522	8.08936	Ubiquitin-specific protease activity	Cytoplasm	Ubiquitin proteasome system protein	Protein metabolism	UBC
HAGH	3029	94538320	Hydroxyacylglutathione hydrolase, mitochondrial isoform 2	15	2	2	2	6	2.01797	0.923798	1.00628	1.0109	1.06027	0.974146	1.36088	260	28.8416	7.32764	Hydrolase activity	Cytoplasm	Enzyme: Hydrolase	Metabolism;Energy pathways	-
PYCARD	29108	22035620	Apoptosis-associated speck-like protein containing a CARD isoform b	14.77	2	2	2	4	2.3754	3.11573	1.00192	0.934356	1.01035	0.988101	1.07393	176	19.9564	5.94775	Caspase activator activity	Cytoplasm	Adapter molecule	Apoptosis	CARD
CHMP5	51510	189409150	Charged multivesicular body protein 5 isoform 1	14.61	2	2	2	10	2.12246	2.06281	1.24131	0.889161	0.973897	0.938672	1.04225	219	24.5554	4.83057	Transporter activity	-	Transport/cargo protein	Transport	-
DPP3	10072	375331941	Dipeptidyl peptidase 3 isoform 2	14.57	2	5	5	15	2.61299	4.0364	1.4667	1.06039	1.06098	0.966624	1.09066	707	79.2582	5.03369	Aminopeptidase activity	Cytoplasm	Aminopeptidase	Protein metabolism	-
OLA1	29789	58761500	Obg-like ATPase 1 isoform 1	14.14	2	3	3	10	2.20918	3.48592	1.48856	0.942231	0.931562	0.982591	1.05644	396	44.7153	7.81104	Molecular function unknown	Nucleolus	Unclassified	Biological_process unknown	-
MTAP	4507	47132622	S-methyl-5'-thioadenosine phosphorylase	14.13	1	3	3	8	2.21558	2.09877	0.512212	0.829428	1.03677	0.983108	1.40039	283	31.2158	7.18115	Phosphorylase activity	Cytoplasm	Enzyme: Phosphorylase	Metabolism;Energy pathways	-
OXCT1	5019	4557817	Succinyl-CoA:3-ketoacid coenzyme A transferase 1, mitochondrial	14.04	2	5	5	16	6.01506	2.15565	2.10999	0.975807	0.901007	0.966902	1.19893	520	56.1219	7.45947	CoA-transferase activity	Mitochondrion	Enzyme: CoA transferase	Metabolism;Energy pathways	SP
IGBP1	3476	4557663	Immunoglobulin-binding protein 1	13.86	1	3	3	9	2.04118	2.0822	1.225	1.01146	1.03651	1.00726	0.977128	339	39.1975	5.37646	Molecular function unknown	Cytoplasm	Unclassified	Cell communication;Signal transduction	CC
PPP1R7	5510	539846291	Protein phosphatase 1 regulatory subunit 7 isoform 7	13.57	7	2	2	10	2.78832	4.13943	1.45492	1.1399	0.993194	0.845926	0.959193	221	25.5776	5.021	Protein serine/threonine phosphatase activity	Nucleus	Serine/threonine phosphatase	Regulation of nucleobase, nucleoside, nucleotide and nucleic acid metabolism	LRR
ALDH1B1	219	25777730	Aldehyde dehydrogenase X, mitochondrial	13.54	6	3	4	18	2.26282	3.01786	1.75122	0.844028	1.21233	1.00178	1.03682	517	57.2132	6.99072	Catalytic activity	Mitochondrion	Enzyme: Dehydrogenase	Metabolism;Energy pathways	-
GNPDA1	10007	13027378	Glucosamine-6-phosphate isomerase 1	13.49	2	2	2	4	2.12641	2.12205	0.816278	1.10905	0.93648	0.801579	0.975495	289	32.6476	6.91748	Deaminase activity	-	Enzyme: Deaminase	Metabolism;Energy pathways	-
HEXB	3074	4504373	Beta-hexosaminidase subunit beta	13.49	1	4	4	17	2.96569	1.08053	1.19025	1.03699	0.834817	1.00762	1.06934	556	63.0712	6.75635	Hydrolase activity	Lysosome	Enzyme: Hydrolase	Metabolism;Energy pathways	SP
ADSS	159	34577063	Adenylosuccinate synthetase isozyme 2	13.38	1	4	4	29	2.12214	2.13393	1.32317	1.01899	1.01326	0.962956	1.02077	456	50.0658	6.55127	Ligase activity	Cytoplasm	Enzyme: Synthase	Metabolism;Energy pathways	-
PSMB3	5691	22538465	Proteasome subunit beta type-3	13.17	1	2	2	5	2.367	1.90462	1.30167	1.35765	0.90032	1.01059	1.08182	205	22.9335	6.55127	Ubiquitin-specific protease activity	Cytoplasm	Ubiquitin proteasome system protein	Protein metabolism	-
ADRM1	11047	28373192	Proteasomal ubiquitin receptor ADRM1 isoform 1	13.02	2	4	4	8	2.77838	1.84989	0.963792	0.88155	1.02398	0.929779	1.1565	407	42.1268	5.07178	Receptor activity;Molecular function unknown	Cytoplasm;Microsome	Adhesion molecule;Cell surface receptor	Cell communication;Signal transduction	SP;TM
ABCE1	6059	108773784	ATP-binding cassette sub-family E member 1	13.02	1	5	6	31	2.36801	2.13602	1.56414	0.889745	1.05449	1.00368	0.983911	599	67.271	8.33838	Transporter activity	Cytoplasm	Transport/cargo protein	Transport	AAA
TXN2	25828	21361403	Thioredoxin, mitochondrial	12.65	2	1	1	4	3.30664	2.86373	3.83703	1.31723	1.03472	0.814334	0.862755	166	18.3716	8.29443	Oxidoreductase activity	Mitochondrion	Enzyme: Oxidoreductase	Metabolism;Energy pathways	-
EIF1AY	9086	519666785	Eukaryotic translation initiation factor 1A, Y-chromosomal isoform 2	12.6	3	1	1	2	3.90394	3.17777	3.59134	1.17514	0.766269	0.961891	0.849675	127	14.4462	5.33838	Translation regulator activity	-	Translation regulatory protein	Protein metabolism	-
GLRX3	10539	315467838	Glutaredoxin-3	12.54	2	2	2	4	2.14353	3.38981	1.01455	1.24052	0.905651	0.99964	1.03876	335	37.4082	5.38916	Molecular function unknown	Cytoplasm	Unclassified	Biological_process unknown	-
GARS	2617	578813403	PREDICTED: glycine--tRNA ligase isoform X1	12.34	2	4	4	58	3.22918	3.0053	1.1413	0.92471	0.949378	0.990913	1.01067	616	69.8871	6.12549	Ligase activity	Cytoplasm	Enzyme: Ligase	Protein metabolism	SP
REXO2	25996	224496106	Oligoribonuclease, mitochondrial	12.24	1	2	2	7	2.31847	2.82993	1.08136	1.07141	0.99387	0.915835	1.00164	237	26.8156	6.87354	Ribonuclease activity	Mitochondrion	Ribonuclease	Regulation of nucleobase, nucleoside, nucleotide and nucleic acid metabolism	EXOIII
SAE1	10055	4885585	SUMO-activating enzyme subunit 1 isoform a	12.14	6	2	2	12	2.07896	2.08387	1.6207	0.785566	1.04783	0.932328	0.955186	346	38.4256	5.30029	Ligase activity	Nucleus	Enzyme: Ligase	Metabolism;Energy pathways	-
CRKL	1399	4885153	Crk-like protein	11.88	1	2	2	8	2.4295	2.95073	1.18705	0.98312	1.13814	0.942416	1.14972	303	33.7559	6.7417	Receptor signaling complex scaffold activity	Cytoplasm	Adapter molecule	Cell communication;Signal transduction	SH2;SH3
NSFL1C	55968	29568099	NSFL1 cofactor p47 isoform b	11.8	6	3	3	8	2.36882	2.3542	2.88105	0.987287	0.986691	0.958108	0.928219	339	37.3028	5.10986	Molecular function unknown	Nucleus;Cytoplasm	Unclassified	Cell growth and/or maintenance	UBX;NLS;UBA
ACBD3	64746	15826852	Golgi resident protein GCP60	11.74	1	3	3	22	2.20284	0.928122	1.63785	0.945498	1.08444	0.932943	0.945258	528	60.556	5.05908	Transporter activity	Golgi apparatus	Transport/cargo protein	Cell communication;Signal transduction	CC
COPB1	1315	7705369	Coatomer subunit beta	11.65	1	5	5	14	2.26677	2.38038	1.2106	0.964793	0.846266	1.00041	0.814521	953	107.074	6.04932	Transporter activity	Cytoplasm	Transport/cargo protein	Transport	ADAP
CRABP2	1382	578800555	PREDICTED: cellular retinoic acid-binding protein 2 isoform X1	11.59	1	1	1	3	2.00166	3.88623	0.975652	0.946315	1.00724	0.918829	1.04717	138	15.683	5.40186	Transcription regulator activity	Cytoplasm	Transcription regulatory protein	Regulation of nucleobase, nucleoside, nucleotide and nucleic acid metabolism	-
DCTN2	10540	387527974	Dynactin subunit 2 isoform 3	11.22	3	3	3	10	2.68254	3.69727	1.56586	1.13194	1.0121	0.915452	1.08859	401	44.2039	5.21143	Motor activity	Cytoplasm	Motor protein	Cell growth and/or maintenance	CC
PDLIM5	10611	374093212	PDZ and LIM domain protein 5 isoform h	11.18	14	3	3	9	2.23581	1.73598	0.892961	0.953865	1.0143	0.994742	0.995072	474	51.2219	7.78174	Receptor signaling complex scaffold activity	Cytoplasm	Adapter molecule	Cell communication;Signal transduction	PDZ;LIM
CALU	813	4502551	Calumenin isoform a	11.11	5	2	2	8	2.54093	1.13798	1.24799	1.03018	0.899797	1.02487	1.06312	315	37.0835	4.64014	Calcium ion binding	Endoplasmic reticulum	Calcium binding protein	Cell communication;Signal transduction	EF;SP
UBFD1	56061	578828598	PREDICTED: ubiquitin domain-containing protein UBFD1 isoform X1	11.03	2	1	1	4	6.49727	7.466	2.18719	1.24377	1.01439	1.25604	1.06505	290	30.9086	6.43018	Molecular function unknown	-	Unclassified	Protein metabolism	UBQ
GCLM	2730	4504011	Glutamate--cysteine ligase regulatory subunit	10.95	2	2	2	14	3.17472	0.74075	1.184	0.944001	0.972651	1.05433	0.955421	274	30.7078	6.02393	Ligase activity	-	Enzyme: Ligase	Metabolism;Energy pathways	ALDKR
SRM	6723	63253298	Spermidine synthase	10.93	1	2	2	4	2.04219	2.11907	1.20126	1.06555	1.03519	1.0189	0.996069	302	33.8027	5.49072	Transferase activity;Methyltransferase activity	Cytoplasm	Enzyme: Synthase	Metabolism;Energy pathways	-
DBNL	28988	62198235	Drebrin-like protein isoform b	10.7	5	3	3	14	2.36913	2.18789	1.29879	0.927301	1.06628	1.01944	1.07075	430	48.1776	5.04639	Kinase regulator activity	Actin cytoskeleton	Adapter molecule	Signal transduction	ADF;CC;SH3
SULT1A2	6799	578828630	PREDICTED: sulfotransferase 1A2 isoform X2	10.69	6	2	2	4	5.47573	0.791424	1.28452	1.19514	1.04309	0.920955	0.990817	262	29.0404	5.40186	Sulfotransferase activity	Cytoplasm	Enzyme: Sulphotransferase	Energy pathways	-
RPL35	11224	6005860	60S ribosomal protein L35	10.57	1	1	1	15	2.62957	2.61514	2.25463	1.0509	1.1056	0.830536	0.845717	123	14.5426	11.0483	Structural constituent of ribosome	Ribosome	Ribosomal subunit	Protein metabolism	CC
BOLA2	552900	73622130	BolA-like protein 2	10.53	1	1	1	12	3.19939	2.94788	1.31766	0.98648	0.961484	1.00713	1.04747	152	16.9218	8.19189	Molecular function unknown	-	Unclassified	Biological_process unknown	-
PHPT1	29085	24475861	14 kDa phosphohistidine phosphatase isoform 3	10.4	2	1	1	4	4.0003	3.06122	1.01749	1.14778	0.829203	1.05452	1.33733	125	13.8237	6.07471	Phosphoprotein phosphatase activity	Cytoplasm	Enzyme: Phosphatase	Biological_process unknown	-
SEPHS1	22929	307219240	Selenide, water dikinase 1 isoform 3	10.28	4	2	2	6	2.47227	1.95501	1.7404	1.13018	1.02696	0.85844	0.93759	321	35.456	5.21143	ATP binding	-	Enzyme: Synthase	Metabolism;Energy pathways	-
NNT	23530	122939155	NAD(P) transhydrogenase, mitochondrial	10.04	3	8	8	18	2.37199	2.07005	1.73594	0.950696	0.95737	0.985032	0.906879	1086	113.823	8.08936	Oxidoreductase activity	Mitochondrial membrane	Enzyme: Oxidoreductase	Energy pathways	TM
LEPRE1	64175	226371643	Prolyl 3-hydroxylase 1 isoform 2	9.9	4	5	5	16	3.54697	1.09642	2.33405	1.0906	1.06482	1.11487	0.960167	697	78.8721	5.57959	Catalytic activity	Cytoplasm	Enzyme: Hydroxylase	Metabolism;Energy pathways	P4HC
ARPP19	10776	5729732	CAMP-regulated phosphoprotein 19	9.82	9	1	1	2	2.31247	1.96834	1.02968	1.12235	0.757516	1.11772	1.08315	112	12.3153	9.08545	Molecular function unknown	Cytoplasm	Unclassified	Cell communication;Signal transduction	-
IFI16	3428	530364640	PREDICTED: gamma-interferon-inducible protein 16 isoform X1	9.76	4	3	3	10	19.5541	4.44394	5.48609	1.32202	0.953058	0.974548	1.03157	789	88.6447	9.29053	Transcription regulator activity	Nucleus	Transcription regulatory protein	Regulation of cell growth	HIN
MAGED2	10916	29171705	Melanoma-associated antigen D2	9.74	1	3	3	7	2.60276	1.7672	0.941117	1.18818	1.19718	1.18823	1.13605	606	64.9144	9.31982	Molecular function unknown	Nucleus	Unclassified	Cell growth and/or maintenance	MAGE
DTD1	92675	530426043	PREDICTED: D-tyrosyl-tRNA(Tyr) deacylase 1 isoform X2	9.7	2	1	1	11	2.96474	9.06232	1.792	1.46887	0.772505	0.765827	0.852716	165	18.7364	8.36768	ATPase activity	Nucleus	Enzyme: Ligase	Metabolism;Energy pathways	-
PFDN1	5201	530380590	PREDICTED: prefoldin subunit 1 isoform X1	9.57	2	1	1	4	2.68621	2.43169	1.98347	0.928538	0.989359	1.05053	1.04848	115	13.202	6.31592	Chaperone activity	Cytoplasm	Chaperone	Protein metabolism	CC
RPE	6120	506949366	Ribulose-phosphate 3-epimerase isoform 3	9.55	3	1	1	12	3.66164	4.58728	1.4973	0.914644	1.05714	1.0314	0.982877	199	21.7247	5.80811	Racemase and epimerase activity	Cytoplasm	Enzyme: Epimerase	Metabolism;Energy pathways	-
PRKCA	5578	4506067	Protein kinase C alpha type	9.38	5	3	3	10	2.38189	2.24141	1.99777	1.2593	0.987243	0.915465	1.06278	672	76.7141	7.04932	Protein serine/threonine kinase activity	Cytoplasm	Serine/threonine kinase	Cell communication;Signal transduction	C1;C2;S_T_kinase
FN1	2335	47132549	Fibronectin isoform 6	9.33	26	11	11	57	4.93992	1.48046	0.961956	1.01466	0.961384	0.957927	1.08942	2176	239.486	5.88428	Extracellular matrix structural constituent	Extracellular;Nucleus	Extracellular matrix protein	Cell growth and/or maintenance	FN1;FN2;FN3;RGD;SP
BZW2	28969	7661744	Basic leucine zipper and W2 domain-containing protein 2	9.31	1	3	3	17	3.90435	3.00937	1.99365	1.09122	1.00355	0.981613	0.974411	419	48.132	6.68311	Translation regulator activity	Nucleolus	Translation regulatory protein	Protein metabolism	-
PFDN6	10471	297747286	Prefoldin subunit 6	9.3	1	1	1	3	2.93875	2.70993	0.950277	0.889046	1.07446	0.869553	0.991218	129	14.5738	8.88037	Chaperone activity	-	Chaperone	Protein metabolism	CC
PITPNB	23760	6912594	Phosphatidylinositol transfer protein beta isoform isoform 1	9.23	3	2	2	4	2.0834	1.8909	1.53106	0.92071	1.06172	0.998148	1.07942	271	31.5199	6.87354	Transporter activity	Cytoplasm	Transport/cargo protein	Transport	-
PEA15	8682	4505705	Astrocytic phosphoprotein PEA-15	9.23	2	1	1	2	2.3317	2.23474	1.06398	0.70773	0.904785	0.93653	1.10856	130	15.0308	5.021	Transporter activity	Cytoplasm	Transport/cargo protein	Cell communication;Signal transduction	DED;NES
PSMF1	9491	578835639	PREDICTED: proteasome inhibitor PI31 subunit isoform X3	9.2	4	1	1	10	3.05092	4.27445	1.25049	0.944063	0.77616	0.999842	1.14803	261	28.6676	6.1001	Protease inhibitor activity	Nuclear membrane	Protease inhibitor	Protein metabolism	-
P4HA2	8974	63252891	Prolyl 4-hydroxylase subunit alpha-2 isoform 2	9.01	4	3	3	9	2.28572	1.69639	2.49376	1.04653	1.04352	0.940216	0.997896	533	60.5946	5.70654	Catalytic activity	Endoplasmic reticulum	Enzyme: Hydroxylase	Metabolism;Energy pathways;Peptide metabolism	P4HC;SP
TGFBI	7045	4507467	Transforming growth factor-beta-induced protein ig-h3	8.93	1	3	3	20	2.19404	0.80661	1.13679	1.12758	0.967436	0.985954	0.944185	683	74.634	7.7085	Receptor binding	Extracellular	Ligand	Cell communication;Signal transduction	SP
COPG2	26958	109134349	Coatomer subunit gamma-2	8.84	1	3	4	10	2.05878	2.24515	1.65984	0.963375	1.00193	0.926121	1.06421	871	97.5596	5.80811	Transporter activity	Cytoplasm	Transport/cargo protein	Transport	ADAP
AIP	9049	201860300	AH receptor-interacting protein	8.79	1	2	2	17	2.45523	3.49184	1.72364	0.786743	1.01348	1.02129	1.01826	330	37.6121	6.29053	Transcription regulator activity	Nucleus	Transcription regulatory protein	Regulation of nucleobase, nucleoside, nucleotide and nucleic acid metabolism	TPR
CD74	972	68448537	HLA class II histocompatibility antigen gamma chain isoform c	8.75	4	1	1	4	4.68701	2.79898	1.3409	0.929403	1.0173	0.952915	1.134	160	18.3164	10.272	MHC class I receptor activity;MHC class II receptor activity	Plasma membrane	MHC complex protein	Immune response	TM
UROD	7389	71051616	Uroporphyrinogen decarboxylase	8.72	2	2	2	4	4.09063	3.88484	1.61665	0.816255	1.02332	0.991588	1.04483	367	40.7608	6.13818	Carboxy-lyase activity	Cytoplasm	Enzyme: Decarboxylase	Metabolism;Energy pathways	-
PURA	5813	5032007	Transcriptional activator protein Pur-alpha	8.7	1	2	2	10	2.63781	7.27006	2.28347	1.08076	1.11539	0.893842	0.861746	322	34.8894	6.44287	Transcription factor activity	Nucleus	Transcription factor	Regulation of nucleobase, nucleoside, nucleotide and nucleic acid metabolism	-
PPAT	5471	29570798	Amidophosphoribosyltransferase proprotein	8.7	1	2	2	4	2.80081	2.83414	1.82504	1.00341	1.11592	1.17541	1.04112	517	57.3624	6.75635	Catalytic activity	Nucleus	Enzyme: Ribosyltransferase	Metabolism;Energy pathways	-
IRF2BPL	64207	33457336	Interferon regulatory factor 2-binding protein-like	8.67	2	3	5	15	2.32593	1.90185	1.03294	0.993175	1.11302	0.968736	1.00626	796	82.607	8.23584	Molecular function unknown	Nucleus	Unclassified	Biological_process unknown	CC
PRPS1	5631	4506127	Ribose-phosphate pyrophosphokinase 1 isoform 1	8.49	2	1	2	4	2.64248	2.49837	1.3872	0.878156	1.03108	1.08219	1.16682	318	34.8119	6.97607	Ligase activity	-	Enzyme: Ligase	Metabolism;Energy pathways	-
ICAM1	3383	167466198	Intercellular adhesion molecule 1	8.46	1	5	5	34	2.34528	0.778438	0.748887	1.09321	1.01103	0.992141	0.964644	532	57.789	7.98682	Cell adhesion molecule activity	Plasma membrane	Adhesion molecule	Cell communication;Signal transduction	Ig_LIKE;IG;TM;SP
TP53RK	112858	41327715	TP53-regulating kinase	8.3	1	1	1	8	2.64055	2.85397	1.21113	0.791021	1.24463	1.06925	1.00552	253	28.1428	9.53955	Protein serine/threonine kinase activity	Nucleus	Serine/threonine kinase	Cell communication;Signal transduction	KOW;NLS
MAP1B	4131	153945728	Microtubule-associated protein 1B	8.06	4	12	12	32	2.3251	2.55356	0.829257	0.99976	0.91781	0.950925	1.02159	2468	270.468	4.80518	Cytoskeletal protein binding	Cytoplasm	Cytoskeletal associated protein	Cell growth and/or maintenance	CC
BLVRA	644	33589854	Biliverdin reductase A	7.77	1	2	2	6	3.37397	3.66368	1.16514	1.083	1.03627	0.844475	1.05827	296	33.4073	6.44287	Oxidoreductase activity	Cytoplasm	Enzyme: Oxidoreductase	Metabolism;Energy pathways	-
GMFB	2764	4758442	Glia maturation factor beta	7.75	2	1	1	2	2.25135	2.41175	1.09431	0.894182	1.08649	1.03632	1.02267	142	16.7025	5.2876	Growth factor activity	Cytoplasm	Growth factor	Cell differentiation;Cell proliferation	ADF
SMS	6611	530421239	PREDICTED: spermine synthase isoform X2	7.64	4	1	1	2	3.99495	2.50897	1.62392	0.92803	0.839399	0.853303	1.17838	275	31.0828	4.93213	Transferase activity	-	Enzyme: Synthase	Metabolism;Energy pathways	-
SBDS	51119	28416940	Ribosome maturation protein SBDS	7.6	1	1	1	1	2.03834	2.60871	1.6228	0.874324	0.7687	0.921099	1.14544	250	28.7453	8.74854	Molecular function unknown	Nucleolus	Unclassified	Biological_process unknown	-
ARHGEF1	9138	39777604	Rho guanine nucleotide exchange factor 1 isoform 3	7.39	9	4	4	13	2.20428	2.86274	1.021	0.970646	1.00578	0.97989	1.3072	879	98.7065	5.56689	Guanyl-nucleotide exchange factor activity	Cytoplasm	Guanine nucleotide exchange factor	Cell communication;Signal transduction	RHOGEF;PH;CC
YARS	8565	4507947	Tyrosine--tRNA ligase, cytoplasmic	7.39	1	2	2	3	2.02935	2.02532	1.4283	0.773729	0.887816	1.03398	1.04174	528	59.1061	7.04932	Ligase activity	Cytoplasm	Enzyme: Ligase	Metabolism;Energy pathways	-
ANP32E	81611	210147571	Acidic leucine-rich nuclear phosphoprotein 32 family member E isoform 3	7.27	6	1	1	4	4.16757	3.07902	2.15207	0.897195	1.08354	0.939982	1.03312	220	25.1101	3.73877	Molecular function unknown	Nucleus	Unclassified	Biological_process unknown	CC;LRR
PDAP1	11333	7657441	28 kDa heat- and acid-stable phosphoprotein	7.18	1	1	1	8	2.88148	2.88191	1.47093	0.949462	0.967085	0.951414	1.01038	181	20.6176	8.86572	Growth factor binding	Extracellular	Secreted polypeptide	Cell communication;Signal transduction	CC
ME1	4199	4505143	NADP-dependent malic enzyme	6.99	1	2	2	6	2.27524	1.18455	0.950469	0.965428	0.915182	0.867466	1.08082	572	64.1091	6.12549	Carboxy-lyase activity	Cytoplasm	Enzyme: Decarboxylase	Metabolism;Energy pathways	CC
DCUN1D1	54165	530374793	PREDICTED: DCN1-like protein 1 isoform X1	6.97	2	1	1	4	2.16224	1.24246	1.03342	0.884275	0.994763	0.910145	1.09456	244	28.2871	4.98291	Molecular function unknown	-	Unclassified	Biological_process unknown	-
C12orf5	57103	578822638	PREDICTED: fructose-2,6-bisphosphatase TIGAR isoform X1	6.97	2	1	1	2	5.19017	2.63943	1.66418	0.995253	0.916957	0.927322	1.18719	244	26.8625	6.68311	Hydrolase activity	-	Enzyme: Hydrolase	Metabolism;Energy pathways	-
GTF2F1	2962	156104891	General transcription factor IIF subunit 1	6.77	1	3	3	6	2.01023	2.31789	1.68605	0.753146	1.18377	1.05415	1.03396	517	58.2051	7.48877	Transcription factor activity	Nucleus	Transcription factor	Regulation of nucleobase, nucleoside, nucleotide and nucleic acid metabolism	CC
CDCP1	64866	530373023	PREDICTED: CUB domain-containing protein 1 isoform X1	6.75	3	3	3	9	2.28592	2.93176	1.14879	1.25438	1.0559	1.06216	1.04857	770	85.9554	7.63525	Molecular function unknown;Cell adhesion molecule activity	Plasma membrane	Adhesion molecule;Unclassified	Cell communication;Signal transduction;Cell adhesion;Cell-cell adhesion	SP;CUB;TM
PREP	5550	530383854	PREDICTED: prolyl endopeptidase isoform X1	6.68	2	1	2	3	4.99356	5.56264	1.53556	0.738223	1.0101	1.01819	1.08642	449	51.7363	4.99561	Serine-type peptidase activity	Cytoplasm	Serine protease	Protein metabolism	-
PLAA	9373	72534670	Phospholipase A-2-activating protein	6.67	1	3	3	10	3.90613	4.96008	1.59896	0.886887	0.981305	1.1784	1.07761	795	87.1014	6.3667	Receptor signaling complex scaffold activity	Cytoplasm	Adapter molecule	Cell communication;Signal transduction	WD40
GPC1	2817	167001141	Glypican-1	6.63	1	2	2	8	2.22454	1.56061	0.667259	1.00689	1.06713	1.14083	1.03957	558	61.641	7.29834	Receptor activity	Plasma membrane	Cell surface receptor	Cell communication;Signal transduction	SP
EREG	2069	4557567	Proepiregulin	6.51	1	1	1	4	2.35198	1.61106	2.09466	0.882201	0.949449	1.37771	1.39014	169	19.0314	7.53271	Growth factor activity	Extracellular	Growth factor	Cell communication;Signal transduction	TM;EGF;SP
GART	2618	209869993	Trifunctional purine biosynthetic protein adenosine-3 isoform 1	6.44	3	3	3	20	2.03227	2.15664	1.12322	1.10739	1.06173	0.96345	1.05663	1010	107.699	6.69775	Ligase activity	Cytosol	Enzyme: Transferase	Regulation of nucleobase, nucleoside, nucleotide and nucleic acid metabolism	-
PYCRL	65263	198041662	Pyrroline-5-carboxylate reductase 3	6.29	1	1	1	2	2.0274	3.60398	0.944484	0.788167	1.06415	0.892856	1.14884	286	29.8735	8.104	Oxidoreductase activity	-	Enzyme: Oxidoreductase	Metabolism;Energy pathways	-
SPP1	6696	352962174	Osteopontin isoform 4	6.23	5	1	1	2	2.92392	1.01896	1.64837	0.90426	0.920304	0.951434	1.10016	273	30.757	4.58936	Cell adhesion molecule activity	Extracellular	Adhesion molecule	Cell growth and/or maintenance	SP
UFD1L	7353	578837388	PREDICTED: ubiquitin fusion degradation protein 1 homolog isoform X3	6.17	5	1	1	2	2.75507	2.80252	1.95703	0.951627	0.932772	0.917313	0.907769	243	27.1307	5.97314	Ubiquitin-specific protease activity	Nucleus	Ubiquitin proteasome system protein	Protein metabolism	-
RTCA	8634	4506589	RNA 3'-terminal phosphate cyclase isoform b	6.01	3	2	2	16	2.4278	1.84582	1.17146	0.837286	1.11999	0.953702	0.930163	366	39.3114	7.85498	RNA binding	Nucleus	RNA binding protein	Regulation of nucleobase, nucleoside, nucleotide and nucleic acid metabolism	-
HTATSF1	27336	253970456	HIV Tat-specific factor 1	5.96	1	4	4	9	2.00956	1.32309	1.75534	1.06949	0.947688	0.974992	0.914154	755	85.8006	4.39893	Transcription factor activity	Nucleus	Transcription factor	Regulation of nucleobase, nucleoside, nucleotide and nucleic acid metabolism	RRM
MFI2	4241	134244281	Melanotransferrin isoform 1	5.83	4	3	3	6	2.82611	1.58777	2.69791	1.01916	1.17086	0.933264	1.20336	738	80.1633	5.93506	Molecular function unknown	Plasma membrane	Unclassified	Immune response	SP;TR_FER
SEPT11	55752	8922712	Septin-11	5.83	4	1	1	1	2.33598	2.28889	2.16941	1.27849	1.44682	1.2473	1.50385	429	49.3672	6.81494	GTPase activity	Perinuclear region	GTPase	Cell cycle;Vesicle-mediated transport	CC
NRP2	8828	41872557	Neuropilin-2 isoform 6	5.77	6	2	2	4	3.13016	0.573862	1.35933	0.963599	0.906859	0.887051	1.13088	555	62.3909	6.48096	Receptor activity	Plasma membrane	Cell surface receptor	Signal transduction;Cell communication	SP;CUB;F58C;MAM;TM
CTPS1	1503	148491070	CTP synthase 1	5.75	1	2	2	14	3.18975	2.67516	1.89308	0.854239	1.07395	0.85469	1.19525	591	66.648	6.45557	Ligase activity	Cytoplasm	Enzyme: Ligase	Metabolism;Energy pathways	-
PDXP	57026	10092677	Pyridoxal phosphate phosphatase	5.74	1	1	1	2	3.97817	3.81425	0.755376	0.849807	0.908863	1.04408	1.17615	296	31.6783	6.55127	Acid phosphatase activity	-	Enzyme: Phosphatase	Metabolism;Energy pathways	-
NAMPT	10135	5031977	Nicotinamide phosphoribosyltransferase	5.7	1	2	2	18	2.06586	1.44862	1.22382	1.03316	0.912031	0.969721	1.07667	491	55.4866	7.15186	Transferase activity	Extracellular	Cytokine	Anti-apoptosis	-
HEATR2	54919	157388904	HEAT repeat-containing protein 2	5.61	1	3	3	10	2.30948	1.33999	1.59647	0.951021	1.11926	1.18179	0.904381	855	93.4621	6.41748	Molecular function unknown	-	Unclassified	Biological_process unknown	HEAT
CSPG4	1464	47419930	Chondroitin sulfate proteoglycan 4	5.6	1	6	6	9	2.08484	2.46013	0.826501	0.951478	1.34282	1.09948	1.05545	2322	250.382	5.46533	Protein binding	Plasma membrane	Integral membrane protein	Cell communication;Signal transduction	SP;TM;LAMG
PSMG2	56984	312596924	Proteasome assembly chaperone 2 isoform 2	5.58	2	1	1	6	3.12596	2.02487	1.7253	0.882965	1.01169	0.946328	1.00845	233	26.3045	7.95752	Molecular function unknown	Nucleus	Cell cycle control protein	Cell communication;Signal transduction	-
PPP1R18	170954	145386517	Phostensin	5.55	1	2	2	15	2.47451	3.11496	1.20863	0.995629	0.950516	0.988364	0.931763	613	67.9015	5.40186	Molecular function unknown	Cell junction	Unclassified	Biological_process unknown	-
CAST	831	545746427	Calpastatin isoform o	5.5	24	3	3	12	3.41105	5.11984	1.50247	1.00869	0.99734	0.948549	1.09831	636	68.9662	4.88135	Protease inhibitor activity	Nucleus;Cytoplasm;Perinuclear region	Protease inhibitor	Protein metabolism	CC
PSMB9	5698	4506205	Proteasome subunit beta type-9 proprotein	5.48	1	1	1	2	7.95983	3.29894	6.54827	0.994626	0.95938	1.12454	0.908688	219	23.2495	5.03369	Transcription regulator activity	Nucleus	Transcription regulatory protein	Cell cycle	-
NAGK	55577	530367798	PREDICTED: N-acetyl-D-glucosamine kinase isoform X1	5.46	2	1	1	2	2.16004	3.40763	1.28307	0.985048	1.00807	1.02257	1.09433	293	31.9973	6.99072	Catalytic activity	-	Enzyme: Phosphotransferase	Metabolism;Energy pathways	-
SHMT1	6470	528881075	Serine hydroxymethyltransferase, cytosolic isoform 3	5.22	3	1	1	2	2.67255	5.13707	0.963179	0.97778	0.974709	0.945009	1.03231	345	37.6484	8.32373	Methyltransferase activity;RNA binding	Cytoplasm	Enzyme: Methyltransferase;RNA binding protein	Metabolism;Energy pathways	-
PTGR2	145482	226246680	Prostaglandin reductase 2	5.13	1	1	1	1	3.51801	5.55267	1.75034	1.38379	1.13046	0.949803	1.301	351	38.4743	5.41455	Catalytic activity	-	Enzyme: Dehydrogenase	Metabolism;Energy pathways	-
RAD23B	5887	347800665	UV excision repair protein RAD23 homolog B isoform 3	5.04	3	1	1	20	2.11178	2.30317	1.47973	0.789289	0.80972	1.03426	1.08968	337	34.9832	4.67822	DNA binding	Nucleus	DNA repair protein	Regulation of nucleobase, nucleoside, nucleotide and nucleic acid metabolism	UBQ;UBA;STI1
UBXN1	51035	554506522	UBX domain-containing protein 1 isoform 3	5.04	3	1	1	4	2.41223	3.66846	1.68473	0.922439	1.03553	0.926218	1.02133	238	26.999	7.95752	Ubiquitin binding	-	Ubiquitin proteasome system protein	Proteolysis and peptidolysis	UBX;UBA;CC
AP3B1	8546	419636284	AP-3 complex subunit beta-1 isoform 2	4.98	4	3	3	13	3.01529	2.89794	1.4666	1.15661	1.06289	0.994929	1.03675	1045	116.122	6.30322	Receptor signaling complex scaffold activity	Plasma membrane;Nucleus;Cytoplasm	Adapter molecule	Protein metabolism	ADAP
CUL4B	8450	121114302	Cullin-4B isoform 2	4.92	5	2	4	34	3.71258	3.64482	1.36514	0.910322	1.08982	1.06613	1.06889	895	102.235	7.94287	Ubiquitin-specific protease activity	Nucleus	Ubiquitin proteasome system protein	Protein metabolism	CULL
PSME1	5720	528078353	Proteasome activator complex subunit 1 isoform 3	4.72	4	1	1	3	2.51658	2.37468	1.61831	0.920322	1.11054	0.864774	0.937022	233	26.8529	5.78271	Ubiquitin-specific protease activity	Nucleus	Ubiquitin proteasome system protein	Protein metabolism	CC
EML2	24139	6912356	Echinoderm microtubule-associated protein-like 2 isoform 2	4.62	5	2	2	6	3.20152	1.83525	0.720775	0.965227	1.102	0.993006	1.09764	649	70.6341	6.31592	Cytoskeletal protein binding	Nucleus	Cytoskeletal associated protein	Cell growth and/or maintenance	WD40
GNL1	2794	38788319	Guanine nucleotide-binding protein-like 1	4.61	1	2	2	8	2.93671	2.76942	0.820968	1.12019	1.03093	0.893507	0.95029	607	68.6185	5.79541	Molecular function unknown	Nucleus;Cytoplasm	Unclassified	Cell communication;Signal transduction	-
ADH5	128	71565154	Alcohol dehydrogenase class-3	4.55	1	1	1	2	3.06059	3.69014	1.36186	0.997303	0.957134	0.920851	1.0823	374	39.6984	7.48877	Oxidoreductase activity	Cytoplasm	Enzyme: Oxidoreductase	Metabolism;Energy pathways	-
GFPT1	2673	205277386	Glutamine--fructose-6-phosphate aminotransferase [isomerizing] 1 isoform 2	4.41	2	2	2	4	2.26558	1.67715	1.10123	0.970392	0.952049	0.967166	1.02898	681	76.7103	6.84424	Transaminase activity	Cytoplasm	Enzyme: Aminotransferase	Metabolism;Energy pathways	SIS
RNF25	64320	34878787	E3 ubiquitin-protein ligase RNF25	4.36	1	1	1	2	2.02433	1.99805	1.39618	0.735885	1.50331	1.11128	1.07052	459	51.1867	6.53662	Ubiquitin-specific protease activity	Nucleus	Ubiquitin proteasome system protein	Protein metabolism	RWD;RING
RNPEP	6051	40316915	Aminopeptidase B	4.15	2	2	2	8	2.55069	1.91919	1.67796	1.29253	0.814339	1.06963	0.893081	650	72.5495	5.74463	Aminopeptidase activity	Golgi apparatus	Aminopeptidase	Protein metabolism	-
ATXN10	25814	266453278	Ataxin-10 isoform 2	4.14	2	1	1	4	2.63174	2.561	2.0103	1.13425	1.08424	0.990805	1.01137	411	46.2572	5.08447	Molecular function unknown	-	Unclassified	Biological_process unknown	-
CRELD2	79174	546231991	Cysteine-rich with EGF-like domain protein 2 isoform d	4.05	6	1	1	2	3.75129	1.29438	2.65852	1.3142	1.06987	0.760218	0.751017	321	34.9346	4.58936	Calcium ion binding	Extracellular	Calcium binding protein	Cell communication;Signal transduction	SP;EGFL;EGFCA;EGF;FU
CASK	8573	578838134	PREDICTED: peripheral plasma membrane protein CASK isoform X4	3.95	6	2	2	11	2.3014	0.742606	0.904141	1.05831	0.884191	0.900633	1.05279	885	100.74	6.31592	Protein serine/threonine kinase activity	Plasma membrane	Serine/threonine kinase	Cell communication;Signal transduction	S_T_kinase;PDZ;SH3;GuKinase;L27
RABGAP1L	9910	344217735	Rab GTPase-activating protein 1-like isoform D	3.95	6	1	1	1	2.12552	2.36848	1.58165	1.03022	0.960033	0.932027	1.04301	253	29.0198	5.32568	GTPase activator activity	-	GTPase activating protein	Biological_process unknown	PTB;TBC
HAT1	8520	578805046	PREDICTED: histone acetyltransferase type B catalytic subunit isoform X1	3.87	2	1	1	2	3.24708	2.06655	2.14138	1.28944	0.957884	0.810854	0.996916	413	48.9746	5.69385	Acyltransferase activity	Nucleus	Enzyme: Acyltransferase	Metabolism	CC;NLS
NAA15	80155	530378196	PREDICTED: N-alpha-acetyltransferase 15, NatA auxiliary subunit isoform X1	3.82	2	2	2	23	2.16748	1.48839	1.32006	1.02755	1.06567	1.05409	1.07631	865	101.137	7.41553	Transferase activity	Cytoplasm;Nucleus	Enzyme: Transferase	Metabolism;Energy pathways	CC;TPR
COL6A1	1291	578836441	PREDICTED: collagen alpha-1(VI) chain isoform X1	3.8	2	2	2	4	2.32524	1.24926	1.23772	0.887486	1.02681	0.946721	0.931367	841	88.1077	5.31299	Extracellular matrix structural constituent	Extracellular	Extracellular matrix protein	Cell growth and/or maintenance	VWA;COLL;SP
SNX5	27131	540344544	Sorting nexin-5 isoform b	3.68	2	1	1	2	2.18957	2.16942	1.16837	0.984805	0.955708	0.971487	0.958735	299	34.8831	8.39697	Transporter activity	Endosome	Transport/cargo protein	Transport	PX
MRPS23	51649	16554604	28S ribosomal protein S23, mitochondrial	3.68	1	1	1	1	2.60132	3.71708	2.4613	1.18339	1.10235	0.739953	0.740394	190	21.7573	8.89502	Structural constituent of ribosome	Mitochondrion	Ribosomal subunit	Protein metabolism	-
LNPEP	4012	61742775	Leucyl-cystinyl aminopeptidase isoform 2	3.66	2	3	3	5	2.31979	1.04169	1.56631	1.4002	0.829803	0.73793	0.816139	1011	115.562	5.73193	Aminopeptidase activity	Plasma membrane	Aminopeptidase	Protein metabolism	TM
PGM2	55276	578808564	PREDICTED: phosphoglucomutase-2 isoform X1	3.59	2	1	1	1	4.30827	2.56109	2.24014	0.911576	0.837174	1.07614	0.97758	473	53.0067	6.41748	Catalytic activity	-	Enzyme: Phosphotransferase	Metabolism;Energy pathways	-
DCTN1	1639	205277396	Dynactin subunit 1 isoform 4	3.51	6	2	2	6	4.09115	6.76568	1.42523	1.36429	1.01139	0.992083	1.01595	1139	126.654	5.42725	Structural constituent of cytoskeleton	Centrosome	Cytoskeletal protein	Transport	CC
LPHN2	23266	530362226	PREDICTED: latrophilin-2 isoform X8	3.48	12	3	3	9	2.82849	1.02687	2.43038	0.965367	0.976674	1.03382	1.07619	1177	132.16	7.07861	G-protein coupled receptor activity	Plasma membrane	G protein coupled receptor	Cell communication;Signal transduction	OLF;HRM;GPS;SP;TM
NMT1	4836	10835073	Glycylpeptide N-tetradecanoyltransferase 1	3.43	6	2	2	10	2.67181	1.8605	1.4124	0.934564	0.958615	0.880848	1.07151	496	56.7699	7.79639	Molecular function unknown;Acyltransferase activity	Ribosome	Enzyme: Acyltransferase;Unclassified	Metabolism;Energy pathways;Protein metabolism	-
TSTA3	7264	4507709	GDP-L-fucose synthase	3.43	4	1	1	6	3.67306	5.02416	0.675899	0.931545	1.06115	0.830196	0.80261	321	35.87	6.59521	Oxidoreductase activity	Cytoplasm	Enzyme: Oxidoreductase	Metabolism;Energy pathways	-
ZC3H15	55854	118150660	Zinc finger CCCH domain-containing protein 15	3.29	1	1	1	6	2.04123	1.79959	1.12608	0.968183	0.996488	0.887107	0.98812	426	48.5726	5.31299	DNA binding	Nucleus;Cytoplasm	DNA binding protein	Biological_process unknown	ZnF_C3H1;CC
KIF2C	11004	530361649	PREDICTED: kinesin-like protein KIF2C isoform X3	3.28	4	1	1	2	2.27506	1.77044	1.33542	1.0532	1.03974	0.909215	1.34889	671	75.5132	7.56201	Motor activity	Cytoplasm	Motor protein	Cell growth and/or maintenance	CC;NLS
MMP1	4312	225543094	Interstitial collagenase isoform 2	3.23	2	1	1	2	2.73622	2.10334	2.47322	0.914414	0.886481	1.12705	0.860499	403	46.2367	6.771	Metallopeptidase activity	Extracellular	Metallo protease	Protein metabolism	ZnMc;HX;SP
EIF4G3	8672	10092601	Eukaryotic translation initiation factor 4 gamma 3 isoform 3	3.15	3	2	6	9	3.43843	2.13164	2.93085	0.922989	1.07247	1.0613	1.02658	1585	176.542	5.37646	Translation regulator activity	Cytoplasm	Translation regulatory protein	Protein metabolism	MIF4G;CC
GRHPR	9380	6912396	Glyoxylate reductase/hydroxypyruvate reductase	3.05	1	1	1	2	2.01241	2.76341	1.45347	0.994681	0.928132	0.91676	0.895076	328	35.6457	7.38623	Catalytic activity	Cytoplasm	Enzyme: Reductase	Metabolism;Energy pathways	2HD
PPP6R3	55291	13489083	Serine/threonine-protein phosphatase 6 regulatory subunit 3 isoform 5	2.9	19	2	2	8	2.68233	2.79298	1.48051	1.32867	0.845467	0.997323	0.942516	793	88.8963	4.58936	Molecular function unknown	Cytoplasm	Unclassified	Biological_process unknown	CC
C4orf27	54969	157388914	UPF0609 protein C4orf27	2.89	1	1	1	1	2.05701	1.30028	1.31587	0.942346	1.06893	1.05026	1.20905	346	39.411	6.80029	Molecular function unknown	-	Unclassified	Biological_process unknown	-
CCBL2	56267	56713256	Kynurenine--oxoglutarate transaminase 3 isoform 2	2.86	2	1	1	1	2.9918	2.14126	1.27401	0.960147	0.888876	0.909833	0.990953	420	47.7225	6.80029	Transaminase activity	-	Enzyme: Aminotransferase	Metabolism;Energy pathways	-
ELMO2	63916	530418289	PREDICTED: engulfment and cell motility protein 2 isoform X7	2.79	3	1	1	2	2.0796	2.53816	1.36851	0.913726	1.08924	1.01929	1.25148	537	62.0958	6.27783	Molecular function unknown	Cytoplasm	Unclassified	Signal transduction;Cell growth and/or maintenance;Cell migration	PH;LZ
MICALL1	85377	578837458	PREDICTED: MICAL-like protein 1 isoform X3	2.79	4	2	2	4	2.9182	1.65408	1.64103	0.970447	0.902307	0.988376	1.00402	788	84.7308	7.2251	Structural constituent of cytoskeleton	-	Cytoskeletal protein	Cell communication;Signal transduction	CH;LIM;CC
DIS3	22894	530402172	PREDICTED: exosome complex exonuclease RRP44 isoform X1	2.76	4	1	1	2	2.78061	2.46201	1.6453	0.854618	0.907183	0.810337	1.2156	796	90.5266	6.96143	RNA binding	Nucleus	RNA binding protein	Regulation of nucleobase, nucleoside, nucleotide and nucleic acid metabolism	PINc
KPNA6	23633	6912478	Importin subunit alpha-7	2.61	2	1	1	2	3.01054	2.20357	1.4565	0.998614	1.26369	0.926448	1.0802	536	59.9915	4.98291	Receptor signaling complex scaffold activity	Nucleus	Adapter molecule	Transport	ARM
MORF4L1	10933	5803102	Mortality factor 4-like protein 1 isoform 1	2.48	2	1	1	1	2.43454	3.36637	0.547494	1.02333	0.96239	0.884806	0.869687	323	37.2073	9.18799	Transcription regulator activity	Nucleus	Transcription regulatory protein	Regulation of nucleobase, nucleoside, nucleotide and nucleic acid metabolism;Regulation of gene expression, epigenetic	CHROMO
ARHGAP17	55114	578828586	PREDICTED: rho GTPase-activating protein 17 isoform X6	2.32	7	1	1	2	2.29422	2.20467	1.13491	0.794491	1.06216	1.06942	1.06401	775	84.2938	7.86963	GTPase activator activity	Cytoplasm	GTPase activating protein	Cell communication;Signal transduction	BAR;RHOGAP;CC
SSFA2	6744	566559898	Sperm-specific antigen 2 isoform 4	2.31	6	2	2	5	2.899	1.32291	0.489286	1.16191	1.06404	0.999321	1.44468	1084	119.132	5.33838	Molecular function unknown	Plasma membrane	Unclassified	Biological_process unknown	CC
SCPEP1	59342	530412626	PREDICTED: retinoid-inducible serine carboxypeptidase isoform X1	2.17	2	1	1	2	2.8904	1.33155	2.23081	0.906117	0.869068	0.867938	0.919145	414	46.3504	5.13525	Carboxypeptidase activity	Cytoplasm	Carboxypeptidase	Protein metabolism	SP
GIT1	28964	41393573	ARF GTPase-activating protein GIT1 isoform 2	1.97	2	1	1	4	2.38136	1.91238	1.13634	0.900139	1.12838	0.953115	1.20676	761	84.2888	6.80029	GTPase activator activity	Cytoplasm	GTPase activating protein	Cell communication;Signal transduction	ARFGAP;CC
CARS	833	21269877	Cysteine--tRNA ligase, cytoplasmic isoform a	1.93	6	1	1	2	2.31627	2.96323	1.14148	0.803231	0.995848	0.890002	0.98087	726	82.7939	7.02002	Ligase activity	Cytoplasm	Enzyme: Ligase	Metabolism;Energy pathways	CC
ARMC6	93436	530415365	PREDICTED: armadillo repeat-containing protein 6 isoform X1	1.89	2	1	1	2	3.58736	7.24163	1.76769	1.36129	1.11549	0.801586	1.04542	476	51.5152	6.04932	Molecular function unknown	-	Unclassified	Signal transduction	ARM
KIAA1462	57608	530392358	PREDICTED: junctional protein associated with coronary artery disease isoform X2	1.88	2	1	1	2	2.32394	1.06688	1.34961	0.941322	1.11315	1.41188	1.19459	1221	133.281	6.65381	Molecular function unknown	-	Unclassified	Biological_process unknown	-
ARFGAP2	84364	338827663	ADP-ribosylation factor GTPase-activating protein 2 isoform 2	1.83	6	1	1	6	2.09346	2.64125	1.11397	0.821979	1.0135	0.965794	1.23453	493	53.4437	8.49951	GTPase activator activity	Nucleus	GTPase activating protein	Cell communication;Signal transduction	ARFGAP;CC
XIAP	331	32528299	E3 ubiquitin-protein ligase XIAP	1.81	1	1	1	2	3.91247	2.58172	1.96335	0.938166	1.09705	0.980068	0.98846	497	56.6484	6.65381	Ligase activity	Cytoplasm	Enzyme: Ligase	Anti-apoptosis	BIR;RING
HPS6	79803	31881785	Hermansky-Pudlak syndrome 6 protein	1.81	1	1	1	2	2.3515	3.50224	1.31872	1.19718	0.903393	0.995888	1.03929	775	82.9228	6.27783	Molecular function unknown	-	Unclassified	Biological_process unknown	SP
ELP2	55250	338968892	Elongator complex protein 2 isoform 5	1.72	6	1	1	4	2.01543	2.33324	1.50107	1.23709	0.850849	0.927234	0.957916	756	84.8342	5.98584	Receptor signaling complex scaffold activity	Nucleus	Adapter molecule	Cell communication;Signal transduction	WD40
AAK1	22848	148277037	AP2-associated protein kinase 1	1.56	1	1	1	4	3.46123	3.67625	1.9881	0.873451	1.08007	1.03649	1.03609	961	103.821	6.50732	Cytoskeletal protein binding	Cytoskeleton	Cytoskeletal associated protein	Transport	S_T_Y_Kinase
SEC24B	10427	112382214	Protein transport protein Sec24B isoform b	1.54	5	1	1	4	2.40795	1.31169	1.42989	1.01576	1.3839	1.19969	1.10416	1233	133.545	7.38623	Transporter activity	Cytoplasm	Transport/cargo protein	Transport	GEL
C4A	720	356582273	Complement C4-A isoform 2	1.53	5	1	1	8	4.66758	1.57904	1.00372	1.39167	0.945959	0.99582	1.09308	1698	187.586	7.12256	Complement activity	Extracellular	Complement protein	Immune response	ANATO;A2M;C345C;SP
LANCL1	10314	212274337	LanC-like protein 1	1.5	2	1	1	3	2.08867	5.38819	0.974805	1.24957	1.16843	1.12549	0.869736	399	45.2536	7.75244	G-protein coupled receptor activity	Plasma membrane	G protein coupled receptor	Immune response	TM
SEC24A	10802	578810097	PREDICTED: protein transport protein Sec24A isoform X3	1.45	2	1	1	2	2.17061	1.57566	1.48837	1.21815	0.954471	1.03167	1.09844	1035	113.765	7.66455	Transporter activity	Endoplasmic reticulum	Transport/cargo protein	Transport	GEL
RGS12	6002	578808216	PREDICTED: regulator of G-protein signaling 12 isoform X3	1.39	3	1	1	1	2.26809	1.29385	1.3389	0.936809	1.08502	0.948643	0.964556	646	68.6162	8.48486	GTPase activator activity	Nucleus	GTPase activating protein	Cell communication;Signal transduction	PDZ;PTB;RGS;RBD;GoLoco
CLIP1	6249	38044112	CAP-Gly domain-containing linker protein 1 isoform b	1.36	8	2	2	3	2.29183	3.11086	1.68444	0.929227	0.977615	0.942705	1.03885	1392	156.685	5.36377	Structural molecule activity	Microtubule;Cytoplasm	Structural protein	Cell growth and/or maintenance;Mitosis	ZnF_C2HC;CC
ITGA5	3678	56237029	Integrin alpha-5	1.33	1	1	1	4	2.76906	1.99534	1.78476	0.936064	1.05927	1.05111	1.0695	1049	114.465	5.77002	Receptor activity	Plasma membrane	Cell surface receptor	Cell communication;Signal transduction	INTA;SP;TM
SEL1L3	23231	578808372	PREDICTED: protein sel-1 homolog 3 isoform X3	1	4	1	1	1	2.64151	2.78911	0.95593	1.0049	0.930238	0.89289	1.00658	1097	125.119	7.1665	Molecular function unknown	-	Integral membrane protein	Biological_process unknown	SEL1;TM
CEP170	9859	578802431	PREDICTED: centrosomal protein of 170 kDa isoform X11	0.96	11	1	1	4	5.58281	4.60762	2.93195	1.18435	0.786094	0.725715	1.00505	1460	161.31	7.00537	Molecular function unknown	Nucleus;Cytoplasm	Unclassified	Biological_process unknown	FHA;CC
C16orf62	57020	530408446	PREDICTED: UPF0505 protein C16orf62 isoform X2	0.94	2	1	1	1	2.72524	2.04387	1.43104	0.995476	1.46548	0.841447	1.4436	959	107.872	7.6792	Molecular function unknown	Nucleus	Unclassified	Biological_process unknown	-
CCDC88A	55704	530367828	PREDICTED: girdin isoform X10	0.63	8	1	1	1	4.14264	4.46884	1.02026	1.04984	0.869563	0.827812	0.813396	955	111.945	5.31299	Structural constituent of cytoskeleton	Cytoskeleton	Cytoskeletal protein	Cell growth and/or maintenance;Cell migration	CC;SPECTRIN
FILIP1L	11259	109659847	Filamin A-interacting protein 1-like isoform 3	0.62	2	1	1	1	2.79698	2.72829	0.27441	1.08512	1.08943	0.902236	1.08963	1133	130.093	6.60986	Molecular function unknown	-	Unclassified	Biological_process unknown	CC
C16orf96	342346	530408022	PREDICTED: putative uncharacterized protein C16orf96 isoform X4	0.55	5	1	1	5	2.0718	3.47321	0.543509	0.980198	0.854724	0.936564	0.981968	1086	118.826	7.09326	-	-	-	-	-
TRIO	7204	45439359	Triple functional domain protein	0.32	2	2	2	2	2.56356	3.89643	0.520581	1.05116	0.796798	0.902888	1.16777	3097	346.683	6.3667	Guanyl-nucleotide exchange factor activity	Cytoplasm	Guanine nucleotide exchange factor	Cell communication;Signal transduction	SEC14;SPECTRIN;RHOGEF;PH;SH3;IGC2;S_T_kinase
PKHD1	5314	126131104	Fibrocystin isoform 2	0.29	2	1	1	1	3.13097	4.25501	1.36646	0.968652	1.05836	0.952293	1.13254	3396	371.418	6.30322	Receptor activity	Plasma membrane	Cell surface receptor	Cell communication;Signal transduction	IPT;SP;EF
LRP1	4035	126012562	Prolow-density lipoprotein receptor-related protein 1	0.22	1	1	1	2	2.70256	2.07695	1.1835	0.805556	1.08226	0.971299	1.11109	4544	504.276	5.38916	Receptor activity	Endoplasmic reticulum	Cell surface receptor	Cell communication;Signal transduction	LDLRB;EGF;EGFL;EGFCA;SP;TM;LDLA
VPS13A	23230	15619008	Vacuolar protein sorting-associated protein 13A isoform B	0.16	1	1	1	1	2.85201	3.63186	0.394821	1.03382	0.979298	0.972693	0.928177	3095	350.68	5.96045	Transporter activity	-	Transport/cargo protein	Protein metabolism;Transport	CC
Overexpressed proteins identified in NOZ
MIF	4282	4505185	Macrophage migration inhibitory factor	88.7	1	7	7	88	3.85441	4.85376	1.39322	1.03891	0.901867	1.03062	1.03073	115	12.4682	7.88428	Cytokine activity	Extracellular	Cytokine	Cell communication;Signal transduction	-
LGALS1	3956	4504981	Galectin-1	80.74	1	10	10	83	2.40047	3.64991	1.78475	1.02566	1.1265	0.89734	0.931805	135	14.7062	5.50342	Receptor binding	Extracellular	Ligand	Immune response	-
PPIA	5478	10863927	Peptidyl-prolyl cis-trans isomerase A	79.39	11	16	17	372	2.50077	2.43	1.11522	1.02927	0.979496	0.987038	1.02575	165	18.0009	7.81104	Isomerase activity	Cytoplasm	Enzyme: Isomerase	Protein folding;Peptide metabolism	-
TPI1	7167	4507645	Triosephosphate isomerase isoform 1	78.71	3	19	19	160	2.36759	3.16836	2.15643	0.963512	1.05678	0.909581	0.90603	249	26.6527	6.90283	Isomerase activity	Cytoplasm	Enzyme: Isomerase	Metabolism;Energy pathways	-
GAPDH	2597	378404908	Glyceraldehyde-3-phosphate dehydrogenase isoform 2	74.06	2	26	26	452	2.09591	2.83966	1.57334	1.01029	1.03147	0.953008	0.998797	293	31.528	7.60596	Catalytic activity	Cytoplasm	Enzyme: Dehydrogenase	Metabolism;Energy pathways	-
PKM	5315	578827087	PREDICTED: pyruvate kinase PKM isoform X4	73.72	9	3	49	830	2.05166	2.30363	0.873021	1.1057	0.944829	1.00662	0.968979	605	65.7639	7.98682	Catalytic activity;Kinase activity	Cytoplasm	Enzyme: Phosphotransferase	Energy pathways;Metabolism	-
ENO1	2023	4503571	Alpha-enolase isoform 1	72.35	2	5	26	485	2.45642	2.24483	1.2595	0.94256	0.897492	0.976418	0.974746	434	47.1393	7.38623	Catalytic activity	Cytoplasm	Enzyme: Hydratase	Metabolism;Energy pathways	-
PRDX6	9588	4758638	Peroxiredoxin-6	66.07	1	11	11	81	4.67144	3.60528	1.35258	0.996142	1.00244	0.942385	1.0334	224	25.0192	6.37939	Peroxidase activity	Lysosome	Enzyme: Peroxidase	Metabolism;Energy pathways	-
VIM	7431	62414289	Vimentin	65.02	21	35	38	415	6.29376	2.35821	0.938246	1.00074	0.948243	0.969486	1.06453	466	53.6191	5.12256	Structural constituent of cytoskeleton	Intermediate filament	Cytoskeletal protein	Cell growth and/or maintenance	CC
PGAM1	5223	4505753	Phosphoglycerate mutase 1	63.78	3	12	12	51	2.13506	4.27415	1.06786	0.845653	0.994942	1.03159	1.01378	254	28.7858	7.18115	Catalytic activity	Cytoplasm	Enzyme: Mutase	Metabolism;Energy pathways	-
TUBA1C	84790	14389309	Tubulin alpha-1C chain	63.47	3	7	26	323	2.27053	2.74156	1.32501	1.09496	0.991943	0.947406	0.968218	449	49.8635	5.09717	Structural constituent of cytoskeleton	Cytoplasm	Cytoskeletal protein	Cell growth and/or maintenance	CC;TUBULIN
ALDOA	226	34577110	Fructose-bisphosphate aldolase A isoform 1	61.81	3	15	18	161	2.24375	2.51041	1.03314	0.989875	1.0162	1.01855	1.00952	364	39.3953	8.08936	Lyase activity	Cytoplasm	Enzyme: Lyase;Enzyme: Aldolase	Metabolism;Energy pathways	-
TPM4	7171	4507651	Tropomyosin alpha-4 chain isoform 2	61.29	4	8	16	136	2.41032	2.5383	1.56583	1.04897	0.962588	0.95844	0.929687	248	28.5045	4.69092	Structural constituent of cytoskeleton	Cytoskeleton	Cytoskeletal protein	Cell growth and/or maintenance	CC
ANXA5	308	4502107	Annexin A5	61.25	1	16	16	159	2.90349	3.2004	1.56495	1.08215	0.982396	0.982342	0.988032	320	35.9144	5.04639	Calcium ion binding	Cytoplasm	Calcium binding protein	Cell communication;Signal transduction	ANX;SP
NME2	4831	66392205	Nucleoside diphosphate kinase B isoform a	61.18	5	7	7	33	2.1607	2.19406	1.22966	1.07017	0.964824	0.991488	0.960691	152	17.2869	8.41162	Transcription factor activity	Nucleus	Transcription factor	Signal transduction;Regulation of nucleobase, nucleoside, nucleotide and nucleic acid metabolism	NDK
SH3BGRL3	83442	13775198	SH3 domain-binding glutamic acid-rich-like protein 3	56.99	1	3	3	14	4.15194	7.6852	1.42492	1.03083	0.985876	0.97655	1.07539	93	10.4313	4.93213	Molecular function unknown	Cytoplasm	Unclassified	Biological_process unknown	-
PARK7	11315	530360487	PREDICTED: protein DJ-1 isoform X1	56.61	1	7	7	37	2.89579	2.18088	1.27975	1.07596	0.933572	0.957739	1.02253	189	19.8785	6.78564	RNA binding	Cytoplasm	RNA binding protein	Regulation of nucleobase, nucleoside, nucleotide and nucleic acid metabolism	-
PGK1	5230	4505763	Phosphoglycerate kinase 1	56.59	2	16	16	162	3.11042	3.87102	1.42799	1.01428	0.99997	0.979097	0.972779	417	44.5861	8.104	Catalytic activity	Cytoplasm	Enzyme: Phosphotransferase	Metabolism;Energy pathways	PGK
CBR1	873	4502599	Carbonyl reductase [NADPH] 1 isoform 1	52.35	3	10	10	30	2.55229	3.08513	1.01839	1.1177	0.870849	1.01482	1.03535	277	30.3559	8.32373	Oxidoreductase activity	Cytoplasm	Enzyme: Oxidoreductase	Metabolism;Energy pathways	-
TPT1	7178	4507669	Translationally-controlled tumor protein isoform 2	51.16	3	5	5	52	2.92875	2.82809	0.952357	1.11362	0.90181	0.982779	1.04059	172	19.5826	4.93213	Calcium ion binding	Nucleus	Calcium binding protein	Cell growth and/or maintenance	-
NEDD8	4738	5453760	NEDD8	50.62	2	3	3	15	2.3411	2.35065	1.14688	1.06123	1.12681	0.972187	0.979942	81	9.06595	8.42627	Ubiquitin-specific protease activity	Nucleus	Ubiquitin proteasome system protein	Protein metabolism	UBQ
EEF2	1938	4503483	Elongation factor 2	50	1	30	31	391	3.5497	3.02302	1.56187	1.02699	0.92407	0.978452	1.01812	858	95.277	6.82959	Translation regulator activity	Cytoplasm	Translation regulatory protein	Protein metabolism;Translation	-
YWHAG	7532	21464101	14-3-3 protein gamma	48.58	1	5	11	108	2.51407	2.90206	1.12944	0.944192	0.94479	1.022	1.0952	247	28.2849	4.89404	Receptor signaling complex scaffold activity	Cytoplasm	Adapter molecule	Cell communication;Signal transduction	-
EEF1A1	1915	4503471	Elongation factor 1-alpha 1	48.27	1	12	20	248	2.80629	4.33623	1.36102	0.983359	0.855539	0.999178	1.05468	462	50.1091	9.01221	Transcription regulator activity	Cytoplasm	Transcription regulatory protein	Regulation of cell cycle	-
ARF3	377	578823704	PREDICTED: ADP-ribosylation factor 3 isoform X2	48.18	3	2	5	32	2.54486	2.24159	2.02412	1.00911	1.01	0.8648	0.916282	137	15.6163	7.25439	GTPase activity	Cytoplasm	G protein	Cell communication;Signal transduction	ARF
CCT3	7203	63162572	T-complex protein 1 subunit gamma isoform a	45.87	2	19	19	155	2.0782	2.05942	1.76331	0.985098	0.977501	0.993179	0.967635	545	60.4953	6.49365	Chaperone activity	Cytoplasm	Chaperone	Protein metabolism	-
GDI2	2665	6598323	Rab GDP dissociation inhibitor beta isoform 1	44.49	2	11	15	80	2.36701	3.55823	1.00337	0.942827	0.913332	1.00202	0.996359	445	50.6309	6.46826	Auxiliary transport protein activity	Cytoplasm	Membrane transport protein	Transport	SP
HINT1	3094	4885413	Histidine triad nucleotide-binding protein 1	42.86	1	4	4	27	2.06275	2.99627	1.07285	1.003	1.02062	0.974219	0.959397	126	13.7931	6.94678	ATPase activity	Cytoplasm	ATPase	Cell communication;Signal transduction	-
S100A11	6282	5032057	Protein S100-A11	42.86	1	4	4	81	3.16161	3.26017	1.46674	1.13405	1.03912	0.806172	0.91794	105	11.7328	7.12256	Calcium ion binding	Cytoplasm	Calcium binding protein	Cell communication;Signal transduction	EF
YWHAB	7529	21328448	14-3-3 protein beta/alpha	42.68	1	3	10	94	2.1213	3.24863	1.10315	1.19516	1.09717	0.866731	1.07886	246	28.0648	4.83057	Receptor signaling complex scaffold activity	Cytoplasm	Adapter molecule	Signal transduction	CC
CLIC4	25932	7330335	Chloride intracellular channel protein 4	42.29	1	6	6	15	3.55685	3.21625	0.987293	0.926656	0.89398	0.900236	0.999254	253	28.7537	5.59229	Intracellular ligand-gated ion channel activity	Cytoplasm	Intracellular ligand gated channel	Transport	-
ADIRF	10974	5802976	Adipogenesis regulatory factor	40.79	1	1	1	2	2.72629	2.91685	1.02295	0.929469	1.01103	0.838221	1.18181	76	7.84997	5.31299	Molecular function unknown	-	Unclassified	Biological_process unknown	-
CCT8	10694	544711070	T-complex protein 1 subunit theta isoform 3	39.84	4	17	17	78	2.2634	2.17922	2.05811	0.95591	0.99401	0.957878	0.961452	497	54.0717	5.31299	Chaperone activity	Cytoplasm	Chaperone	Protein metabolism	-
FKBP1A	2280	17149836	Peptidyl-prolyl cis-trans isomerase FKBP1A isoform a	38.89	2	4	4	12	3.3105	4.85587	1.61266	1.03898	0.955585	0.978326	1.04545	108	11.9431	8.1626	Isomerase activity	Cytoplasm	Enzyme: Isomerase	Cell communication;Signal transduction	-
MYL12A	10627	5453740	Myosin regulatory light chain 12A	35.67	7	5	5	47	2.20197	2.1022	1.60009	0.944338	1.09682	1.03426	1.03512	171	19.7815	4.80518	Calcium ion binding	Cytoskeleton	Calcium binding protein	Cell communication;Signal transduction	EF
ACTA1	58	4501881	Actin, alpha skeletal muscle	35.54	5	4	21	498	2.08574	2.57087	2.35893	0.978716	1.05133	0.850382	0.948772	377	42.0239	5.38916	Structural molecule activity	Cytoplasm	Structural protein	Cell growth and/or maintenance	ACTIN
SH3BGRL	6451	4506925	SH3 domain-binding glutamic acid-rich-like protein	35.09	1	3	3	5	2.40772	2.50937	1.50232	0.938664	1.11316	0.946925	0.993909	114	12.7664	5.24951	Molecular function unknown	-	Unclassified	Cell communication;Signal transduction	-
VCL	7414	4507877	Vinculin isoform VCL	34.15	4	22	22	176	2.29296	3.1185	1.09763	1.00301	1.03907	0.972204	1.05284	1066	116.649	6.0874	Cytoskeletal protein binding	Cytoplasm	Cytoskeletal associated protein	Cell growth and/or maintenance	CC
RPS17L	6218	312284072	40S ribosomal protein S17-like	34.07	1	3	3	13	2.11615	2.57874	1.20452	1.1342	0.937879	1.01371	0.946561	135	15.5404	9.84717	Structural constituent of ribosome	Ribosome	Ribosomal subunit	Protein metabolism	-
ACP1	52	4757714	Low molecular weight phosphotyrosine protein phosphatase isoform c	33.54	3	3	3	23	3.11524	4.21732	1.40823	0.980557	0.979421	0.942363	1.0946	158	18.0308	6.7417	Acid phosphatase activity	Cytoplasm	Enzyme: Acid phosphatase	Metabolism;Energy pathways	TM
NUDT5	11164	37594464	ADP-sugar pyrophosphatase	33.33	1	4	4	14	2.21883	2.35623	0.866173	1.13043	1.0609	1.02499	0.960423	219	24.3122	4.94482	Hydrolase activity	-	Enzyme: Hydrolase	Metabolism;Energy pathways	-
EFHD2	79180	20149675	EF-hand domain-containing protein D2	32.5	4	7	7	26	2.17413	2.75897	2.34675	1.02753	1.01307	0.943191	0.913691	240	26.6805	5.19873	Molecular function unknown	Nucleus;Cytoplasm	Unclassified	Biological_process unknown	EF;CC
EIF3D	8664	4503523	Eukaryotic translation initiation factor 3 subunit D	32.12	1	9	9	52	2.4238	2.4079	1.56889	1.02008	1.04066	1.00346	0.958303	548	63.9324	6.04932	Translation regulator activity	Cytoplasm	Translation regulatory protein	Protein metabolism	-
CAP1	10487	5453595	Adenylyl cyclase-associated protein 1	31.16	2	8	8	78	2.16418	2.04495	1.32623	0.948661	0.9347	0.974962	1.04414	475	51.6406	8.01611	Molecular function unknown	Cytoplasm	Unclassified	Cell growth and/or maintenance	CARP
PPP1CA	5499	4506003	Serine/threonine-protein phosphatase PP1-alpha catalytic subunit isoform 1	30.91	6	2	9	32	5.87175	3.81034	1.50452	1.26026	0.907567	0.878423	1.03123	330	37.4878	6.32861	Protein serine/threonine phosphatase activity	Cytoskeleton	Serine/threonine phosphatase	Cell proliferation	PP2A
TCEB1	6921	325652035	Transcription elongation factor B polypeptide 1 isoform a	30.36	2	2	2	10	2.02853	2.13049	2.02144	0.949218	1.01667	0.936418	0.996609	112	12.465	4.77979	Transcription regulator activity	Nucleus	Transcription regulatory protein	Regulation of nucleobase, nucleoside, nucleotide and nucleic acid metabolism	SKP1
RPS12	6206	14277700	40S ribosomal protein S12	30.3	1	5	5	21	2.41181	2.49431	1.69841	0.999045	1.03025	0.9496	0.918727	132	14.5055	7.21045	Structural constituent of ribosome	Ribosome	Ribosomal subunit	Protein metabolism	-
LDHB	3945	4557032	L-lactate dehydrogenase B chain	29.94	6	7	8	66	3.33415	3.35095	2.81356	0.992031	0.997478	0.967493	0.965591	334	36.6151	6.04932	Catalytic activity	Cytoplasm	Enzyme: Dehydrogenase	Metabolism;Energy pathways	-
GPI	2821	18201905	Glucose-6-phosphate isomerase isoform 2	29.93	4	10	10	92	2.08988	2.75555	1.05103	1.04594	1.0847	0.954271	0.949217	558	63.1072	8.32373	Isomerase activity	Cytoplasm	Enzyme: Isomerase	Metabolism;Energy pathways	-
NAP1L1	4673	4758756	Nucleosome assembly protein 1-like 1	29.92	6	6	8	72	2.64051	4.39539	1.99568	1.02225	1.08218	0.887634	0.933226	391	45.3459	4.4624	DNA binding	Nucleus	Transcription regulatory protein	Regulation of nucleobase, nucleoside, nucleotide and nucleic acid metabolism	CC;NLS
PSMA7	5688	4506189	Proteasome subunit alpha type-7	29.84	5	5	5	16	4.34572	4.10111	2.90064	0.966358	1.34836	0.845097	0.980315	248	27.8696	8.45557	Ubiquitin-specific protease activity	Cytoplasm	Ubiquitin proteasome system protein	Protein metabolism	-
SEPT9	10801	116256489	Septin-9 isoform c	29.58	7	12	12	69	2.52294	2.04365	1.45215	1.01355	1.02155	0.994313	1.0295	568	63.6259	8.39697	GTP binding	Cytoskeleton;Nucleus	GTPase	Cell proliferation	-
PFDN4	5203	12408677	Prefoldin subunit 4	29.1	1	3	3	26	2.99876	2.13025	1.89024	1.13792	1.0401	0.943126	0.964157	134	15.3046	4.52588	Chaperone activity	Cytoplasm	Chaperone	Protein metabolism	CC
UBA1	7317	23510338	Ubiquitin-like modifier-activating enzyme 1	28.07	3	20	20	117	3.07924	2.67396	1.50215	0.986066	0.973725	0.997591	1.04073	1058	117.774	5.75732	Ubiquitin-specific protease activity	Nucleus	Ubiquitin proteasome system protein	Proteolysis and peptidolysis	-
PRDX2	7001	32189392	Peroxiredoxin-2	27.78	1	7	8	62	2.34585	3.184	1.02402	0.96988	1.00895	0.928211	1.04332	198	21.8782	5.97314	Peroxidase activity	Cytoplasm	Enzyme: Peroxidase	Metabolism;Energy pathways	-
ESD	2098	33413400	S-formylglutathione hydrolase	27.66	1	3	3	22	2.86739	3.43916	0.996242	0.962394	0.954802	0.972825	1.01177	282	31.4425	7.02002	Hydrolase activity	Cytoplasm	Enzyme: Esterase	Metabolism;Energy pathways	-
PYGB	5834	21361370	Glycogen phosphorylase, brain form	27.52	3	16	18	104	3.3887	4.01343	1.2506	0.966438	1.05922	0.981422	0.998297	843	96.6345	6.85889	Phosphorylase activity	Cytoplasm	Enzyme: Phosphorylase	Metabolism;Energy pathways	-
FAM49B	51571	377520143	Protein FAM49B	27.47	3	4	4	46	2.20075	3.07303	0.902199	1.0246	1.07481	0.884314	1.09174	324	36.7246	6.06201	Molecular function unknown	-	Unclassified	Biological_process unknown	-
TMSB4X	7114	11056061	Thymosin beta-4	27.27	1	1	1	8	2.69299	3.94577	1.443	1.0562	0.992632	0.933467	0.999492	44	5.04952	5.05908	Cytoskeletal protein binding	Cytoplasm	Cytoskeletal associated protein	Cell growth and/or maintenance	-
S100A6	6277	7657532	Protein S100-A6	25.56	1	3	3	11	3.63318	5.73677	1.38036	0.940129	1.00493	0.931776	1.01421	90	10.1733	5.47803	Calcium ion binding	Cytoplasm	Calcium binding protein	Cell communication;Signal transduction	EF;S_100
CAV1	857	290542361	Caveolin-1 isoform beta	25.17	1	1	3	13	2.34359	4.08524	0.58945	1.07766	0.962934	0.889516	1.15144	147	17.0118	5.49072	Structural molecule activity	Plasma membrane	Structural protein	Cell growth and/or maintenance	TM
RPL8	6132	15431306	60S ribosomal protein L8	24.9	1	5	5	37	2.09294	2.45119	1.24685	1.24149	0.93312	0.897813	0.952518	257	28.0073	11.0337	Structural constituent of ribosome	Nucleolus	Ribosomal subunit	Protein metabolism	-
MDH1	4190	5174539	Malate dehydrogenase, cytoplasmic isoform 2	24.85	3	8	8	42	2.17267	2.55846	1.1205	1.02909	0.949495	0.926402	0.949838	334	36.403	7.35693	Catalytic activity	Cytoplasm	Enzyme: Dehydrogenase	Metabolism;Energy pathways	-
SRP19	6728	323510705	Signal recognition particle 19 kDa protein isoform 6	24.75	3	1	1	9	2.3587	2.22554	2.0131	1.07192	0.971034	0.842663	1.00159	101	11.5019	9.0415	RNA binding	Cytoplasm	RNA binding protein	Protein metabolism	-
WDR1	9948	9257257	WD repeat-containing protein 1 isoform 1	24.59	3	10	10	51	2.52646	2.34566	1.08542	0.969846	0.938641	0.985049	0.920819	606	66.1519	6.65381	Molecular function unknown	Cytoplasm	Unclassified	Biological_process unknown	WD40
RANBP1	5902	520975484	Ran-specific GTPase-activating protein isoform 3	24.5	6	4	4	14	2.19131	2.64056	1.46326	1.12733	0.958802	0.961055	1.05628	200	23.2245	5.2876	Transporter activity	Cytoplasm	Transport/cargo protein	Cell communication;Signal transduction	CC
ACOT7	11332	32528286	Cytosolic acyl coenzyme A thioester hydrolase isoform hBACHd	23.4	5	5	5	36	2.60702	4.99482	0.827546	1.13369	1.02281	1.00101	1.06156	329	36.5446	7.78174	Hydrolase activity	Cytoplasm;Mitochondrion;Cytosol	Enzyme: Hydrolase	Lipid metabolism;Metabolism;Energy pathways	NLS
GLO1	2739	118402586	Lactoylglutathione lyase	23.37	1	3	3	13	2.30677	3.38961	1.41294	1.0199	0.875729	0.931497	1.0071	184	20.7642	5.31299	Lyase activity	Cytoplasm	Enzyme: Lyase	Metabolism;Energy pathways	-
PNP	4860	157168362	Purine nucleoside phosphorylase	22.84	1	4	4	25	2.13961	3.19628	1.4772	0.994324	1.01691	1.01103	1.03728	289	32.0972	6.94678	Phosphorylase activity	Cytoplasm	Enzyme: Phosphorylase	Metabolism;Energy pathways	-
DPYSL2	1808	4503377	Dihydropyrimidinase-related protein 2 isoform 2	22.2	11	4	7	33	2.91979	5.69143	1.04156	0.895948	1.13312	1.26752	1.10298	572	62.2546	6.37939	Cytoskeletal protein binding	Cytoplasm	Cytoskeletal associated protein	Cell communication;Signal transduction	-
TARS	6897	38202255	Threonine--tRNA ligase, cytoplasmic isoform 1	22.13	2	12	12	53	3.13994	3.88386	1.3137	0.964197	1.00991	1.00286	0.990713	723	83.3819	6.66846	Ligase activity	Cytoplasm	Enzyme: Ligase	Metabolism;Energy pathways	-
CD44	960	321400140	CD44 antigen isoform 7	22.06	18	5	5	29	2.20894	2.9981	2.23981	1.0054	0.995122	0.97719	1.0159	340	37.2542	5.51611	Receptor activity	Plasma membrane	Cell surface receptor	Cell communication;Signal transduction	LINK;TM;SP
GDI1	2664	4503971	Rab GDP dissociation inhibitor alpha	21.92	1	3	7	37	4.79362	3.40644	0.793249	1.0043	1.08661	0.922429	1.12109	447	50.5501	5.13525	GTPase activator activity	Cytoplasm	GTPase activating protein	Cell communication;Signal transduction	-
ARPC5	10092	5031593	Actin-related protein 2/3 complex subunit 5 isoform 1	21.85	2	2	2	4	2.33633	2.72663	1.66801	1.0084	1.21572	0.952142	1.36133	151	16.3103	5.66846	Cytoskeletal protein binding	Cytoskeleton	Cytoskeletal associated protein	Cell growth and/or maintenance	-
ENO2	2026	5803011	Gamma-enolase	21.66	1	2	6	191	3.90777	4.70564	0.905308	0.898407	0.991454	0.949583	1.18621	434	47.239	5.03369	Catalytic activity	Cytoplasm	Enzyme: Hydratase	Metabolism;Energy pathways	-
EIF3L	51386	339275831	Eukaryotic translation initiation factor 3 subunit L isoform 2	21.32	4	8	8	56	2.35357	2.87288	1.59005	1.0889	0.991516	0.893021	1.00221	516	60.9747	7.03467	Translation regulator activity	Cytoplasm	Translation regulatory protein	Protein metabolism	-
PSMA5	5686	23110942	Proteasome subunit alpha type-5 isoform 1	20.75	2	3	3	21	2.71658	2.57257	2.05988	0.909549	0.991148	0.962755	0.976277	241	26.3942	4.79248	Ubiquitin-specific protease activity	Cytoplasm	Ubiquitin proteasome system protein	Protein metabolism	-
PFKP	5214	11321601	6-phosphofructokinase type C isoform 1	20.66	6	7	8	59	2.08748	2.90964	1.09507	1.01639	1.01415	0.904004	1.07036	784	85.5415	7.54736	Catalytic activity	Cytoplasm	Enzyme: Phosphotransferase	Metabolism;Energy pathways	-
TFG	10342	306774089	Protein TFG isoform 2	20.45	2	4	4	11	2.34624	3.05876	1.24248	1.10006	0.832466	0.946592	0.901765	396	42.994	5.17334	Receptor regulator activity	Cytoplasm	Enzyme regulator	Signal transduction	PB1;CC
PCMT1	5110	354983497	Protein-L-isoaspartate(D-aspartate) O-methyltransferase isoform 4	20.4	5	2	2	6	4.13541	4.19513	0.773978	1.0951	1.02459	1.09502	0.93282	250	26.3446	7.1665	Methyltransferase activity	Cytoplasm	Enzyme: Methyltransferase	Protein metabolism	-
SERPINB6	5269	530382156	PREDICTED: serpin B6 isoform X3	20.21	6	4	4	25	2.10466	2.73123	1.31329	0.992356	1.01148	0.922687	0.922059	287	33.1514	5.03369	Protease inhibitor activity	Cytoplasm	Protease inhibitor	Protein metabolism	SERPIN
PTGR1	22949	226056130	Prostaglandin reductase 1 isoform 2	19.93	2	4	4	27	5.47512	3.20652	1.14758	0.848808	0.989141	1.01371	1.04874	301	32.8742	7.1958	Catalytic activity	Cytoplasm	Enzyme: Dehydrogenase	Metabolism;Energy pathways	-
UBE2M	9040	4507791	NEDD8-conjugating enzyme Ubc12	19.67	1	3	3	8	2.88701	3.20349	1.60757	0.91955	0.892363	0.962989	0.964534	183	20.8866	7.69385	Ubiquitin-specific protease activity	-	Ubiquitin proteasome system protein	Protein metabolism	UBC
LTA4H	4048	4505029	Leukotriene A-4 hydrolase isoform 1	19.64	4	8	8	32	2.33496	2.34857	1.50772	0.97226	1.00526	0.963757	0.945467	611	69.2412	6.17627	Hydrolase activity	Cytoplasm	Enzyme: Hydrolase	Protein metabolism	-
ARHGDIA	396	4757768	Rho GDP-dissociation inhibitor 1 isoform a	19.61	2	3	3	10	3.32082	5.42284	1.55165	0.958239	0.907837	1.0356	0.991098	204	23.1927	5.10986	Molecular function unknown	Cytoplasm	Unclassified	Cell growth and/or maintenance	-
CNDP2	55748	271398239	Cytosolic non-specific dipeptidase isoform 1	19.58	2	6	6	17	2.09616	2.38822	1.27198	1.15132	1.04664	1.01135	1.0884	475	52.8449	5.97314	Metallopeptidase activity	Cytoplasm	Metallo protease	Protein metabolism	-
SOD1	6647	4507149	Superoxide dismutase [Cu-Zn]	19.48	1	3	3	20	4.47927	3.74237	1.31208	1.20211	1.15641	0.7737	0.942545	154	15.9259	6.12549	Superoxide dismutase activity	Cytoplasm	Enzyme: Superoxide dismutase	Metabolism;Energy pathways	-
TBCA	6902	4759212	Tubulin-specific chaperone A	19.44	2	3	3	18	3.10514	3.08458	1.90433	1.03378	0.933098	1.02863	1.04413	108	12.8467	5.2876	Chaperone activity	Cytoskeleton	Chaperone	Protein metabolism	CC
RBP1	5947	195976807	Retinol-binding protein 1 isoform a	19.29	3	2	2	26	2.36207	4.48485	1.4488	0.923584	1.00514	0.975598	1.01662	197	22.2961	6.12549	Transporter activity	Cytoplasm	Transport/cargo protein	Transport	-
ADK	132	320461537	Adenosine kinase isoform c	19.27	5	3	3	12	3.50227	6.90206	1.1654	1.21414	1.21103	0.959469	1.28094	327	36.5565	6.78564	Catalytic activity	Cytoplasm	Enzyme: Phosphotransferase	Regulation of nucleobase, nucleoside, nucleotide and nucleic acid metabolism	-
PHGDH	26227	23308577	D-3-phosphoglycerate dehydrogenase	19.14	1	7	7	30	2.25197	4.0827	0.982483	0.955999	1.03106	0.974474	1.00496	533	56.6144	6.7124	Catalytic activity	Extracellular	Enzyme: Dehydrogenase	Metabolism;Energy pathways	2HD
ARL2	402	148612885	ADP-ribosylation factor-like protein 2 isoform 1	19.02	1	2	2	6	2.00658	2.0839	1.1416	0.995754	1.05231	0.89788	1.02771	184	20.8649	6.34131	GTPase activity	Cytoplasm	GTPase	Cell communication;Signal transduction	ARF
ANXA6	309	302129652	Annexin A6 isoform 2	17.78	3	8	8	38	2.37077	2.31642	0.731939	0.935184	1.00875	0.963037	1.03093	641	72.3779	5.60498	Calcium ion binding	Endoplasmic reticulum	Calcium binding protein	Cell communication;Signal transduction	ANX
VBP1	7411	578838913	PREDICTED: prefoldin subunit 3 isoform X1	17.71	2	2	2	6	3.38537	2.94813	1.24259	1.06981	0.958259	0.891307	0.978514	192	22.2402	6.59521	Chaperone activity	Cytoplasm	Chaperone	Protein metabolism	CC
TOMM34	10953	21361356	Mitochondrial import receptor subunit TOM34	17.15	2	3	3	16	2.72225	4.13252	1.45675	0.945426	0.981544	0.975249	1.00215	309	34.5378	8.98291	Transporter activity	Cytoplasm	Transport/cargo protein	Transport	TPR
CMPK1	51727	7706497	UMP-CMP kinase isoform a	17.11	2	3	3	14	3.18998	2.36422	1.29396	0.922449	0.943072	0.998223	0.931664	228	25.8383	7.97217	Catalytic activity	Cytoplasm	Enzyme: Phosphotransferase	Regulation of nucleobase, nucleoside, nucleotide and nucleic acid metabolism	SP
KIF5B	3799	4758648	Kinesin-1 heavy chain	16.93	1	9	9	30	2.00006	2.88048	1.09766	1.02106	0.973	0.973983	1.06167	963	109.617	6.50732	Motor activity	Mitochondrion	Motor protein	Cell growth and/or maintenance	KISC;CC
ENO3	2027	301897477	Beta-enolase isoform 1	16.59	3	1	5	191	5.01602	4.45387	2.4528	1.17016	1.15181	0.767128	0.73535	434	46.9573	7.7085	Catalytic activity	Extracellular	Enzyme: Hydratase	Metabolism;Energy pathways	-
MPST	4357	530420102	PREDICTED: 3-mercaptopyruvate sulfurtransferase isoform X1	16.5	3	2	2	2	2.32315	3.76097	1.3838	1.02829	1.13149	0.999378	0.937255	297	33.1576	6.59521	Sulfotransferase activity	Mitochondrion	Enzyme: Sulphotransferase	Metabolism;Energy pathways	RHOD
ACLY	47	38569423	ATP-citrate synthase isoform 2	16.22	4	10	10	67	2.06856	2.42326	1.44731	1.06108	1.03921	0.94481	0.986917	1091	119.695	7.32764	ATPase activity	Cytoplasm	ATPase	Metabolism;Energy pathways	-
PSPH	5723	578813586	PREDICTED: phosphoserine phosphatase isoform X7	16.11	2	1	1	8	5.79575	5.931	0.530814	1.24441	1.32348	0.768936	0.813043	180	20.0371	4.98291	Protein serine/threonine phosphatase activity	Cytoplasm	Serine/threonine phosphatase	Metabolism;Energy pathways	-
APEH	327	23510451	Acylamino-acid-releasing enzyme	15.85	3	6	6	26	2.13437	2.8812	1.36726	0.995177	1.02745	0.97002	1.14456	732	81.1726	5.47803	Hydrolase activity	Cytoplasm	Enzyme: Hydrolase	Metabolism;Energy pathways	-
BAG3	9531	530394628	PREDICTED: BAG family molecular chaperone regulator 3 isoform X1	15.85	2	4	4	16	2.1359	2.68905	0.960503	1.44337	1.30854	1.19663	1.03786	574	61.4288	6.94678	Receptor signaling complex scaffold activity	Cytoplasm	Adapter molecule	Apoptosis	WW;BAG;CC
PYCARD	29108	22035620	Apoptosis-associated speck-like protein containing a CARD isoform b	14.77	2	2	2	4	2.3754	3.11573	1.00192	0.934356	1.01035	0.988101	1.07393	176	19.9564	5.94775	Caspase activator activity	Cytoplasm	Adapter molecule	Apoptosis	CARD
CHMP5	51510	189409150	Charged multivesicular body protein 5 isoform 1	14.61	2	2	2	10	2.12246	2.06281	1.24131	0.889161	0.973897	0.938672	1.04225	219	24.5554	4.83057	Transporter activity	-	Transport/cargo protein	Transport	-
DPP3	10072	375331941	Dipeptidyl peptidase 3 isoform 2	14.57	2	5	5	15	2.61299	4.0364	1.4667	1.06039	1.06098	0.966624	1.09066	707	79.2582	5.03369	Aminopeptidase activity	Cytoplasm	Aminopeptidase	Protein metabolism	-
OLA1	29789	58761500	Obg-like ATPase 1 isoform 1	14.14	2	3	3	10	2.20918	3.48592	1.48856	0.942231	0.931562	0.982591	1.05644	396	44.7153	7.81104	Molecular function unknown	Nucleolus	Unclassified	Biological_process unknown	-
MTAP	4507	47132622	S-methyl-5'-thioadenosine phosphorylase	14.13	1	3	3	8	2.21558	2.09877	0.512212	0.829428	1.03677	0.983108	1.40039	283	31.2158	7.18115	Phosphorylase activity	Cytoplasm	Enzyme: Phosphorylase	Metabolism;Energy pathways	-
OXCT1	5019	4557817	Succinyl-CoA:3-ketoacid coenzyme A transferase 1, mitochondrial	14.04	2	5	5	16	6.01506	2.15565	2.10999	0.975807	0.901007	0.966902	1.19893	520	56.1219	7.45947	CoA-transferase activity	Mitochondrion	Enzyme: CoA transferase	Metabolism;Energy pathways	SP
IGBP1	3476	4557663	Immunoglobulin-binding protein 1	13.86	1	3	3	9	2.04118	2.0822	1.225	1.01146	1.03651	1.00726	0.977128	339	39.1975	5.37646	Molecular function unknown	Cytoplasm	Unclassified	Cell communication;Signal transduction	CC
PPP1R7	5510	539846291	Protein phosphatase 1 regulatory subunit 7 isoform 7	13.57	7	2	2	10	2.78832	4.13943	1.45492	1.1399	0.993194	0.845926	0.959193	221	25.5776	5.021	Protein serine/threonine phosphatase activity	Nucleus	Serine/threonine phosphatase	Regulation of nucleobase, nucleoside, nucleotide and nucleic acid metabolism	LRR
ALDH1B1	219	25777730	Aldehyde dehydrogenase X, mitochondrial	13.54	6	3	4	18	2.26282	3.01786	1.75122	0.844028	1.21233	1.00178	1.03682	517	57.2132	6.99072	Catalytic activity	Mitochondrion	Enzyme: Dehydrogenase	Metabolism;Energy pathways	-
GNPDA1	10007	13027378	Glucosamine-6-phosphate isomerase 1	13.49	2	2	2	4	2.12641	2.12205	0.816278	1.10905	0.93648	0.801579	0.975495	289	32.6476	6.91748	Deaminase activity	-	Enzyme: Deaminase	Metabolism;Energy pathways	-
ADSS	159	34577063	Adenylosuccinate synthetase isozyme 2	13.38	1	4	4	29	2.12214	2.13393	1.32317	1.01899	1.01326	0.962956	1.02077	456	50.0658	6.55127	Ligase activity	Cytoplasm	Enzyme: Synthase	Metabolism;Energy pathways	-
ABCE1	6059	108773784	ATP-binding cassette sub-family E member 1	13.02	1	5	6	31	2.36801	2.13602	1.56414	0.889745	1.05449	1.00368	0.983911	599	67.271	8.33838	Transporter activity	Cytoplasm	Transport/cargo protein	Transport	AAA
TXN2	25828	21361403	Thioredoxin, mitochondrial	12.65	2	1	1	4	3.30664	2.86373	3.83703	1.31723	1.03472	0.814334	0.862755	166	18.3716	8.29443	Oxidoreductase activity	Mitochondrion	Enzyme: Oxidoreductase	Metabolism;Energy pathways	-
EIF1AY	9086	519666785	Eukaryotic translation initiation factor 1A, Y-chromosomal isoform 2	12.6	3	1	1	2	3.90394	3.17777	3.59134	1.17514	0.766269	0.961891	0.849675	127	14.4462	5.33838	Translation regulator activity	-	Translation regulatory protein	Protein metabolism	-
GLRX3	10539	315467838	Glutaredoxin-3	12.54	2	2	2	4	2.14353	3.38981	1.01455	1.24052	0.905651	0.99964	1.03876	335	37.4082	5.38916	Molecular function unknown	Cytoplasm	Unclassified	Biological_process unknown	-
GARS	2617	578813403	PREDICTED: glycine--tRNA ligase isoform X1	12.34	2	4	4	58	3.22918	3.0053	1.1413	0.92471	0.949378	0.990913	1.01067	616	69.8871	6.12549	Ligase activity	Cytoplasm	Enzyme: Ligase	Protein metabolism	SP
REXO2	25996	224496106	Oligoribonuclease, mitochondrial	12.24	1	2	2	7	2.31847	2.82993	1.08136	1.07141	0.99387	0.915835	1.00164	237	26.8156	6.87354	Ribonuclease activity	Mitochondrion	Ribonuclease	Regulation of nucleobase, nucleoside, nucleotide and nucleic acid metabolism	EXOIII
SAE1	10055	4885585	SUMO-activating enzyme subunit 1 isoform a	12.14	6	2	2	12	2.07896	2.08387	1.6207	0.785566	1.04783	0.932328	0.955186	346	38.4256	5.30029	Ligase activity	Nucleus	Enzyme: Ligase	Metabolism;Energy pathways	-
CRKL	1399	4885153	Crk-like protein	11.88	1	2	2	8	2.4295	2.95073	1.18705	0.98312	1.13814	0.942416	1.14972	303	33.7559	6.7417	Receptor signaling complex scaffold activity	Cytoplasm	Adapter molecule	Cell communication;Signal transduction	SH2;SH3
NSFL1C	55968	29568099	NSFL1 cofactor p47 isoform b	11.8	6	3	3	8	2.36882	2.3542	2.88105	0.987287	0.986691	0.958108	0.928219	339	37.3028	5.10986	Molecular function unknown	Nucleus;Cytoplasm	Unclassified	Cell growth and/or maintenance	UBX;NLS;UBA
COPB1	1315	7705369	Coatomer subunit beta	11.65	1	5	5	14	2.26677	2.38038	1.2106	0.964793	0.846266	1.00041	0.814521	953	107.074	6.04932	Transporter activity	Cytoplasm	Transport/cargo protein	Transport	ADAP
CRABP2	1382	578800555	PREDICTED: cellular retinoic acid-binding protein 2 isoform X1	11.59	1	1	1	3	2.00166	3.88623	0.975652	0.946315	1.00724	0.918829	1.04717	138	15.683	5.40186	Transcription regulator activity	Cytoplasm	Transcription regulatory protein	Regulation of nucleobase, nucleoside, nucleotide and nucleic acid metabolism	-
DCTN2	10540	387527974	Dynactin subunit 2 isoform 3	11.22	3	3	3	10	2.68254	3.69727	1.56586	1.13194	1.0121	0.915452	1.08859	401	44.2039	5.21143	Motor activity	Cytoplasm	Motor protein	Cell growth and/or maintenance	CC
UBFD1	56061	578828598	PREDICTED: ubiquitin domain-containing protein UBFD1 isoform X1	11.03	2	1	1	4	6.49727	7.466	2.18719	1.24377	1.01439	1.25604	1.06505	290	30.9086	6.43018	Molecular function unknown	-	Unclassified	Protein metabolism	UBQ
SRM	6723	63253298	Spermidine synthase	10.93	1	2	2	4	2.04219	2.11907	1.20126	1.06555	1.03519	1.0189	0.996069	302	33.8027	5.49072	Transferase activity;Methyltransferase activity	Cytoplasm	Enzyme: Synthase	Metabolism;Energy pathways	-
DBNL	28988	62198235	Drebrin-like protein isoform b	10.7	5	3	3	14	2.36913	2.18789	1.29879	0.927301	1.06628	1.01944	1.07075	430	48.1776	5.04639	Kinase regulator activity	Actin cytoskeleton	Adapter molecule	Signal transduction	ADF;CC;SH3
RPL35	11224	6005860	60S ribosomal protein L35	10.57	1	1	1	15	2.62957	2.61514	2.25463	1.0509	1.1056	0.830536	0.845717	123	14.5426	11.0483	Structural constituent of ribosome	Ribosome	Ribosomal subunit	Protein metabolism	CC
BOLA2	552900	73622130	BolA-like protein 2	10.53	1	1	1	12	3.19939	2.94788	1.31766	0.98648	0.961484	1.00713	1.04747	152	16.9218	8.19189	Molecular function unknown	-	Unclassified	Biological_process unknown	-
PHPT1	29085	24475861	14 kDa phosphohistidine phosphatase isoform 3	10.4	2	1	1	4	4.0003	3.06122	1.01749	1.14778	0.829203	1.05452	1.33733	125	13.8237	6.07471	Phosphoprotein phosphatase activity	Cytoplasm	Enzyme: Phosphatase	Biological_process unknown	-
NNT	23530	122939155	NAD(P) transhydrogenase, mitochondrial	10.04	3	8	8	18	2.37199	2.07005	1.73594	0.950696	0.95737	0.985032	0.906879	1086	113.823	8.08936	Oxidoreductase activity	Mitochondrial membrane	Enzyme: Oxidoreductase	Energy pathways	TM
IFI16	3428	530364640	PREDICTED: gamma-interferon-inducible protein 16 isoform X1	9.76	4	3	3	10	19.5541	4.44394	5.48609	1.32202	0.953058	0.974548	1.03157	789	88.6447	9.29053	Transcription regulator activity	Nucleus	Transcription regulatory protein	Regulation of cell growth	HIN
DTD1	92675	530426043	PREDICTED: D-tyrosyl-tRNA(Tyr) deacylase 1 isoform X2	9.7	2	1	1	11	2.96474	9.06232	1.792	1.46887	0.772505	0.765827	0.852716	165	18.7364	8.36768	ATPase activity	Nucleus	Enzyme: Ligase	Metabolism;Energy pathways	-
PFDN1	5201	530380590	PREDICTED: prefoldin subunit 1 isoform X1	9.57	2	1	1	4	2.68621	2.43169	1.98347	0.928538	0.989359	1.05053	1.04848	115	13.202	6.31592	Chaperone activity	Cytoplasm	Chaperone	Protein metabolism	CC
RPE	6120	506949366	Ribulose-phosphate 3-epimerase isoform 3	9.55	3	1	1	12	3.66164	4.58728	1.4973	0.914644	1.05714	1.0314	0.982877	199	21.7247	5.80811	Racemase and epimerase activity	Cytoplasm	Enzyme: Epimerase	Metabolism;Energy pathways	-
PRKCA	5578	4506067	Protein kinase C alpha type	9.38	5	3	3	10	2.38189	2.24141	1.99777	1.2593	0.987243	0.915465	1.06278	672	76.7141	7.04932	Protein serine/threonine kinase activity	Cytoplasm	Serine/threonine kinase	Cell communication;Signal transduction	C1;C2;S_T_kinase
BZW2	28969	7661744	Basic leucine zipper and W2 domain-containing protein 2	9.31	1	3	3	17	3.90435	3.00937	1.99365	1.09122	1.00355	0.981613	0.974411	419	48.132	6.68311	Translation regulator activity	Nucleolus	Translation regulatory protein	Protein metabolism	-
PFDN6	10471	297747286	Prefoldin subunit 6	9.3	1	1	1	3	2.93875	2.70993	0.950277	0.889046	1.07446	0.869553	0.991218	129	14.5738	8.88037	Chaperone activity	-	Chaperone	Protein metabolism	CC
PEA15	8682	4505705	Astrocytic phosphoprotein PEA-15	9.23	2	1	1	2	2.3317	2.23474	1.06398	0.70773	0.904785	0.93653	1.10856	130	15.0308	5.021	Transporter activity	Cytoplasm	Transport/cargo protein	Cell communication;Signal transduction	DED;NES
PSMF1	9491	578835639	PREDICTED: proteasome inhibitor PI31 subunit isoform X3	9.2	4	1	1	10	3.05092	4.27445	1.25049	0.944063	0.77616	0.999842	1.14803	261	28.6676	6.1001	Protease inhibitor activity	Nuclear membrane	Protease inhibitor	Protein metabolism	-
COPG2	26958	109134349	Coatomer subunit gamma-2	8.84	1	3	4	10	2.05878	2.24515	1.65984	0.963375	1.00193	0.926121	1.06421	871	97.5596	5.80811	Transporter activity	Cytoplasm	Transport/cargo protein	Transport	ADAP
AIP	9049	201860300	AH receptor-interacting protein	8.79	1	2	2	17	2.45523	3.49184	1.72364	0.786743	1.01348	1.02129	1.01826	330	37.6121	6.29053	Transcription regulator activity	Nucleus	Transcription regulatory protein	Regulation of nucleobase, nucleoside, nucleotide and nucleic acid metabolism	TPR
CD74	972	68448537	HLA class II histocompatibility antigen gamma chain isoform c	8.75	4	1	1	4	4.68701	2.79898	1.3409	0.929403	1.0173	0.952915	1.134	160	18.3164	10.272	MHC class I receptor activity;MHC class II receptor activity	Plasma membrane	MHC complex protein	Immune response	TM
UROD	7389	71051616	Uroporphyrinogen decarboxylase	8.72	2	2	2	4	4.09063	3.88484	1.61665	0.816255	1.02332	0.991588	1.04483	367	40.7608	6.13818	Carboxy-lyase activity	Cytoplasm	Enzyme: Decarboxylase	Metabolism;Energy pathways	-
PURA	5813	5032007	Transcriptional activator protein Pur-alpha	8.7	1	2	2	10	2.63781	7.27006	2.28347	1.08076	1.11539	0.893842	0.861746	322	34.8894	6.44287	Transcription factor activity	Nucleus	Transcription factor	Regulation of nucleobase, nucleoside, nucleotide and nucleic acid metabolism	-
PPAT	5471	29570798	Amidophosphoribosyltransferase proprotein	8.7	1	2	2	4	2.80081	2.83414	1.82504	1.00341	1.11592	1.17541	1.04112	517	57.3624	6.75635	Catalytic activity	Nucleus	Enzyme: Ribosyltransferase	Metabolism;Energy pathways	-
PRPS1	5631	4506127	Ribose-phosphate pyrophosphokinase 1 isoform 1	8.49	2	1	2	4	2.64248	2.49837	1.3872	0.878156	1.03108	1.08219	1.16682	318	34.8119	6.97607	Ligase activity	-	Enzyme: Ligase	Metabolism;Energy pathways	-
TP53RK	112858	41327715	TP53-regulating kinase	8.3	1	1	1	8	2.64055	2.85397	1.21113	0.791021	1.24463	1.06925	1.00552	253	28.1428	9.53955	Protein serine/threonine kinase activity	Nucleus	Serine/threonine kinase	Cell communication;Signal transduction	KOW;NLS
MAP1B	4131	153945728	Microtubule-associated protein 1B	8.06	4	12	12	32	2.3251	2.55356	0.829257	0.99976	0.91781	0.950925	1.02159	2468	270.468	4.80518	Cytoskeletal protein binding	Cytoplasm	Cytoskeletal associated protein	Cell growth and/or maintenance	CC
BLVRA	644	33589854	Biliverdin reductase A	7.77	1	2	2	6	3.37397	3.66368	1.16514	1.083	1.03627	0.844475	1.05827	296	33.4073	6.44287	Oxidoreductase activity	Cytoplasm	Enzyme: Oxidoreductase	Metabolism;Energy pathways	-
GMFB	2764	4758442	Glia maturation factor beta	7.75	2	1	1	2	2.25135	2.41175	1.09431	0.894182	1.08649	1.03632	1.02267	142	16.7025	5.2876	Growth factor activity	Cytoplasm	Growth factor	Cell differentiation;Cell proliferation	ADF
SMS	6611	530421239	PREDICTED: spermine synthase isoform X2	7.64	4	1	1	2	3.99495	2.50897	1.62392	0.92803	0.839399	0.853303	1.17838	275	31.0828	4.93213	Transferase activity	-	Enzyme: Synthase	Metabolism;Energy pathways	-
SBDS	51119	28416940	Ribosome maturation protein SBDS	7.6	1	1	1	1	2.03834	2.60871	1.6228	0.874324	0.7687	0.921099	1.14544	250	28.7453	8.74854	Molecular function unknown	Nucleolus	Unclassified	Biological_process unknown	-
ARHGEF1	9138	39777604	Rho guanine nucleotide exchange factor 1 isoform 3	7.39	9	4	4	13	2.20428	2.86274	1.021	0.970646	1.00578	0.97989	1.3072	879	98.7065	5.56689	Guanyl-nucleotide exchange factor activity	Cytoplasm	Guanine nucleotide exchange factor	Cell communication;Signal transduction	RHOGEF;PH;CC
YARS	8565	4507947	Tyrosine--tRNA ligase, cytoplasmic	7.39	1	2	2	3	2.02935	2.02532	1.4283	0.773729	0.887816	1.03398	1.04174	528	59.1061	7.04932	Ligase activity	Cytoplasm	Enzyme: Ligase	Metabolism;Energy pathways	-
ANP32E	81611	210147571	Acidic leucine-rich nuclear phosphoprotein 32 family member E isoform 3	7.27	6	1	1	4	4.16757	3.07902	2.15207	0.897195	1.08354	0.939982	1.03312	220	25.1101	3.73877	Molecular function unknown	Nucleus	Unclassified	Biological_process unknown	CC;LRR
PDAP1	11333	7657441	28 kDa heat- and acid-stable phosphoprotein	7.18	1	1	1	8	2.88148	2.88191	1.47093	0.949462	0.967085	0.951414	1.01038	181	20.6176	8.86572	Growth factor binding	Extracellular	Secreted polypeptide	Cell communication;Signal transduction	CC
C12orf5	57103	578822638	PREDICTED: fructose-2,6-bisphosphatase TIGAR isoform X1	6.97	2	1	1	2	5.19017	2.63943	1.66418	0.995253	0.916957	0.927322	1.18719	244	26.8625	6.68311	Hydrolase activity	-	Enzyme: Hydrolase	Metabolism;Energy pathways	-
GTF2F1	2962	156104891	General transcription factor IIF subunit 1	6.77	1	3	3	6	2.01023	2.31789	1.68605	0.753146	1.18377	1.05415	1.03396	517	58.2051	7.48877	Transcription factor activity	Nucleus	Transcription factor	Regulation of nucleobase, nucleoside, nucleotide and nucleic acid metabolism	CC
CDCP1	64866	530373023	PREDICTED: CUB domain-containing protein 1 isoform X1	6.75	3	3	3	9	2.28592	2.93176	1.14879	1.25438	1.0559	1.06216	1.04857	770	85.9554	7.63525	Molecular function unknown;Cell adhesion molecule activity	Plasma membrane	Adhesion molecule;Unclassified	Cell communication;Signal transduction;Cell adhesion;Cell-cell adhesion	SP;CUB;TM
PREP	5550	530383854	PREDICTED: prolyl endopeptidase isoform X1	6.68	2	1	2	3	4.99356	5.56264	1.53556	0.738223	1.0101	1.01819	1.08642	449	51.7363	4.99561	Serine-type peptidase activity	Cytoplasm	Serine protease	Protein metabolism	-
PLAA	9373	72534670	Phospholipase A-2-activating protein	6.67	1	3	3	10	3.90613	4.96008	1.59896	0.886887	0.981305	1.1784	1.07761	795	87.1014	6.3667	Receptor signaling complex scaffold activity	Cytoplasm	Adapter molecule	Cell communication;Signal transduction	WD40
GART	2618	209869993	Trifunctional purine biosynthetic protein adenosine-3 isoform 1	6.44	3	3	3	20	2.03227	2.15664	1.12322	1.10739	1.06173	0.96345	1.05663	1010	107.699	6.69775	Ligase activity	Cytosol	Enzyme: Transferase	Regulation of nucleobase, nucleoside, nucleotide and nucleic acid metabolism	-
PYCRL	65263	198041662	Pyrroline-5-carboxylate reductase 3	6.29	1	1	1	2	2.0274	3.60398	0.944484	0.788167	1.06415	0.892856	1.14884	286	29.8735	8.104	Oxidoreductase activity	-	Enzyme: Oxidoreductase	Metabolism;Energy pathways	-
UFD1L	7353	578837388	PREDICTED: ubiquitin fusion degradation protein 1 homolog isoform X3	6.17	5	1	1	2	2.75507	2.80252	1.95703	0.951627	0.932772	0.917313	0.907769	243	27.1307	5.97314	Ubiquitin-specific protease activity	Nucleus	Ubiquitin proteasome system protein	Protein metabolism	-
SEPT11	55752	8922712	Septin-11	5.83	4	1	1	1	2.33598	2.28889	2.16941	1.27849	1.44682	1.2473	1.50385	429	49.3672	6.81494	GTPase activity	Perinuclear region	GTPase	Cell cycle;Vesicle-mediated transport	CC
CTPS1	1503	148491070	CTP synthase 1	5.75	1	2	2	14	3.18975	2.67516	1.89308	0.854239	1.07395	0.85469	1.19525	591	66.648	6.45557	Ligase activity	Cytoplasm	Enzyme: Ligase	Metabolism;Energy pathways	-
PDXP	57026	10092677	Pyridoxal phosphate phosphatase	5.74	1	1	1	2	3.97817	3.81425	0.755376	0.849807	0.908863	1.04408	1.17615	296	31.6783	6.55127	Acid phosphatase activity	-	Enzyme: Phosphatase	Metabolism;Energy pathways	-
CSPG4	1464	47419930	Chondroitin sulfate proteoglycan 4	5.6	1	6	6	9	2.08484	2.46013	0.826501	0.951478	1.34282	1.09948	1.05545	2322	250.382	5.46533	Protein binding	Plasma membrane	Integral membrane protein	Cell communication;Signal transduction	SP;TM;LAMG
PSMG2	56984	312596924	Proteasome assembly chaperone 2 isoform 2	5.58	2	1	1	6	3.12596	2.02487	1.7253	0.882965	1.01169	0.946328	1.00845	233	26.3045	7.95752	Molecular function unknown	Nucleus	Cell cycle control protein	Cell communication;Signal transduction	-
PPP1R18	170954	145386517	Phostensin	5.55	1	2	2	15	2.47451	3.11496	1.20863	0.995629	0.950516	0.988364	0.931763	613	67.9015	5.40186	Molecular function unknown	Cell junction	Unclassified	Biological_process unknown	-
CAST	831	545746427	Calpastatin isoform o	5.5	24	3	3	12	3.41105	5.11984	1.50247	1.00869	0.99734	0.948549	1.09831	636	68.9662	4.88135	Protease inhibitor activity	Nucleus;Cytoplasm;Perinuclear region	Protease inhibitor	Protein metabolism	CC
PSMB9	5698	4506205	Proteasome subunit beta type-9 proprotein	5.48	1	1	1	2	7.95983	3.29894	6.54827	0.994626	0.95938	1.12454	0.908688	219	23.2495	5.03369	Transcription regulator activity	Nucleus	Transcription regulatory protein	Cell cycle	-
NAGK	55577	530367798	PREDICTED: N-acetyl-D-glucosamine kinase isoform X1	5.46	2	1	1	2	2.16004	3.40763	1.28307	0.985048	1.00807	1.02257	1.09433	293	31.9973	6.99072	Catalytic activity	-	Enzyme: Phosphotransferase	Metabolism;Energy pathways	-
SHMT1	6470	528881075	Serine hydroxymethyltransferase, cytosolic isoform 3	5.22	3	1	1	2	2.67255	5.13707	0.963179	0.97778	0.974709	0.945009	1.03231	345	37.6484	8.32373	Methyltransferase activity;RNA binding	Cytoplasm	Enzyme: Methyltransferase;RNA binding protein	Metabolism;Energy pathways	-
PTGR2	145482	226246680	Prostaglandin reductase 2	5.13	1	1	1	1	3.51801	5.55267	1.75034	1.38379	1.13046	0.949803	1.301	351	38.4743	5.41455	Catalytic activity	-	Enzyme: Dehydrogenase	Metabolism;Energy pathways	-
RAD23B	5887	347800665	UV excision repair protein RAD23 homolog B isoform 3	5.04	3	1	1	20	2.11178	2.30317	1.47973	0.789289	0.80972	1.03426	1.08968	337	34.9832	4.67822	DNA binding	Nucleus	DNA repair protein	Regulation of nucleobase, nucleoside, nucleotide and nucleic acid metabolism	UBQ;UBA;STI1
UBXN1	51035	554506522	UBX domain-containing protein 1 isoform 3	5.04	3	1	1	4	2.41223	3.66846	1.68473	0.922439	1.03553	0.926218	1.02133	238	26.999	7.95752	Ubiquitin binding	-	Ubiquitin proteasome system protein	Proteolysis and peptidolysis	UBX;UBA;CC
AP3B1	8546	419636284	AP-3 complex subunit beta-1 isoform 2	4.98	4	3	3	13	3.01529	2.89794	1.4666	1.15661	1.06289	0.994929	1.03675	1045	116.122	6.30322	Receptor signaling complex scaffold activity	Plasma membrane;Nucleus;Cytoplasm	Adapter molecule	Protein metabolism	ADAP
CUL4B	8450	121114302	Cullin-4B isoform 2	4.92	5	2	4	34	3.71258	3.64482	1.36514	0.910322	1.08982	1.06613	1.06889	895	102.235	7.94287	Ubiquitin-specific protease activity	Nucleus	Ubiquitin proteasome system protein	Protein metabolism	CULL
PSME1	5720	528078353	Proteasome activator complex subunit 1 isoform 3	4.72	4	1	1	3	2.51658	2.37468	1.61831	0.920322	1.11054	0.864774	0.937022	233	26.8529	5.78271	Ubiquitin-specific protease activity	Nucleus	Ubiquitin proteasome system protein	Protein metabolism	CC
GNL1	2794	38788319	Guanine nucleotide-binding protein-like 1	4.61	1	2	2	8	2.93671	2.76942	0.820968	1.12019	1.03093	0.893507	0.95029	607	68.6185	5.79541	Molecular function unknown	Nucleus;Cytoplasm	Unclassified	Cell communication;Signal transduction	-
ADH5	128	71565154	Alcohol dehydrogenase class-3	4.55	1	1	1	2	3.06059	3.69014	1.36186	0.997303	0.957134	0.920851	1.0823	374	39.6984	7.48877	Oxidoreductase activity	Cytoplasm	Enzyme: Oxidoreductase	Metabolism;Energy pathways	-
ATXN10	25814	266453278	Ataxin-10 isoform 2	4.14	2	1	1	4	2.63174	2.561	2.0103	1.13425	1.08424	0.990805	1.01137	411	46.2572	5.08447	Molecular function unknown	-	Unclassified	Biological_process unknown	-
RABGAP1L	9910	344217735	Rab GTPase-activating protein 1-like isoform D	3.95	6	1	1	1	2.12552	2.36848	1.58165	1.03022	0.960033	0.932027	1.04301	253	29.0198	5.32568	GTPase activator activity	-	GTPase activating protein	Biological_process unknown	PTB;TBC
HAT1	8520	578805046	PREDICTED: histone acetyltransferase type B catalytic subunit isoform X1	3.87	2	1	1	2	3.24708	2.06655	2.14138	1.28944	0.957884	0.810854	0.996916	413	48.9746	5.69385	Acyltransferase activity	Nucleus	Enzyme: Acyltransferase	Metabolism	CC;NLS
SNX5	27131	540344544	Sorting nexin-5 isoform b	3.68	2	1	1	2	2.18957	2.16942	1.16837	0.984805	0.955708	0.971487	0.958735	299	34.8831	8.39697	Transporter activity	Endosome	Transport/cargo protein	Transport	PX
MRPS23	51649	16554604	28S ribosomal protein S23, mitochondrial	3.68	1	1	1	1	2.60132	3.71708	2.4613	1.18339	1.10235	0.739953	0.740394	190	21.7573	8.89502	Structural constituent of ribosome	Mitochondrion	Ribosomal subunit	Protein metabolism	-
PGM2	55276	578808564	PREDICTED: phosphoglucomutase-2 isoform X1	3.59	2	1	1	1	4.30827	2.56109	2.24014	0.911576	0.837174	1.07614	0.97758	473	53.0067	6.41748	Catalytic activity	-	Enzyme: Phosphotransferase	Metabolism;Energy pathways	-
DCTN1	1639	205277396	Dynactin subunit 1 isoform 4	3.51	6	2	2	6	4.09115	6.76568	1.42523	1.36429	1.01139	0.992083	1.01595	1139	126.654	5.42725	Structural constituent of cytoskeleton	Centrosome	Cytoskeletal protein	Transport	CC
TSTA3	7264	4507709	GDP-L-fucose synthase	3.43	4	1	1	6	3.67306	5.02416	0.675899	0.931545	1.06115	0.830196	0.80261	321	35.87	6.59521	Oxidoreductase activity	Cytoplasm	Enzyme: Oxidoreductase	Metabolism;Energy pathways	-
MMP1	4312	225543094	Interstitial collagenase isoform 2	3.23	2	1	1	2	2.73622	2.10334	2.47322	0.914414	0.886481	1.12705	0.860499	403	46.2367	6.771	Metallopeptidase activity	Extracellular	Metallo protease	Protein metabolism	ZnMc;HX;SP
EIF4G3	8672	10092601	Eukaryotic translation initiation factor 4 gamma 3 isoform 3	3.15	3	2	6	9	3.43843	2.13164	2.93085	0.922989	1.07247	1.0613	1.02658	1585	176.542	5.37646	Translation regulator activity	Cytoplasm	Translation regulatory protein	Protein metabolism	MIF4G;CC
GRHPR	9380	6912396	Glyoxylate reductase/hydroxypyruvate reductase	3.05	1	1	1	2	2.01241	2.76341	1.45347	0.994681	0.928132	0.91676	0.895076	328	35.6457	7.38623	Catalytic activity	Cytoplasm	Enzyme: Reductase	Metabolism;Energy pathways	2HD
PPP6R3	55291	13489083	Serine/threonine-protein phosphatase 6 regulatory subunit 3 isoform 5	2.9	19	2	2	8	2.68233	2.79298	1.48051	1.32867	0.845467	0.997323	0.942516	793	88.8963	4.58936	Molecular function unknown	Cytoplasm	Unclassified	Biological_process unknown	CC
CCBL2	56267	56713256	Kynurenine--oxoglutarate transaminase 3 isoform 2	2.86	2	1	1	1	2.9918	2.14126	1.27401	0.960147	0.888876	0.909833	0.990953	420	47.7225	6.80029	Transaminase activity	-	Enzyme: Aminotransferase	Metabolism;Energy pathways	-
ELMO2	63916	530418289	PREDICTED: engulfment and cell motility protein 2 isoform X7	2.79	3	1	1	2	2.0796	2.53816	1.36851	0.913726	1.08924	1.01929	1.25148	537	62.0958	6.27783	Molecular function unknown	Cytoplasm	Unclassified	Signal transduction;Cell growth and/or maintenance;Cell migration	PH;LZ
DIS3	22894	530402172	PREDICTED: exosome complex exonuclease RRP44 isoform X1	2.76	4	1	1	2	2.78061	2.46201	1.6453	0.854618	0.907183	0.810337	1.2156	796	90.5266	6.96143	RNA binding	Nucleus	RNA binding protein	Regulation of nucleobase, nucleoside, nucleotide and nucleic acid metabolism	PINc
KPNA6	23633	6912478	Importin subunit alpha-7	2.61	2	1	1	2	3.01054	2.20357	1.4565	0.998614	1.26369	0.926448	1.0802	536	59.9915	4.98291	Receptor signaling complex scaffold activity	Nucleus	Adapter molecule	Transport	ARM
MORF4L1	10933	5803102	Mortality factor 4-like protein 1 isoform 1	2.48	2	1	1	1	2.43454	3.36637	0.547494	1.02333	0.96239	0.884806	0.869687	323	37.2073	9.18799	Transcription regulator activity	Nucleus	Transcription regulatory protein	Regulation of nucleobase, nucleoside, nucleotide and nucleic acid metabolism;Regulation of gene expression, epigenetic	CHROMO
ARHGAP17	55114	578828586	PREDICTED: rho GTPase-activating protein 17 isoform X6	2.32	7	1	1	2	2.29422	2.20467	1.13491	0.794491	1.06216	1.06942	1.06401	775	84.2938	7.86963	GTPase activator activity	Cytoplasm	GTPase activating protein	Cell communication;Signal transduction	BAR;RHOGAP;CC
CARS	833	21269877	Cysteine--tRNA ligase, cytoplasmic isoform a	1.93	6	1	1	2	2.31627	2.96323	1.14148	0.803231	0.995848	0.890002	0.98087	726	82.7939	7.02002	Ligase activity	Cytoplasm	Enzyme: Ligase	Metabolism;Energy pathways	CC
ARMC6	93436	530415365	PREDICTED: armadillo repeat-containing protein 6 isoform X1	1.89	2	1	1	2	3.58736	7.24163	1.76769	1.36129	1.11549	0.801586	1.04542	476	51.5152	6.04932	Molecular function unknown	-	Unclassified	Signal transduction	ARM
ARFGAP2	84364	338827663	ADP-ribosylation factor GTPase-activating protein 2 isoform 2	1.83	6	1	1	6	2.09346	2.64125	1.11397	0.821979	1.0135	0.965794	1.23453	493	53.4437	8.49951	GTPase activator activity	Nucleus	GTPase activating protein	Cell communication;Signal transduction	ARFGAP;CC
XIAP	331	32528299	E3 ubiquitin-protein ligase XIAP	1.81	1	1	1	2	3.91247	2.58172	1.96335	0.938166	1.09705	0.980068	0.98846	497	56.6484	6.65381	Ligase activity	Cytoplasm	Enzyme: Ligase	Anti-apoptosis	BIR;RING
HPS6	79803	31881785	Hermansky-Pudlak syndrome 6 protein	1.81	1	1	1	2	2.3515	3.50224	1.31872	1.19718	0.903393	0.995888	1.03929	775	82.9228	6.27783	Molecular function unknown	-	Unclassified	Biological_process unknown	SP
ELP2	55250	338968892	Elongator complex protein 2 isoform 5	1.72	6	1	1	4	2.01543	2.33324	1.50107	1.23709	0.850849	0.927234	0.957916	756	84.8342	5.98584	Receptor signaling complex scaffold activity	Nucleus	Adapter molecule	Cell communication;Signal transduction	WD40
AAK1	22848	148277037	AP2-associated protein kinase 1	1.56	1	1	1	4	3.46123	3.67625	1.9881	0.873451	1.08007	1.03649	1.03609	961	103.821	6.50732	Cytoskeletal protein binding	Cytoskeleton	Cytoskeletal associated protein	Transport	S_T_Y_Kinase
LANCL1	10314	212274337	LanC-like protein 1	1.5	2	1	1	3	2.08867	5.38819	0.974805	1.24957	1.16843	1.12549	0.869736	399	45.2536	7.75244	G-protein coupled receptor activity	Plasma membrane	G protein coupled receptor	Immune response	TM
CLIP1	6249	38044112	CAP-Gly domain-containing linker protein 1 isoform b	1.36	8	2	2	3	2.29183	3.11086	1.68444	0.929227	0.977615	0.942705	1.03885	1392	156.685	5.36377	Structural molecule activity	Microtubule;Cytoplasm	Structural protein	Cell growth and/or maintenance;Mitosis	ZnF_C2HC;CC
SEL1L3	23231	578808372	PREDICTED: protein sel-1 homolog 3 isoform X3	1	4	1	1	1	2.64151	2.78911	0.95593	1.0049	0.930238	0.89289	1.00658	1097	125.119	7.1665	Molecular function unknown	-	Integral membrane protein	Biological_process unknown	SEL1;TM
CEP170	9859	578802431	PREDICTED: centrosomal protein of 170 kDa isoform X11	0.96	11	1	1	4	5.58281	4.60762	2.93195	1.18435	0.786094	0.725715	1.00505	1460	161.31	7.00537	Molecular function unknown	Nucleus;Cytoplasm	Unclassified	Biological_process unknown	FHA;CC
C16orf62	57020	530408446	PREDICTED: UPF0505 protein C16orf62 isoform X2	0.94	2	1	1	1	2.72524	2.04387	1.43104	0.995476	1.46548	0.841447	1.4436	959	107.872	7.6792	Molecular function unknown	Nucleus	Unclassified	Biological_process unknown	-
CCDC88A	55704	530367828	PREDICTED: girdin isoform X10	0.63	8	1	1	1	4.14264	4.46884	1.02026	1.04984	0.869563	0.827812	0.813396	955	111.945	5.31299	Structural constituent of cytoskeleton	Cytoskeleton	Cytoskeletal protein	Cell growth and/or maintenance;Cell migration	CC;SPECTRIN
FILIP1L	11259	109659847	Filamin A-interacting protein 1-like isoform 3	0.62	2	1	1	1	2.79698	2.72829	0.27441	1.08512	1.08943	0.902236	1.08963	1133	130.093	6.60986	Molecular function unknown	-	Unclassified	Biological_process unknown	CC
C16orf96	342346	530408022	PREDICTED: putative uncharacterized protein C16orf96 isoform X4	0.55	5	1	1	5	2.0718	3.47321	0.543509	0.980198	0.854724	0.936564	0.981968	1086	118.826	7.09326	-	-	-	-	-
TRIO	7204	45439359	Triple functional domain protein	0.32	2	2	2	2	2.56356	3.89643	0.520581	1.05116	0.796798	0.902888	1.16777	3097	346.683	6.3667	Guanyl-nucleotide exchange factor activity	Cytoplasm	Guanine nucleotide exchange factor	Cell communication;Signal transduction	SEC14;SPECTRIN;RHOGEF;PH;SH3;IGC2;S_T_kinase
PKHD1	5314	126131104	Fibrocystin isoform 2	0.29	2	1	1	1	3.13097	4.25501	1.36646	0.968652	1.05836	0.952293	1.13254	3396	371.418	6.30322	Receptor activity	Plasma membrane	Cell surface receptor	Cell communication;Signal transduction	IPT;SP;EF
LRP1	4035	126012562	Prolow-density lipoprotein receptor-related protein 1	0.22	1	1	1	2	2.70256	2.07695	1.1835	0.805556	1.08226	0.971299	1.11109	4544	504.276	5.38916	Receptor activity	Endoplasmic reticulum	Cell surface receptor	Cell communication;Signal transduction	LDLRB;EGF;EGFL;EGFCA;SP;TM;LDLA
VPS13A	23230	15619008	Vacuolar protein sorting-associated protein 13A isoform B	0.16	1	1	1	1	2.85201	3.63186	0.394821	1.03382	0.979298	0.972693	0.928177	3095	350.68	5.96045	Transporter activity	-	Transport/cargo protein	Protein metabolism;Transport	CC
PKM	5315	332164775	Pyruvate kinase PKM isoform c	68.93	7	2	48	788	1.30861	12.773	0.701183	1.06345	1.30953	1.00033	1.0724	605	65.8888	7.86963	Catalytic activity;Kinase activity	Cytoplasm	Enzyme: Phosphotransferase	Energy pathways;Metabolism	-
FBLIM1	54751	66932988	Filamin-binding LIM protein 1 isoform c	3.26	4	1	1	2	1.44676	6.31972	3.79693	1.11522	1.02085	1.04595	1.05563	276	30.7497	8.01611	Cytoskeletal protein binding	Actin cytoskeleton	Cytoskeletal associated protein	Regulation of cell shape	LIM;NES
TXNDC12	51060	7705696	Thioredoxin domain-containing protein 12	5.23	1	1	1	2	0.991487	5.35819	1.9151	0.950566	1.5005	0.920692	0.946014	172	19.1936	5.40186	Catalytic activity	Endoplasmic reticulum	Enzyme: Reductase	Protein metabolism	SP
CRIP1	1396	4503047	Cysteine-rich protein 1	18.18	1	1	1	5	0.300267	5.20141	0.602707	0.857205	1.16625	0.978774	0.971388	77	8.52701	8.74854	Transporter activity	Cytoplasm	Transport/cargo protein	Transport	LIM
ANXA1	301	4502101	Annexin A1	61.56	1	20	20	312	1.95968	5.1996	0.778619	1.05725	1.04023	0.943095	1.02928	346	38.69	7.02002	Calcium ion binding	Plasma membrane	Calcium binding protein	Cell communication;Signal transduction	ANX
KRAS	3845	15718761	GTPase KRas isoform b	59.04	5	8	8	27	0.796818	5.14573	1.06458	1.05199	1.25034	0.975563	0.904113	188	21.4109	8.11865	GTPase activity	Plasma membrane	GTPase	Signal transduction	RAS
GCHFR	2644	4885257	GTP cyclohydrolase 1 feedback regulatory protein	19.05	1	1	1	2	1.39225	5.08226	1.02073	1.01633	1.15437	1.01526	1.30796	84	9.69189	6.53662	Molecular function unknown	-	Unclassified	Metabolism;Energy pathways	-
ACY1	95	312032407	Aminoacylase-1 isoform c	6.71	3	1	1	4	1.60571	5.05465	1.0918	0.939011	0.861708	1.03813	1.2238	343	38.6042	5.85889	Hydrolase activity	Cytoplasm	Enzyme: Hydrolase	Metabolism;Energy pathways	-
SLC20A1	6574	31543630	Sodium-dependent phosphate transporter 1	2.95	1	1	1	4	1.52557	5.02945	0.728617	1.19545	1.08293	0.843472	0.940666	679	73.652	7.07861	Auxiliary transport protein activity	Plasma membrane	Membrane transport protein	Transport	-
PDXDC1	23042	550544201	Pyridoxal-dependent decarboxylase domain-containing protein 1 isoform 6	1.41	10	1	1	1	1.47943	4.61359	1.08126	0.764677	1.20932	0.950841	0.857255	498	54.9472	6.65381	Carboxy-lyase activity	Nucleus;Cytoplasm	Enzyme: Decarboxylase	Metabolism;Energy pathways	CC
C15orf52	388115	155029552	Uncharacterized protein C15orf52	2.62	1	1	1	4	1.6845	4.49902	2.4935	1.05865	0.926573	1.02508	1.004	534	57.2898	9.12939	Molecular function unknown	-	Unclassified	Biological_process unknown	-
PRKAR1A	5573	4506063	CAMP-dependent protein kinase type I-alpha regulatory subunit isoform a	11.29	2	4	4	20	1.8911	4.46602	1.31025	0.971942	0.998073	1.03757	1.14413	381	42.955	5.35107	Protein serine/threonine kinase activity	Cytoplasm	Serine/threonine kinase	Cell communication;Signal transduction	CNMP
PPA1	5464	11056044	Inorganic pyrophosphatase	42.21	1	6	6	24	1.77488	4.07044	0.886244	0.968047	0.932769	0.972823	0.992197	289	32.6392	5.85889	Catalytic activity	Cytoplasm	Enzyme: Phosphohydrolase	Metabolism;Energy pathways	-
APOB	338	105990532	Apolipoprotein B-100	0.88	1	4	4	8	0.862898	4.00368	1.15179	0.948369	1.16284	0.980408	1.10556	4563	515.209	7.04932	Transporter activity	Extracellular	Transport/cargo protein	Transport	SP;CC
CDKN2AIPNL	91368	18087821	CDKN2AIP N-terminal-like protein	31.03	1	2	2	12	1.68968	4.00182	3.43326	0.934693	1.08192	0.988252	0.989889	116	13.1874	4.99561	Molecular function unknown	-	Unclassified	Biological_process unknown	-
ANPEP	290	157266300	Aminopeptidase N	6.72	1	4	4	12	1.79363	3.9968	1.43481	0.9943	1.22293	1.01498	1.04797	967	109.471	5.47803	Metallopeptidase activity	Plasma membrane	Metallo protease	Protein metabolism	TM
CLIC1	1192	567757607	Chloride intracellular channel protein 1	40.66	1	5	5	34	1.61978	3.94582	0.721858	0.952283	1.07157	0.96314	1.39413	241	26.9057	5.17334	Intracellular ligand-gated ion channel activity	Nucleus	Intracellular ligand gated channel	Transport	-
ANKH	56172	16905507	Progressive ankylosis protein homolog	2.64	2	2	2	6	1.32388	3.84976	0.717318	1.01164	0.982263	0.952338	0.94537	492	54.2054	7.88428	Auxiliary transport protein activity	Cell surface	Membrane transport protein	Transport	TM
LDHA	3939	5031857	L-lactate dehydrogenase A chain isoform 1	56.33	9	13	14	102	1.73493	3.69583	1.43811	1.0238	1.02729	0.977649	0.982929	332	36.6654	8.26514	Catalytic activity	Cytoplasm	Enzyme: Dehydrogenase	Metabolism;Energy pathways	-
NES	10763	38176300	Nestin	3.45	1	3	3	9	1.66754	3.65049	1.7576	0.985822	1.13156	1.04845	0.849744	1621	177.332	4.36084	Structural constituent of cytoskeleton	Cytoplasm	Cytoskeletal protein	Cell growth and/or maintenance	CC
NT5E	4907	325651886	5'-nucleotidase isoform 2	8.21	2	3	3	6	1.63071	3.62451	1.6842	0.814936	0.938738	0.873504	1.04883	524	57.9117	6.97607	Hydrolase activity	Plasma membrane	Enzyme: Hydrolase	Regulation of nucleobase, nucleoside, nucleotide and nucleic acid metabolism	SP;GPI
COTL1	23406	21624607	Coactosin-like protein	12.68	1	1	1	16	1.70591	3.61575	1.13663	0.987478	1.00986	1.00755	1.04427	142	15.935	5.66846	Molecular function unknown	Cytoplasm	Unclassified	Cell growth and/or maintenance	ADF
VPS29	51699	7706441	Vacuolar protein sorting-associated protein 29 isoform 1	14.84	5	3	3	12	0.575249	3.50114	0.506942	1.03891	1.21661	0.89297	0.879767	182	20.4927	6.78564	Hydrolase activity;Protein binding	Endosome	Transport/cargo protein;Enzyme: Hydrolase	Protein metabolism;Protein targeting	-
CPOX	1371	41393599	Coproporphyrinogen-III oxidase, mitochondrial	18.94	2	7	7	28	1.43939	3.4154	2.09949	1.02911	1.14283	0.958778	0.964142	454	50.12	8.25049	Catalytic activity	Mitochondrion	Enzyme: Oxidase	Metabolism;Energy pathways	-
ZNF428	126299	38788219	Zinc finger protein 428	9.04	1	1	1	5	1.49712	3.37344	0.715336	0.846329	1.17491	1.04321	1.24182	188	20.468	4.17041	DNA binding	Nucleus	DNA binding protein	Regulation of nucleobase, nucleoside, nucleotide and nucleic acid metabolism	ZNFC2
PEBP1	5037	4505621	Phosphatidylethanolamine-binding protein 1	60.96	1	6	6	21	1.82938	3.35855	1.06761	0.975471	1.00102	0.994821	1.13806	187	21.0437	7.53271	Protease inhibitor activity	Cytoplasm	Protease inhibitor	Cell communication;Signal transduction	-
DBI	1622	544063486	Acyl-CoA-binding protein isoform 7	31.75	7	1	1	4	1.83475	3.34668	0.832853	1.03246	1.13381	0.997344	0.869458	63	7.2677	8.93896	Receptor binding	Mitochondrion	Ligand	Metabolism;Energy pathways	SP
MZT2A	653784	145976946	Mitotic-spindle organizing protein 2A	13.92	5	1	1	9	1.92737	3.31261	1.54223	0.963503	1.14257	0.956921	0.936232	158	16.2105	9.64209	Molecular function unknown	-	Unclassified	Biological_process unknown	-
PTRF	284119	42734430	Polymerase I and transcript release factor	27.69	2	10	10	59	1.93526	3.31252	1.44564	0.959385	0.990771	0.951961	1.02108	390	43.4498	5.60498	Transcription regulator activity	Nucleus;Cytoplasm	Transcription regulatory protein	Regulation of nucleobase, nucleoside, nucleotide and nucleic acid metabolism	NLS;CC
ARPC5L	81873	13569956	Actin-related protein 2/3 complex subunit 5-like protein	11.76	1	2	2	11	1.73574	3.25208	1.25562	1.10344	0.979863	0.91846	1.00058	153	16.9308	6.59521	Molecular function unknown	-	Unclassified	Biological_process unknown	-
FAM129B	64855	79750824	Niban-like protein 1 isoform 2	20.6	3	8	8	27	1.44728	3.2498	1.1221	0.997331	1.11845	0.87743	0.96067	733	82.6309	6.15088	Molecular function unknown	Nucleus	Unclassified	Biological_process unknown	PH
EHD2	30846	21361462	EH domain-containing protein 2	15.29	1	5	5	21	1.44155	3.15035	0.813721	1.02682	1.04802	0.994769	1.06325	543	61.1227	6.45557	Molecular function unknown	Cytoplasm	Unclassified	Cell communication;Signal transduction	EH;NLS
EEF1D	1936	194239731	Elongation factor 1-delta isoform 2	33.1	7	2	7	69	1.81106	3.14766	1.29172	0.830732	1.1873	0.988983	1.03579	281	31.1028	5.0083	Guanyl-nucleotide exchange factor activity	Endoplasmic reticulum	Guanine nucleotide exchange factor	Cell communication;Signal transduction	CC
ABCA1	19	530390674	PREDICTED: ATP-binding cassette sub-family A member 1 isoform X4	0.91	6	1	1	2	1.16508	3.13622	1.02875	0.700412	1.11647	1.01004	1.28284	2203	246.998	6.90283	Transporter activity	Plasma membrane;Cell surface;Intracellular vesicle	Transport/cargo protein	Transport	TM;AAA;SP
GSDMD	79792	261878494	Gasdermin-D	8.26	1	2	2	3	1.52176	3.129	1.08676	0.753078	1.24655	0.904377	1.36781	484	52.7678	5.08447	Molecular function unknown	-	Unclassified	Biological_process unknown	-
VPS26A	9559	17978519	Vacuolar protein sorting-associated protein 26A isoform 1	23.24	2	5	5	13	1.96217	3.12113	1.57777	0.925738	0.996121	0.936306	0.945349	327	38.1457	6.56592	Transporter activity	Cytoplasm	Transport/cargo protein	Transport	-
FSCN1	6624	4507115	Fascin	33.27	1	12	12	63	1.50946	3.11273	1.70704	1.05085	1.02839	0.982109	1.08098	493	54.4961	7.23975	Structural molecule activity	Cytoplasm	Structural protein	Cell growth and/or maintenance	-
DOCK9	23348	578825240	PREDICTED: dedicator of cytokinesis protein 9 isoform X24	1.07	27	1	1	2	0.758972	3.09363	2.51676	0.878633	1.23824	0.963479	0.988093	1126	128.787	7.62061	Guanyl-nucleotide exchange factor activity	Plasma membrane	Guanine nucleotide exchange factor	Cell communication;Signal transduction	PH;CC
PAFAH1B3	5050	4505587	Platelet-activating factor acetylhydrolase IB subunit gamma	7.36	1	1	1	4	1.97831	3.06404	1.38987	0.832055	0.908325	0.898007	1.2659	231	25.7182	6.84424	Acyltransferase activity	Cytoplasm	Enzyme: Acyltransferase	Metabolism;Energy pathways	-
PSMD9	5715	18543329	26S proteasome non-ATPase regulatory subunit 9 isoform 1	7.17	1	1	1	2	1.50322	3.04157	1.17207	1.00802	0.978206	0.998893	1.29997	223	24.6665	6.94678	Ubiquitin-specific protease activity	Cytoplasm	Ubiquitin proteasome system protein	Protein metabolism	PDZ;CC
PGLS	25796	6912586	6-phosphogluconolactonase	44.96	2	5	5	23	1.90137	3.0338	1.1477	1.06451	1.01701	1.0118	1.11837	258	27.5296	6.04932	Hydrolase activity	-	Enzyme: Hydrolase	Metabolism;Energy pathways	SP
HPCAL1	3241	19913443	Hippocalcin-like protein 1	15.03	2	2	2	12	1.21737	2.99405	1.15727	0.955704	1.01508	1.01434	1.06048	193	22.299	5.35107	Calcium ion binding	Cytoplasm	Calcium binding protein	Cell communication;Signal transduction	EF
PCCA	5095	530423370	PREDICTED: propionyl-CoA carboxylase alpha chain, mitochondrial isoform X1	2.34	4	1	1	2	1.71905	2.96841	1.35464	1.16483	1.00429	1.0624	0.91622	640	70.8755	8.29443	Ligase activity	Mitochondrion	Enzyme: Carboxylase	Metabolism;Energy pathways	SP
NRP1	8829	578818623	PREDICTED: neuropilin-1 isoform X5	5.41	11	3	3	8	1.1283	2.95114	0.813787	0.917362	0.999527	0.945204	1.01408	888	99.5111	6.25244	Receptor activity	Plasma membrane	Cell surface receptor	Signal transduction;Cell migration;Morphogenesis;Immune response	TM;CUB;F58C;MAM;SP
RNH1	6050	42822870	Ribonuclease inhibitor	17.57	1	6	6	31	1.5942	2.94088	1.16169	0.973516	0.982943	0.96873	1.01031	461	49.9411	4.81787	Translation regulator activity	Cytoplasm	Translation regulatory protein	Regulation of nucleobase, nucleoside, nucleotide and nucleic acid metabolism	LRR
YWHAQ	10971	5803227	14-3-3 protein theta	43.27	1	5	9	115	1.60826	2.93449	0.841315	0.957086	0.969779	1.01652	1.01869	245	27.7468	4.77979	Receptor signaling complex scaffold activity	Cytoplasm	Adapter molecule	Cell communication;Signal transduction	-
HSF1	3297	530389523	PREDICTED: heat shock factor protein 1 isoform X2	3.09	3	1	1	4	1.21471	2.92613	0.734627	0.962686	1.34332	0.955246	1.25742	517	55.8192	6.37939	Transcription factor activity	Cytoplasm	Transcription factor	Regulation of nucleobase, nucleoside, nucleotide and nucleic acid metabolism	HSF;LZ
YWHAZ	7534	208973242	14-3-3 protein zeta/delta	71.84	2	13	19	191	1.66032	2.92275	1.0362	1.02406	0.906286	0.988914	1.02497	245	27.7277	4.79248	Receptor signaling complex scaffold activity	Cytoplasm	Adapter molecule	Regulation of cell cycle	CC
ATP1B3	483	4502281	Sodium/potassium-transporting ATPase subunit beta-3	22.58	1	3	3	19	1.89423	2.90776	1.52957	1.10534	0.920398	0.957206	0.960896	279	31.4921	8.35303	ATPase activity	Plasma membrane	ATPase	Transport	TM
ROCK2	9475	41872583	Rho-associated protein kinase 2	1.22	2	1	1	2	1.48326	2.88871	1.11307	0.81892	1.31302	0.872878	1.2498	1388	160.799	6.02393	Protein serine/threonine kinase activity	Nucleus;Cytoplasm	Serine/threonine kinase	Cell communication;Signal transduction	S_T_kinase;HR1;CC;PH
CFL2	1073	33946278	Cofilin-2 isoform 1	32.53	2	1	4	19	1.8798	2.88856	0.891512	0.981561	0.889554	1.04363	1.14782	166	18.7249	7.88428	Cytoskeletal protein binding	Cytoplasm	Cytoskeletal associated protein	Biological_process unknown;Cytoskeleton organization and biogenesis	ADF
PFN1	5216	4826898	Profilin-1	70.71	1	11	11	132	1.61022	2.888	1.0655	0.990847	0.989645	0.963593	1.00679	140	15.0446	8.26514	Cytoskeletal protein binding	Cytoplasm	Cytoskeletal associated protein	Cell growth and/or maintenance	PROF
UBE3A	7337	19718762	Ubiquitin-protein ligase E3A isoform 1	2.23	3	1	1	2	1.90903	2.88188	1.28211	0.963782	1.21571	0.981375	1.06349	852	97.9052	5.22412	Ubiquitin-specific protease activity	Cytoplasm	Ubiquitin proteasome system protein	Metabolism;Energy pathways	HECT;CC
PI4K2A	55361	13559514	Phosphatidylinositol 4-kinase type 2-alpha	1.46	1	1	1	1	0.909177	2.87914	0.628495	1.1528	0.826246	0.881336	0.96112	479	53.9886	8.29443	Lipid kinase activity	Golgi apparatus	Lipid Kinase	Cell communication;Signal transduction	PI3KC
CAPNS1	826	51599151	Calpain small subunit 1	21.27	3	3	3	13	1.91495	2.87326	1.25109	1.10369	1.04789	0.910385	1.08481	268	28.2977	5.19873	Peptide binding	Cytoplasm	Regulatory/other subunit	Protein folding	EF
CPNE1	8904	311893345	Copine-1 isoform c	7.65	3	4	4	16	1.55322	2.84338	0.81703	0.958686	1.00225	1.041	1.0013	536	58.8935	5.8335	Transporter activity	Cytoplasm	Transport/cargo protein	Vesicle-mediated transport	C2;VWA
RB1CC1	9821	578815760	PREDICTED: RB1-inducible coiled-coil protein 1 isoform X3	0.76	4	1	1	1	1.86001	2.83942	1.62426	1.03692	0.929747	0.947244	1.00564	1048	120.819	5.10986	Transcription factor activity	Nucleus	Transcription factor	Regulation of nucleobase, nucleoside, nucleotide and nucleic acid metabolism	NLS;CC
HSP90AA1	3320	154146191	Heat shock protein HSP 90-alpha isoform 2	55.6	2	25	38	380	1.54173	2.8058	1.27654	1.00563	1.01057	0.962643	0.978021	732	84.6067	5.021	Chaperone activity	Cytoplasm	Chaperone	Protein metabolism	CC
TWF2	11344	6005846	Twinfilin-2	23.5	1	6	6	37	1.29081	2.79431	1.03999	1.02564	1.31264	0.956122	1.24295	349	39.5233	6.84424	Protein-tyrosine kinase activity	Cytoplasm	Tyrosine kinase	Cell communication;Signal transduction	ADF;CC
KIAA1279	26128	24308113	KIF1-binding protein	1.45	1	1	1	2	1.04919	2.75294	0.64779	0.93595	1.08569	0.923145	1.06578	621	71.7684	5.49072	Molecular function unknown	-	Unclassified	Biological_process unknown	-
NUDCD1	84955	189571677	NudC domain-containing protein 1 isoform 1	11.84	3	4	4	17	1.51646	2.7487	1.22277	0.945823	1.00781	1.05401	1.0378	583	66.7133	5.10986	Molecular function unknown	-	Unclassified	Biological_process unknown	-
CARM1	10498	530414438	PREDICTED: histone-arginine methyltransferase CARM1 isoform X1	5.47	2	2	2	4	1.83139	2.73004	1.56892	1.11451	0.944545	1.11567	1.03126	585	63.4192	6.56592	Methyltransferase activity	Nucleus	Enzyme: Methyltransferase	Metabolism;Energy pathways	-
STMN1	3925	44890050	Stathmin isoform a	16.11	5	3	3	13	1.81159	2.72913	1.19514	0.959638	0.978851	0.96108	1.00406	149	17.292	5.97314	Structural molecule activity;Signal transducer activity	Cytoplasm	Structural protein	Cell growth and/or maintenance;Signal transduction	CC
BZW1	9689	41281429	Basic leucine zipper and W2 domain-containing protein 1 isoform 4	11.33	4	4	4	11	1.92309	2.71817	1.61476	1.30475	0.943395	0.909084	0.909815	353	40.5128	6.45557	Transcription factor activity	Nucleus	Transcription factor	Regulation of nucleobase, nucleoside, nucleotide and nucleic acid metabolism	-
GOT1	2805	4504067	Aspartate aminotransferase, cytoplasmic	7.75	1	2	2	7	1.47009	2.71526	0.888755	0.920174	1.13078	0.92236	1.00494	413	46.2185	7.00537	Transaminase activity	Cytoplasm	Enzyme: Aminotransferase	Metabolism;Energy pathways	-
DIAPH1	1729	119395760	Protein diaphanous homolog 1 isoform 2	6.65	3	5	5	33	1.45295	2.71325	0.935517	0.964194	1.01679	0.979793	0.974333	1263	140.2	5.41455	Cytoskeletal protein binding	Cytoplasm	Cytoskeletal associated protein	Cell growth and/or maintenance	FH2;CC
MTHFD1	4522	222136639	C-1-tetrahydrofolate synthase, cytoplasmic	17.11	1	10	11	37	1.86642	2.70166	1.07933	1.02414	1.03982	0.969821	1.02447	935	101.467	7.29834	Catalytic activity	Cytoplasm	Enzyme: Dehydrogenase	Metabolism;Energy pathways	-
HARS	3035	530380512	PREDICTED: histidine--tRNA ligase, cytoplasmic isoform X1	28.64	13	7	7	24	1.40503	2.69239	1.15817	1.04556	0.989922	0.972204	1.04767	440	49.5919	5.41455	Ligase activity	Cytoplasm	Enzyme: Ligase	Protein metabolism	CC
NDRG1	10397	386643034	Protein NDRG1 isoform 3	4.47	3	1	1	6	1.80563	2.66289	0.829446	1.13291	1.02643	0.997886	1.11047	313	33.6283	6.44287	Molecular function unknown	Cytoplasm	Unclassified	Cell communication;Signal transduction	ABH
CAPG	822	530368148	PREDICTED: macrophage-capping protein isoform X1	30.17	2	7	7	36	1.24301	2.65378	0.760554	1.01236	0.939555	1.07833	0.992348	348	38.4745	6.18896	Cytoskeletal protein binding	Cytoplasm	Cytoskeletal associated protein	Cell growth and/or maintenance	GEL
DSTN	11034	58530848	Destrin isoform b	29.05	2	3	3	53	1.7958	2.64522	0.73438	1.05247	1.01057	0.972204	0.962098	148	16.6096	8.33838	Cytoskeletal protein binding	Nucleus	Cytoskeletal associated protein	Cell growth and/or maintenance	ADF
CDK6	1021	223718134	Cyclin-dependent kinase 6	4.6	1	1	1	2	1.02031	2.64297	1.95625	1.41869	0.790146	0.994329	0.736638	326	36.915	6.45557	Protein binding	Nucleus	Cell cycle control protein	Cell communication;Signal transduction	S_T_kinase
ANP32B	10541	5454088	Acidic leucine-rich nuclear phosphoprotein 32 family member B	12.35	1	1	3	10	1.85806	2.64151	1.73264	1.18376	1.0644	0.844252	0.83243	251	28.7703	4.05615	Molecular function unknown	Nucleus	Unclassified	Biological_process unknown	LRR;NLS
OXSR1	9943	530373508	PREDICTED: serine/threonine-protein kinase OSR1 isoform X1	8.04	2	2	3	6	1.27287	2.62866	1.30329	1.09604	1.14789	0.900618	0.965171	460	50.5663	7.02002	Protein serine/threonine kinase activity	Cytoplasm	Serine/threonine kinase	Cell communication;Signal transduction	S_T_kinase
SARS	6301	16306548	Serine--tRNA ligase, cytoplasmic	10.89	2	5	5	10	1.97911	2.62289	2.53035	1.05723	0.922939	1.09442	1.00111	514	58.7401	6.43018	Ligase activity	Cytoplasm	Enzyme: Ligase	Metabolism;Energy pathways	-
DYNLT3	6990	5730087	Dynein light chain Tctex-type 3	14.66	1	1	1	2	1.4671	2.61584	1.13519	0.713349	0.873052	0.836036	0.955272	116	13.0532	5.65576	Molecular function unknown	-	Unclassified	Biological_process unknown	-
CC2D1A	54862	530414989	PREDICTED: coiled-coil and C2 domain-containing protein 1A isoform X4	1.9	5	1	1	6	1.88726	2.6049	1.21112	0.799369	1.27388	1.1241	1.03702	946	103.418	7.72314	Transcription regulator activity	Cytoplasm	Transcription regulatory protein	Cell communication;Signal transduction	C2;CC
SWAP70	23075	530395150	PREDICTED: switch-associated protein 70 isoform X2	4.59	3	2	2	6	1.5576	2.59727	1.1496	0.885557	1.03705	1.00574	1.05122	436	51.5995	5.99854	Guanyl-nucleotide exchange factor activity	Cytoplasm	Guanine nucleotide exchange factor	Cell communication;Signal transduction	PH;CC;NLS;NES
SKP1	6500	25777713	S-phase kinase-associated protein 1 isoform b	33.74	2	4	5	11	1.36786	2.59497	1.24036	1.06368	0.970906	0.98024	0.927515	163	18.6462	4.53857	Ubiquitin-specific protease activity	Nucleus	Ubiquitin proteasome system protein	Protein metabolism;Regulation of cell cycle;Chromosome segregation	SKP1
PHLDA1	22822	83977459	Pleckstrin homology-like domain family A member 1	5.99	1	2	2	6	1.20832	2.59202	1.12461	1.00841	0.976325	0.800929	1.01317	401	44.9881	9.89111	Transcription factor activity	Cytoplasm	Transcription factor	Protein metabolism;Apoptosis	PH
ILK	3611	510785742	Integrin-linked protein kinase isoform 3	3.46	3	1	1	2	1.93738	2.58492	1.41813	0.903401	1.0014	1.00364	0.98362	318	36.4437	9.40771	Protein serine/threonine kinase activity	Cytoplasm	Serine/threonine kinase	Cell communication;Signal transduction	ANK
ANXA7	310	530393504	PREDICTED: annexin A7 isoform X2	15.49	4	4	4	15	1.81815	2.57736	0.985927	0.933205	0.981056	0.964367	0.966802	426	46.0398	7.18115	Calcium ion binding	Nucleus	Calcium binding protein	Transport	ANX
TMSB10	9168	10863895	Thymosin beta-10	31.82	1	3	3	5	1.26801	2.54317	1.13027	0.978504	0.932311	0.924588	0.870623	44	5.02255	5.36377	Cytoskeletal protein binding	Cytoplasm	Cytoskeletal associated protein	Cell growth and/or maintenance	-
TGM2	7052	39777597	Protein-glutamine gamma-glutamyltransferase 2 isoform a	17.03	2	10	10	53	1.14604	2.5308	2.6657	0.85595	1.02798	1.02293	1.02041	687	77.2797	5.22412	Transaminase activity	Cytoplasm	Enzyme: Aminotransferase	Metabolism;Energy pathways	TGC;TRANSGLUT
TOR1A	1861	4557541	Torsin-1A	7.23	1	2	2	3	1.80947	2.53029	0.870492	1.00178	0.986618	1.0675	1.16444	332	37.7845	6.99072	Chaperone activity	Endoplasmic reticulum	Chaperone	Protein metabolism	SP
TUBA1B	10376	57013276	Tubulin alpha-1B chain	63.64	4	2	27	350	1.12037	2.52262	0.480471	1.24716	1.23547	0.882888	0.88753	451	50.1196	5.05908	Structural molecule activity	Cytoplasm;Plasma membrane	Structural protein	Cell growth and/or maintenance	-
NCAPG	64151	578808406	PREDICTED: condensin complex subunit 3 isoform X1	3.29	2	2	2	4	1.91351	2.52199	1.08493	0.814631	1.37236	0.949785	1.19313	941	105.956	5.37646	DNA binding	Nucleus	DNA binding protein	Regulation of nucleobase, nucleoside, nucleotide and nucleic acid metabolism	CC;HEAT
PSMB5	5693	4506201	Proteasome subunit beta type-5 isoform 1	9.89	4	2	2	4	1.77562	2.50934	1.82209	0.861769	0.959214	0.966462	1.01718	263	28.4622	6.91748	Ubiquitin-specific protease activity	Cytoplasm	Ubiquitin proteasome system protein	Protein metabolism;Proteolysis and peptidolysis	-
EHD1	10938	30240932	EH domain-containing protein 1 isoform 1	19.48	3	4	4	32	1.12527	2.50151	1.29845	0.96446	1.12092	1.01388	1.01646	534	60.5887	6.82959	Calcium ion binding	Plasma membrane	Calcium binding protein	Cell communication;Signal transduction	EH
SDC1	6382	530367065	PREDICTED: syndecan-1 isoform X3	7.88	5	2	2	5	1.52161	2.48485	1.14505	0.929797	1.01804	0.943183	1.09803	292	30.3996	4.50049	Receptor activity	Plasma membrane	Cell surface receptor	Cell communication;Signal transduction;Cell surface receptor linked signal transduction;Cell adhesion	SP;TM;Band 4.1
CAPN1	823	12408656	Calpain-1 catalytic subunit	3.64	1	2	2	4	1.27882	2.48401	1.3024	1.00714	1.01378	0.939287	0.999817	714	81.8382	5.66846	Cysteine-type peptidase activity	Cytoplasm	Cysteine protease	Protein metabolism	CYSPC;CALPAIN_III;EF
HSPH1	10808	557357685	Heat shock protein 105 kDa isoform 2	28.38	6	13	16	77	1.83425	2.478	1.06445	1.02045	0.983653	0.974478	1.01655	814	92.0574	5.5542	Heat shock protein activity;Chaperone activity	Cytoplasm	Heat shock protein;Chaperone	Protein metabolism	-
PLEC	5339	41322916	Plectin isoform 1	47.74	19	1	192	1430	1.31472	2.47191	0.455666	1.25825	0.901323	1.01463	1.44473	4684	531.466	5.96045	Cytoskeletal anchoring activity	Cytoskeleton;Nucleus;Cytoplasm	Anchor protein	Cytoskeletal anchoring	NLS;CH;SPECTRIN;PLEC;CC
SET	6418	351721324	Protein SET isoform 4	22.56	5	5	5	62	1.19841	2.46617	1.23984	0.977832	0.927706	0.986403	0.963535	266	31.1053	4.23389	MHC class I receptor activity;MHC class II receptor activity	Nucleus	MHC complex protein	Regulation of nucleobase, nucleoside, nucleotide and nucleic acid metabolism	CC
AHSA1	10598	6912280	Activator of 90 kDa heat shock protein ATPase homolog 1	26.33	1	5	5	32	1.69038	2.46035	1.1985	1.04069	1.02573	0.962519	1.02515	338	38.2503	5.52881	Molecular function unknown	Cytoplasm	Unclassified	Biological_process unknown	-
SPATS2L	26010	154426312	SPATS2-like protein isoform b	3.48	7	1	1	2	1.25075	2.44987	1.02198	1.17542	1.1422	0.915865	0.925092	489	54.1448	9.62744	Molecular function unknown	Nucleus	Unclassified	Biological_process unknown	CC
ARPC4	10093	5031595	Actin-related protein 2/3 complex subunit 4 isoform a	17.86	4	3	3	24	1.92654	2.44933	1.4941	1.03887	0.995531	0.952262	0.963745	168	19.6543	8.42627	Cytoskeletal protein binding	Cytoskeleton	Cytoskeletal associated protein	Cell growth and/or maintenance	-
HMGB3	3149	71143137	High mobility group protein B3	14.5	3	2	2	7	1.51191	2.43757	1.4999	1.14374	0.904976	0.80616	0.992575	200	22.9654	8.36768	DNA binding	Nucleus	DNA binding protein	Regulation of nucleobase, nucleoside, nucleotide and nucleic acid metabolism	HMG;CC
CDC37	11140	5901922	Hsp90 co-chaperone Cdc37	25.93	1	8	8	20	1.5566	2.4352	1.50602	1.00687	0.901683	1.0461	0.909062	378	44.44	5.24951	Chaperone activity	Cytoplasm	Chaperone	Protein metabolism	CC
BAIAP2	10458	9257197	Brain-specific angiogenesis inhibitor 1-associated protein 2 isoform 1	11.52	12	4	4	7	1.38927	2.42999	1.53688	1.07211	1.12877	0.951199	0.957106	521	57.3229	8.88037	Receptor signaling complex scaffold activity	Cytoplasm	Adapter molecule	Cell communication;Signal transduction	CC;SH3
CHORDC1	26973	221316566	Cysteine and histidine-rich domain-containing protein 1 isoform a	13.86	2	4	4	13	1.47925	2.41438	1.54216	0.885301	1.05464	0.968625	0.980118	332	37.4656	7.86963	Molecular function unknown	-	Unclassified	Biological_process unknown	CC
SLK	9748	530394656	PREDICTED: STE20-like serine/threonine-protein kinase isoform X1	2.57	2	5	5	8	0.880241	2.41225	0.909066	1.0866	1.09286	1.053	1.10687	1204	138.91	5.09717	Protein serine/threonine kinase activity	Cytoplasm	Serine/threonine kinase	Cell communication;Signal transduction	S_T_kinase;CC
OTUB1	55611	109148508	Ubiquitin thioesterase OTUB1	26.94	1	5	5	30	1.58098	2.41201	1.23689	0.957256	0.993522	0.950488	1.05911	271	31.2644	4.94482	Ubiquitin-specific protease activity	-	Ubiquitin proteasome system protein	Protein metabolism	-
CAV1	857	15451856	Caveolin-1 isoform alpha	21.35	1	1	3	15	1.89229	2.40901	2.9421	1.07303	1.04381	0.953234	0.804509	178	20.4585	6.02393	Structural molecule activity	Plasma membrane	Structural protein	Cell growth and/or maintenance	TM
SBNO1	55206	269846807	Protein strawberry notch homolog 1 isoform 2	1.01	2	1	1	2	1.48494	2.40737	3.37114	0.89837	0.953972	0.805724	0.881487	1392	154.088	7.88428	Molecular function unknown	-	Unclassified	Biological_process unknown	SP;CC;HELIC
MMP14	4323	4826834	Matrix metalloproteinase-14	2.92	1	1	1	2	1.74313	2.4026	2.47711	1.23101	0.919532	0.946482	1.13679	582	65.852	7.76709	Metallopeptidase activity	Extracellular	Metallo protease	Protein metabolism	TM;ZnMc;HX;SP
FLT4	2324	103472027	Vascular endothelial growth factor receptor 3 isoform 2	1.08	2	1	1	12	1.63827	2.39224	0.462395	0.898392	0.905657	0.97394	1.04831	1298	145.506	6.29053	Transmembrane receptor protein tyrosine kinase activity	Plasma membrane	Receptor tyrosine kinase	Cell communication;Signal transduction	IG;IGC2;Tyr_Kinase;TM;SP
EZR	7430	161702986	Ezrin	30.03	2	12	16	143	1.39547	2.39112	0.980894	1.00606	0.949213	0.957161	1.091	586	69.3697	6.26514	Cytoskeletal anchoring activity	Cytoplasm	Anchor protein	Cell growth and/or maintenance	B41;ERM;CC
RPL29	6159	4506629	60S ribosomal protein L29	16.35	1	2	2	6	1.15283	2.3907	1.1161	1.12526	1.18026	0.972314	1.06036	159	17.7411	11.6636	Structural constituent of ribosome	Plasma membrane	Ribosomal subunit	Protein metabolism	-
CAMK2D	817	26667183	Calcium/calmodulin-dependent protein kinase type II subunit delta isoform 1	12.97	16	3	3	14	1.51891	2.38423	0.790458	0.967348	1.05622	0.996853	1.0862	478	54.0935	7.25439	Protein serine/threonine kinase activity	Cytoplasm	Serine/threonine kinase	Regulation of cell growth	S_T_kinase
WAPAL	23063	578819173	PREDICTED: wings apart-like protein homolog isoform X4	2.11	5	2	2	3	1.85179	2.38397	2.46915	1.33455	1.05124	1.08615	0.828784	1184	132.143	5.47803	Molecular function unknown	Nucleus	Unclassified	Biological_process unknown	CC;NLS;NES
C9orf64	84267	530391692	PREDICTED: UPF0553 protein C9orf64 isoform X1	3.98	2	1	1	2	0.76447	2.38242	2.83508	1.33329	0.962542	0.735071	0.764941	201	22.6824	5.46533	Molecular function unknown	-	Unclassified	Biological_process unknown	-
CHCHD5	84269	14150070	Coiled-coil-helix-coiled-coil-helix domain-containing protein 5	11.82	1	1	1	4	1.33993	2.37654	1.36225	0.795883	1.25453	0.98981	1.12803	110	12.3869	6.72705	Molecular function unknown	-	Unclassified	Biological_process unknown	-
PA2G4	5036	124494254	Proliferation-associated protein 2G4	17.26	1	5	5	28	1.54843	2.36708	0.743956	1.00975	0.912013	0.995359	1.095	394	43.7592	6.55127	Transcription regulator activity;DNA binding	Nucleus	Transcription regulatory protein	Regulation of nucleobase, nucleoside, nucleotide and nucleic acid metabolism	-
HSPA4	3308	38327039	Heat shock 70 kDa protein 4	30	1	14	15	71	1.82704	2.3628	1.75748	1.01763	1.00321	1.02665	1.05518	840	94.2712	5.18604	Chaperone activity	Golgi apparatus;Cytoplasm	Chaperone	Protein metabolism	SP;CC
GSN	2934	38044288	Gelsolin isoform b	20.79	8	6	6	14	0.916817	2.36271	0.754156	0.921875	1.11951	1.06786	1.11591	731	80.5905	5.84619	Structural constituent of cytoskeleton	Extracellular	Cytoskeletal protein	Cell growth and/or maintenance	GEL;SP
ANXA3	306	4826643	Annexin A3	29.1	1	7	7	33	1.39654	2.35676	1.31207	1.00956	1.00308	0.959128	1.0221	323	36.3527	5.92236	Calcium ion binding	Cytoplasm	Calcium binding protein	Cell communication;Signal transduction	ANX
TACC1	6867	170763519	Transforming acidic coiled-coil-containing protein 1 isoform 2	2.28	11	1	1	1	1.52968	2.35559	0.877488	0.951707	0.973832	0.931008	1.06382	395	43.9567	4.84326	Molecular function unknown	Centrosome	Cell cycle control protein	Cell communication;Signal transduction	CC;NLS;FH2
YWHAE	7531	530410617	PREDICTED: 14-3-3 protein epsilon isoform X1	47.08	2	9	12	105	1.70898	2.35532	1.10991	0.975123	1.03053	0.963691	1.01908	240	27.4016	4.89404	Receptor signaling complex scaffold activity	Cytoplasm	Adapter molecule	Cell communication;Signal transduction	-
ATIC	471	20127454	Bifunctional purine biosynthesis protein PURH	32.09	2	11	11	68	1.77102	2.35101	0.996666	1.03468	1.01353	0.97597	1.01055	592	64.5753	6.7124	Hydrolase activity	-	Enzyme: Hydrolase	Metabolism;Energy pathways	-
ST13	6767	515869342	Hsc70-interacting protein isoform 2	19.78	2	6	6	31	1.90331	2.34313	1.82045	1.03631	1.05529	0.923099	0.923612	359	40.1359	5.30029	Receptor signaling complex scaffold activity	Lysosome	Adapter molecule	Cell communication;Signal transduction	TPR;CC;STI1
LDLR	3949	307775422	Low-density lipoprotein receptor isoform 6	11	5	5	5	24	0.99408	2.34244	1.25549	0.966995	1.12087	0.958497	1.06591	682	75.8054	5.21143	Receptor activity	Plasma membrane	Cell surface receptor	Cell communication;Signal transduction	LDLA;EGF;EGFCA;LDLRB;EGFL;TM;SP
NANS	54187	12056473	Sialic acid synthase	6.69	1	2	2	3	1.37573	2.32746	1.49629	0.94875	1.08305	0.971046	1.01328	359	40.2815	6.7417	Catalytic activity	Cytoplasm	Enzyme: Synthase	Metabolism;Energy pathways	-
HMGB1	3146	4504425	High mobility group protein B1	16.74	2	2	3	28	1.44077	2.32007	0.859881	1.03891	0.928529	0.993666	0.965084	215	24.8782	5.74463	DNA binding	Nucleus	DNA binding protein	Regulation of nucleobase, nucleoside, nucleotide and nucleic acid metabolism	HMG;CC
TLN1	7094	223029410	Talin-1	17.16	2	23	23	101	1.82339	2.3188	1.06852	1.05206	1.01057	0.940743	0.962098	2541	269.599	6.07471	Cytoskeletal protein binding	Extracellular	Cytoskeletal associated protein	Cell growth and/or maintenance	B41;CC
ITGB4	3691	54607033	Integrin beta-4 isoform 3	12.33	9	13	13	54	1.09532	2.30628	0.877943	0.987467	1.13509	0.973445	0.995243	1752	194.889	6.1001	Cell adhesion molecule activity	Integral to membrane;Nucleus	Adhesion molecule	Cell communication;Signal transduction;Cell migration;Cell adhesion;Wound healing	PSI;VWA;CALXB;FN3;TM;EGF;SP
ALDH7A1	501	320202964	Alpha-aminoadipic semialdehyde dehydrogenase isoform 3	5.78	3	2	2	8	1.34548	2.30287	1.50643	0.922814	1.1944	0.97417	1.13113	502	53.9527	7.98682	Oxidoreductase activity	-	Enzyme: Oxidoreductase	Metabolism;Energy pathways	-
ACTR1A	10121	5031569	Alpha-centractin	28.72	3	7	7	23	1.61027	2.29663	0.958314	1.04557	0.951603	0.921291	1.10514	376	42.5869	6.63916	Structural constituent of cytoskeleton	Centrosome	Cytoskeletal protein	Cell growth and/or maintenance	ACTIN
SNX3	8724	530384161	PREDICTED: sorting nexin-3 isoform X2	19.29	3	2	2	8	1.89027	2.29528	1.02529	1.03765	1.00558	0.96328	0.963711	140	16.3054	6.80029	Protein transporter activity	Endosome	Transport/cargo protein	Intracellular signaling cascade;Protein transport	PX
NXN	64359	530410557	PREDICTED: nucleoredoxin isoform X1	10.93	2	3	3	14	0.933554	2.28415	1.14961	0.846477	1.33633	0.872914	1.19058	375	41.6833	5.10986	Oxidoreductase activity	Nucleus	Enzyme: Oxidoreductase	Metabolism;Energy pathways	-
TPD52L2	7165	345197268	Tumor protein D54 isoform i	41.45	10	3	3	27	1.83617	2.2814	1.0102	1.08007	1.07643	0.890631	0.931639	152	16.2962	4.91943	Molecular function unknown	Cytoplasm;Nucleus	Unclassified	Cell growth and/or maintenance;Biological_process unknown	CC
SDCBP	6386	56243522	Syntenin-1 isoform 1	44.63	4	6	6	36	1.63415	2.28014	1.0413	1.01894	1.01515	0.908017	1.10873	298	32.4239	7.53271	Receptor signaling complex scaffold activity	Plasma membrane	Adapter molecule	Cell communication;Signal transduction	PDZ
CNBP	7555	187608750	Cellular nucleic acid-binding protein isoform 6	29.41	6	4	4	46	1.14881	2.27874	1.22778	0.995241	0.97046	1.03123	1.14593	170	18.7292	7.7085	RNA binding	Cytoplasm	RNA binding protein	Regulation of nucleobase, nucleoside, nucleotide and nucleic acid metabolism	ZnF_C2HC;ZNFC2
WDR45B	56270	578832030	PREDICTED: WD repeat domain phosphoinositide-interacting protein 3 isoform X4	6.19	4	1	1	1	1.59274	2.27738	1.21311	1.02845	0.993672	1.06344	0.887195	226	24.7643	7.1665	Molecular function unknown	-	Unclassified	Biological_process unknown	WD40
UBE2I	7329	4507785	SUMO-conjugating enzyme UBC9	6.33	2	1	1	6	1.75751	2.2736	1.75279	1.17252	1.03307	0.958176	0.919817	158	17.9952	8.66064	Ubiquitin-specific protease activity;Protein binding	Nucleus	Ubiquitin proteasome system protein	Protein metabolism	UBC
ACO1	48	507834063	Cytoplasmic aconitate hydratase	4.39	2	2	2	6	1.665	2.26621	0.807235	1.25614	1.15091	1.05295	1.17504	889	98.3366	6.68311	Isomerase activity	Cytoplasm	Enzyme: Isomerase	Regulation of nucleobase, nucleoside, nucleotide and nucleic acid metabolism	-
ALDOC	230	4885063	Fructose-bisphosphate aldolase C	20.33	2	2	5	45	1.96048	2.26385	0.998068	1.11612	0.988381	0.959692	0.932051	364	39.4312	6.87354	Lyase activity	Mitochondrion	Enzyme: Lyase	Metabolism;Energy pathways	-
PDCD6IP	10015	22027538	Programmed cell death 6-interacting protein isoform 1	16.36	3	9	9	22	1.50071	2.24837	0.918189	1.01348	1.0037	0.927714	0.991008	868	95.9631	6.52197	Molecular function unknown	Cytoplasm	Unclassified	Apoptosis	CC
ARHGAP1	392	4757766	Rho GTPase-activating protein 1	10.48	1	3	3	15	1.82103	2.24295	1.03759	0.950945	1.04706	0.943083	1.05427	439	50.4042	6.29053	GTPase activator activity	Cytoplasm	GTPase activating protein	Cell communication;Signal transduction	SEC14;RHOGAP
ACTR3	10096	5031573	Actin-related protein 3 isoform 1	29.67	5	11	11	50	1.57942	2.24062	1.38947	0.945979	0.949651	0.953436	0.958381	418	47.341	5.88428	Structural constituent of cytoskeleton	Cytoplasm	Cytoskeletal protein	Cell growth and/or maintenance	ACTIN
SFN	2810	5454052	14-3-3 protein sigma	57.66	1	9	12	69	1.52449	2.2377	0.700879	1.01759	0.886857	1.02369	0.971245	248	27.7567	4.7417	Receptor signaling complex scaffold activity	Cytoplasm	Adapter molecule	Cell communication;Signal transduction	CC
IGF2R	3482	119964726	Cation-independent mannose-6-phosphate receptor	0.8	1	2	2	4	1.83078	2.22904	0.829704	0.906047	0.985431	0.993717	0.992213	2491	274.1	5.90967	Receptor activity	Plasma membrane	Cell surface receptor	Cell communication;Signal transduction	TM;FN2;SP
DYNC1H1	1778	33350932	Cytoplasmic dynein 1 heavy chain 1	21.22	1	65	65	274	1.73484	2.22189	1.06079	0.991622	1.00989	0.951511	1.03879	4646	532.072	6.40479	ATPase activity	Cytoplasm	ATPase	Metabolism;Energy pathways	CC;AAA
UBE2V1	7335	383872507	Ubiquitin-conjugating enzyme E2 variant 1 isoform f	20.95	9	1	2	8	1.05556	2.22037	0.778859	0.908014	1.15314	0.931595	1.40624	105	11.7579	5.51611	Transcription factor activity	Nucleus	Ubiquitin proteasome system protein	Cell differentiation	UBC
PAFAH1B1	5048	4557741	Platelet-activating factor acetylhydrolase IB subunit alpha	14.39	1	4	4	12	1.67879	2.21751	1.02946	0.880341	1.0139	1.01819	0.997783	410	46.6082	7.37158	Hydrolase activity	Cytoplasm	Enzyme: Hydrolase	Metabolism;Energy pathways	LISH;WD40;CC
TUBB6	84617	14210536	Tubulin beta-6 chain	32.29	3	4	10	84	1.95766	2.21747	0.629316	0.955397	1.01486	1.02194	1.11604	446	49.825	4.88135	Structural constituent of cytoskeleton	-	Cytoskeletal protein	Cell growth and/or maintenance	TUBULIN
ALDH16A1	126133	223972653	Aldehyde dehydrogenase family 16 member A1 isoform 2	14.25	2	5	5	10	1.17586	2.20338	0.890696	1.00388	0.976118	0.934309	0.974944	751	79.8671	7.57666	Molecular function unknown	-	Unclassified	Biological_process unknown	CC
ATOX1	475	4757804	Copper transport protein ATOX1	25	1	1	1	1	1.26526	2.20126	0.774437	0.813952	1.42406	0.8928	0.715892	68	7.39674	7.23975	Chaperone activity	Cytoplasm	Chaperone	Protein metabolism	-
CAPN2	824	157389005	Calpain-2 catalytic subunit isoform 1	24.71	2	12	12	38	1.30826	2.19802	0.819892	0.965009	0.995458	0.975611	0.919452	700	79.9588	4.98291	Cysteine-type peptidase activity	Cytoplasm	Cysteine protease	Protein metabolism	CYSPC;CALPAIN_III;EF
SSB	6741	10835067	Lupus La protein	15.2	1	4	4	23	1.99432	2.19472	1.74728	1.03498	0.926709	0.99399	0.957063	408	46.8082	7.12256	RNA binding	Nucleus	RNA binding protein	Regulation of nucleobase, nucleoside, nucleotide and nucleic acid metabolism	CC;RRM
DYNLRB1	83658	7661822	Dynein light chain roadblock-type 1 isoform a	55.21	7	4	4	13	1.58363	2.1774	0.995141	0.911145	1.05585	1.02469	0.98733	96	10.9147	7.25439	Transporter activity;Molecular function unknown	-	Unclassified;Transport/cargo protein	Biological_process unknown	-
GIPC1	10755	42544142	PDZ domain-containing protein GIPC1 isoform 2	7.2	2	1	1	2	1.0962	2.17071	0.777858	1.0792	0.897619	1.06098	1.02787	236	26.0554	5.56689	Binding	Cytoplasm	Unclassified	Signal transduction	PDZ
ISG15	9636	4826774	Ubiquitin-like protein ISG15	4.24	1	1	1	1	1.77542	2.16915	3.21458	0.957025	0.920258	0.982782	0.883348	165	17.8763	7.44482	Cytokine activity	Extracellular	Cytokine	Immune response	UBQ;SP
CIAO1	9391	4757988	Probable cytosolic iron-sulfur protein assembly protein CIAO1	5.6	1	1	1	2	1.39148	2.16871	0.794188	0.841634	1.00397	1.13371	1.4497	339	37.8158	4.97021	Transcription regulator activity	Nucleus	Transcription regulatory protein	Regulation of nucleobase, nucleoside, nucleotide and nucleic acid metabolism	WD40
FEN1	2237	4758356	Flap endonuclease 1	16.05	1	4	4	30	1.95229	2.16326	1.14208	1.07204	0.968913	0.981965	1.00758	380	42.5661	8.6167	Deoxyribonuclease activity	Nucleus	Deoxyribonuclease	Regulation of nucleobase, nucleoside, nucleotide and nucleic acid metabolism	XPGI;HHH2;CC
CCDC93	54520	578804507	PREDICTED: coiled-coil domain-containing protein 93 isoform X4	2.63	2	1	1	1	1.20556	2.16326	1.00428	1.06486	0.862248	0.852108	1.0222	418	46.464	8.04541	Molecular function unknown	-	Unclassified	Biological_process unknown	CC
ARHGAP12	94134	398303814	Rho GTPase-activating protein 12 isoform 5	2.6	7	1	1	2	1.65398	2.161	1.96812	0.829915	1.23543	1.35962	0.946958	769	87.6798	8.66064	GTPase activator activity	Cytoplasm	GTPase activating protein	Cell communication;Signal transduction	SH3;WW;PH;RHOGAP
AHNAK2	113146	530403029	PREDICTED: protein AHNAK2 isoform X1	16.49	2	29	29	111	1.93981	2.1562	0.796839	1.07041	0.967589	0.959136	1.05974	5695	605.268	5.36377	Molecular function unknown	Nucleus	Unclassified	Transport	PDZ
AKAP2	11217	211971074	A-kinase anchor protein 2 isoform 2	12.11	5	5	5	14	1.14774	2.15415	1.14932	0.940011	1.35745	1.04414	1.0601	859	94.6028	5.10986	Cytoskeletal anchoring activity	Plasma membrane	Anchor protein	Cell growth and/or maintenance	CC
STIP1	10963	544063449	Stress-induced-phosphoprotein 1 isoform c	21.19	3	7	7	58	1.52016	2.15398	1.33366	0.975025	0.960145	1.01967	1.00788	519	59.74	6.80029	Receptor signaling complex scaffold activity	Nucleus	Adapter molecule	Cell communication;Signal transduction	TPR;STI1;NLS
GSS	2937	4504169	Glutathione synthetase	16.03	1	4	4	11	1.90259	2.15353	1.26797	0.856344	1.04538	0.895557	0.948584	474	52.3523	5.92236	Ligase activity	-	Enzyme: Ligase	Metabolism;Energy pathways	-
PPME1	51400	7706645	Protein phosphatase methylesterase 1 isoform a	14.25	2	3	3	12	1.66744	2.14965	1.60239	0.783869	1.13588	0.972026	1.02169	386	42.2882	5.97314	Methyltransferase activity	-	Enzyme: Methyltransferase	Metabolism;Energy pathways	ABH
MRPL10	124995	22547114	39S ribosomal protein L10, mitochondrial isoform a	14.94	2	2	2	7	1.52469	2.14797	1.15498	0.931194	1.08294	0.971702	0.998842	261	29.2637	9.5835	Structural constituent of ribosome	Mitochondrion	RNA binding protein	Protein metabolism	-
NPC2	10577	5453678	Epididymal secretory protein E1	21.85	2	2	2	14	1.94968	2.1448	1.19782	0.860172	1.22297	0.887788	1.02057	151	16.5595	7.6499	Transporter activity	Lysosome	Transport/cargo protein	Metabolism;Energy pathways	SP
IPO7	10527	5453998	Importin-7	7.03	1	4	4	14	1.61996	2.13464	1.04206	0.991524	1.01172	1.0133	0.890973	1038	119.44	4.81787	Transporter activity	Nucleus	Transport/cargo protein	Transport	-
GEMIN5	25929	356461016	Gem-associated protein 5 isoform 2	6.5	2	7	7	31	1.27847	2.13082	1.25891	0.942458	0.990538	0.947976	1.08706	1507	168.354	6.65381	Ribonucleoprotein	Cytoplasm	Unclassified	Regulation of nucleobase, nucleoside, nucleotide and nucleic acid metabolism	WD40;CC
ETF1	2107	4759034	Eukaryotic peptide chain release factor subunit 1 isoform 1	26.54	3	8	8	37	1.80999	2.12924	1.20459	0.99505	0.947102	0.982056	1.03375	437	49.0002	5.70654	Translation regulator activity	Ribosome	Translation regulatory protein	Protein metabolism	-
TMEM106B	54664	578813555	PREDICTED: transmembrane protein 106B isoform X2	4.85	2	2	2	5	0.833729	2.11518	3.33353	0.965845	0.975724	1.01494	1.10082	227	25.8468	6.66846	Molecular function unknown	Integral to membrane	Unclassified	Biological_process unknown	TM
LRP10	26020	32490559	Low-density lipoprotein receptor-related protein 10	2.95	2	1	1	4	0.509654	2.11204	0.480375	0.916037	1.16244	1.03773	1.0844	713	76.1447	5.51611	Receptor activity	Plasma membrane	Cell surface receptor	Biological_process unknown	SP;CUB;LDLA;TM
ANP32A	8125	578827458	PREDICTED: acidic leucine-rich nuclear phosphoprotein 32 family member A isoform X1	23.56	2	2	4	11	1.6173	2.11166	0.597687	1.1542	0.855834	1.07792	1.027	208	24.1569	4.01807	MHC class I receptor activity;MHC class II receptor activity	Nucleus	MHC complex protein	Immune response	LRR
MRI1	84245	23943880	Methylthioribose-1-phosphate isomerase isoform 2	2.8	2	1	1	2	1.91099	2.10981	1.12665	0.806858	1.20806	1.02004	1.02098	322	34.508	5.69385	Translation regulator activity;Molecular function unknown	-	Translation regulatory protein;Unclassified	Protein metabolism;Biological_process unknown	-
RPSA	3921	9845502	40S ribosomal protein SA	55.59	1	11	11	114	1.98593	2.10886	1.58826	0.974133	0.972962	0.966891	0.995407	295	32.8334	4.86865	Structural constituent of ribosome;Cell adhesion molecule activity	Cytoplasm	Cell surface receptor;Ribosomal subunit	Cell communication;Signal transduction;Cell adhesion	-
PSMA6	5687	23110944	Proteasome subunit alpha type-6 isoform a	34.15	3	7	7	38	1.91812	2.10797	1.40535	0.9906	0.932496	0.951574	1.01502	246	27.3818	6.75635	Ubiquitin-specific protease activity	Cytoplasm	Ubiquitin proteasome system protein	Protein metabolism	-
ABCF3	55324	148612853	ATP-binding cassette sub-family F member 3	2.12	1	1	1	2	1.96474	2.10484	1.42229	0.860537	0.997408	0.960135	0.969762	709	79.6952	6.34131	Transporter activity	-	Transport/cargo protein	Transport	AAA
COPS4	51138	38373690	COP9 signalosome complex subunit 4 isoform 1	9.61	2	2	2	8	1.9363	2.10442	1.23142	0.826598	0.893998	0.986486	0.955268	406	46.2397	5.8335	Molecular function unknown	-	Unclassified	Protein metabolism	PINT
AHCY	191	9951915	Adenosylhomocysteinase isoform 1	19.21	2	6	6	23	1.55462	2.10017	1.18302	1.00216	0.965034	1.02073	0.985932	432	47.6852	6.34131	Hydrolase activity	Cytoplasm	Enzyme: Hydrolase	Metabolism;Energy pathways	-
DDRGK1	65992	13027602	DDRGK domain-containing protein 1	8.6	1	2	2	6	0.502107	2.09963	1.13435	1.34624	0.695605	1.09274	1.04699	314	35.5895	5.12256	Molecular function unknown	-	Unclassified	Biological_process unknown	SP;CC
COPB2	9276	4758032	Coatomer subunit beta'	17.66	1	10	10	30	1.81793	2.09922	1.25917	1.04695	0.958912	0.941234	0.974863	906	102.422	5.2749	Transporter activity	Cytoplasm	Transport/cargo protein	Transport	WD40
PBDC1	51260	32306539	Protein PBDC1	12.45	1	2	2	3	1.76891	2.0966	0.919706	1.12849	0.813941	0.965009	0.798408	233	26.0407	4.79248	Molecular function unknown	-	Unclassified	Biological_process unknown	SP
SAR1B	51128	7705827	GTP-binding protein SAR1b	9.6	1	2	2	4	1.75877	2.09617	1.87759	1.06633	0.993566	0.891872	0.999805	198	22.3955	6.11279	GTPase activity	Endoplasmic reticulum	GTPase	Cell communication;Signal transduction	-
KEAP1	9817	22027642	Kelch-like ECH-associated protein 1	1.44	1	1	1	2	0.971498	2.09304	1.15235	0.972881	1.35189	1.11749	1.05507	624	69.6207	6.44287	Molecular function unknown;Transcription regulator activity	Cytoplasm	Regulatory/other subunit;Unclassified	Biological_process unknown;Nucleobase, nucleoside, nucleotide and nucleic acid transport	BTB;KELCH
RAB3B	5865	19923750	Ras-related protein Rab-3B	14.61	13	1	3	5	1.4752	2.09268	1.25251	0.921689	0.818442	0.866494	1.0307	219	24.7421	5.021	GTPase activity	Plasma membrane	GTPase	Cell communication;Signal transduction	RAB
PPP2R2D	55844	578819628	PREDICTED: serine/threonine-protein phosphatase 2A 55 kDa regulatory subunit B delta isoform isoform X6	6.19	15	1	1	6	1.74214	2.08793	1.26385	1.04939	0.91294	0.922681	0.904891	226	26.2147	6.91748	Molecular function unknown	-	Unclassified	Biological_process unknown	-
SACS	26278	491227401	Sacsin isoform 2	0.23	3	1	1	1	1.2679	2.08028	1.01966	0.947079	1.03751	0.960646	0.997015	4432	504.246	7.03467	Molecular function unknown	Nucleus	Unclassified	Protein metabolism	-
UBTD1	80019	13376439	Ubiquitin domain-containing protein 1	13.22	1	2	2	4	1.06396	2.07364	0.909648	0.946961	0.896676	1.09349	1.07845	227	25.9223	7.82568	Ubiquitin-specific protease activity	-	Ubiquitin proteasome system protein	Protein metabolism	UBQ
ZDHHC23	254887	530374237	PREDICTED: palmitoyltransferase ZDHHC23 isoform X6	3.65	4	1	1	1	1.83753	2.06678	1.79057	0.866282	0.756758	1.09231	1.06914	274	30.7137	9.36377	Molecular function unknown	Plasma membrane	Unclassified	Cell communication;Signal transduction	TM
SEPT2	4735	4758158	Septin-2 isoform a	38.5	6	9	9	100	1.83251	2.06512	1.56207	0.973832	1.03649	0.98879	1.00234	361	41.4613	6.59521	GTPase activity	Cytoplasm	GTPase	Cell communication;Signal transduction;Cell cycle	CC
SERINC1	57515	24308213	Serine incorporator 1	3.75	1	1	1	2	1.00187	2.05862	0.572455	0.949076	1.01874	0.891626	1.26865	453	50.4612	5.84619	Protein binding	Plasma membrane	Integral membrane protein	Biological_process unknown	SP;TM
ARPC3	10094	564473387	Actin-related protein 2/3 complex subunit 3 isoform 2	18.64	2	4	4	11	1.48305	2.04933	1.05288	1.01768	0.878206	0.970237	0.917939	177	20.4043	8.77783	Cytoskeletal protein binding	Cytoplasm	Cytoskeletal associated protein	Cell growth and/or maintenance	-
DUT	1854	70906444	Deoxyuridine 5'-triphosphate nucleotidohydrolase, mitochondrial isoform 3	27.66	4	3	3	35	1.25416	2.04716	0.755384	0.938646	1.04416	0.944083	1.1431	141	15.3858	6.56592	Hydrolase activity	Cytoplasm;Nucleus;Mitochondrion	Enzyme: Hydrolase	DNA replication	NLS
VAT1	10493	18379349	Synaptic vesicle membrane protein VAT-1 homolog	20.36	1	6	6	23	0.85199	2.0353	0.63705	0.912284	1.06341	1.03851	1.05928	393	41.8934	6.29053	Transporter activity	Cytoplasmic vesicle	Transport/cargo protein	Transport	-
FASN	2194	41872631	Fatty acid synthase	24.89	1	40	40	216	1.57581	2.03515	2.01444	0.951997	1.02233	1.00867	0.976072	2511	273.254	6.44287	Catalytic activity	Cytoplasm	Enzyme: Synthase	Metabolism;Energy pathways	-
TBCD	6904	578832042	PREDICTED: tubulin-specific chaperone D isoform X12	4.55	6	3	3	7	1.94315	2.03428	0.963126	0.932427	0.980134	0.945398	1.20882	1165	129.471	6.26514	Chaperone activity	Microtubule	Chaperone	Protein metabolism;Protein folding	HEAT
ATP6V1B2	526	19913428	V-type proton ATPase subunit B, brain isoform	34.25	3	10	10	40	1.51205	2.03409	1.42472	0.905206	0.977072	1.01569	1.0021	511	56.4649	5.80811	Transporter activity	Endosome	Transport/cargo protein	Transport	-
CHMP4B	128866	28827795	Charged multivesicular body protein 4b	13.39	1	2	2	14	1.71282	2.03213	1.09251	1.08277	1.05197	0.966167	1.04475	224	24.9346	4.81787	Transporter activity	Cytoplasm	Transport/cargo protein	Transport	CC
PPP4C	5531	530408411	PREDICTED: serine/threonine-protein phosphatase 4 catalytic subunit isoform X2	4.03	2	1	1	2	1.60481	2.03057	1.7522	1.06253	1.02302	0.933372	0.936684	273	31.2505	5.22412	Protein serine/threonine phosphatase activity	Nucleus	Serine/threonine phosphatase	Cell communication;Signal transduction	PP2A
THOP1	7064	4507491	Thimet oligopeptidase	11.76	1	5	5	24	1.61644	2.03001	1.16602	0.94013	0.986537	1.01684	0.954515	689	78.7895	6.04932	Metallopeptidase activity	Cytoplasm	Metallo protease	Protein metabolism	-
ITGA6	3655	578804285	PREDICTED: integrin alpha-6 isoform X1	8.09	4	6	6	30	0.459918	2.02828	0.601715	0.92711	1.19792	0.956914	1.13186	1076	120.307	6.90283	Receptor activity	Plasma membrane	Cell surface receptor	Cell communication;Signal transduction	TM;INTA;SP
ARF4	378	4502205	ADP-ribosylation factor 4	32.22	1	2	5	32	1.74408	2.02066	1.16692	1.07215	1.19007	0.917364	0.95507	180	20.4977	7.13721	Transporter activity	Cytoplasm	Transport/cargo protein	Transport	ARF
STRIP1	85369	56790935	Striatin-interacting protein 1 isoform 1	2.51	2	1	1	11	1.65142	2.01961	0.944868	0.83111	1.19348	0.977498	1.00091	837	95.5148	6.29053	Molecular function unknown	-	Unclassified	Biological_process unknown	-
PCNA	5111	4505641	Proliferating cell nuclear antigen	61.69	1	12	12	69	1.72557	2.01915	1.68935	1.05095	0.927438	0.987494	0.967238	261	28.7503	4.69092	DNA binding	Nucleus	Cell cycle control protein	DNA repair	-
EIF5A	1984	219555712	Eukaryotic translation initiation factor 5A-1 isoform B	40.26	4	5	5	68	1.74329	2.01774	1.09653	0.941777	1.04653	1.02024	1.07506	154	16.8214	5.23682	Translation factor activity, nucleic acid binding	Cytoplasm	Translation Factor	Protein metabolism	KOW
CORO1B	57175	14149734	Coronin-1B	19.22	1	5	5	12	1.47008	2.0172	0.979237	1.03369	0.986365	0.982745	1.04413	489	54.2003	5.88428	Molecular function unknown	-	Unclassified	Cell motility	WD40
PPP5C	5536	324021716	Serine/threonine-protein phosphatase 5 isoform 2	5.45	2	2	2	4	1.42592	2.01683	0.901723	0.904766	1.00231	0.988851	1.01176	477	54.3908	6.26514	Protein serine/threonine phosphatase activity	Nucleus	Serine/threonine phosphatase	Cell communication;Signal transduction	TPR;PP2A
PLIN3	10226	255958306	Perilipin-3 isoform 3	16.11	3	4	4	9	1.30833	2.0165	0.727412	1.01558	0.948811	0.895466	0.962001	422	45.7752	5.42725	Transporter activity	Cytoplasm	Transport/cargo protein	Transport	-
EIF4H	7458	14702180	Eukaryotic translation initiation factor 4H isoform 2	37.28	2	5	5	33	1.54488	2.01607	1.37587	1.04678	1.04704	1.09642	1.01549	228	25.1845	8.08936	Translation regulator activity	Cytoplasm	Translation regulatory protein	Protein metabolism	RRM
PSMC6	5706	195539395	26S protease regulatory subunit 10B	17.62	1	6	6	28	1.85096	2.01512	1.47405	1.0708	1.01665	0.961433	1.02206	403	45.768	7.78174	Ubiquitin-specific protease activity	Cytoplasm	Ubiquitin proteasome system protein	Protein metabolism	AAA;CC
VAMP5	10791	5730112	Vesicle-associated membrane protein 5	32.76	1	3	3	6	0.698972	2.0123	0.903783	0.938926	1.0579	0.974452	1.08935	116	12.7967	7.85498	Auxiliary transport protein activity	Plasma membrane	Membrane transport protein	Transport	TM
HMGB2	3148	11321591	High mobility group protein B2	15.79	1	2	3	14	1.64215	2.00906	1.07675	0.972809	1.01613	1.11102	1.21593	209	24.0187	7.81104	Transcription regulator activity	Nucleus	Transcription regulatory protein	Regulation of nucleobase, nucleoside, nucleotide and nucleic acid metabolism	HMG
RPS14	6208	5032051	40S ribosomal protein S14	40.4	3	8	8	42	1.49847	2.00587	1.13362	0.971512	1.14039	1.02843	1.02817	151	16.2625	10.0522	Structural constituent of ribosome	Ribosome	Ribosomal subunit	Protein metabolism	-
EIF3G	8666	49472822	Eukaryotic translation initiation factor 3 subunit G	12.81	1	3	3	4	1.72729	2.00503	1.12092	0.89928	1.2385	0.957157	0.942181	320	35.5889	6.12549	Translation regulator activity	Cytoplasm	Translation regulatory protein	Protein metabolism	RRM
CCT4	10575	38455427	T-complex protein 1 subunit delta isoform a	55.66	2	20	21	202	1.72828	2.00278	1.41091	1.00819	1.01029	0.988657	1.00856	539	57.8878	7.82568	Chaperone activity	Cytoplasm	Chaperone	Protein metabolism	-
Overexpressed proteins identified in GB-d1
TPI1	7167	4507645	Triosephosphate isomerase isoform 1	78.71	3	19	19	160	2.36759	3.16836	2.15643	0.963512	1.05678	0.909581	0.90603	249	26.6527	6.90283	Isomerase activity	Cytoplasm	Enzyme: Isomerase	Metabolism;Energy pathways	-
ARF3	377	578823704	PREDICTED: ADP-ribosylation factor 3 isoform X2	48.18	3	2	5	32	2.54486	2.24159	2.02412	1.00911	1.01	0.8648	0.916282	137	15.6163	7.25439	GTPase activity	Cytoplasm	G protein	Cell communication;Signal transduction	ARF
CCT8	10694	544711070	T-complex protein 1 subunit theta isoform 3	39.84	4	17	17	78	2.2634	2.17922	2.05811	0.95591	0.99401	0.957878	0.961452	497	54.0717	5.31299	Chaperone activity	Cytoplasm	Chaperone	Protein metabolism	-
ACTA1	58	4501881	Actin, alpha skeletal muscle	35.54	5	4	21	498	2.08574	2.57087	2.35893	0.978716	1.05133	0.850382	0.948772	377	42.0239	5.38916	Structural molecule activity	Cytoplasm	Structural protein	Cell growth and/or maintenance	ACTIN
EFHD2	79180	20149675	EF-hand domain-containing protein D2	32.5	4	7	7	26	2.17413	2.75897	2.34675	1.02753	1.01307	0.943191	0.913691	240	26.6805	5.19873	Molecular function unknown	Nucleus;Cytoplasm	Unclassified	Biological_process unknown	EF;CC
TCEB1	6921	325652035	Transcription elongation factor B polypeptide 1 isoform a	30.36	2	2	2	10	2.02853	2.13049	2.02144	0.949218	1.01667	0.936418	0.996609	112	12.465	4.77979	Transcription regulator activity	Nucleus	Transcription regulatory protein	Regulation of nucleobase, nucleoside, nucleotide and nucleic acid metabolism	SKP1
LDHB	3945	4557032	L-lactate dehydrogenase B chain	29.94	6	7	8	66	3.33415	3.35095	2.81356	0.992031	0.997478	0.967493	0.965591	334	36.6151	6.04932	Catalytic activity	Cytoplasm	Enzyme: Dehydrogenase	Metabolism;Energy pathways	-
PSMA7	5688	4506189	Proteasome subunit alpha type-7	29.84	5	5	5	16	4.34572	4.10111	2.90064	0.966358	1.34836	0.845097	0.980315	248	27.8696	8.45557	Ubiquitin-specific protease activity	Cytoplasm	Ubiquitin proteasome system protein	Protein metabolism	-
DPYSL3	1809	308818200	Dihydropyrimidinase-related protein 3 isoform 1	29.53	10	11	14	36	4.54714	1.43739	2.09418	1.02525	0.92931	0.963292	0.946013	684	73.8649	6.354	Hydrolase activity	Cytoplasm	Enzyme: Hydrolase	Metabolism;Energy pathways	-
SRP19	6728	323510705	Signal recognition particle 19 kDa protein isoform 6	24.75	3	1	1	9	2.3587	2.22554	2.0131	1.07192	0.971034	0.842663	1.00159	101	11.5019	9.0415	RNA binding	Cytoplasm	RNA binding protein	Protein metabolism	-
SERBP1	26135	66346685	Plasminogen activator inhibitor 1 RNA-binding protein isoform 4	24.29	4	7	7	30	2.4538	1.91998	2.05444	1.03369	1.01296	0.947202	0.880565	387	42.4013	8.44092	RNA binding	Cytoplasm;Nucleus	RNA binding protein	Regulation of nucleobase, nucleoside, nucleotide and nucleic acid metabolism	NLS
CD44	960	321400140	CD44 antigen isoform 7	22.06	18	5	5	29	2.20894	2.9981	2.23981	1.0054	0.995122	0.97719	1.0159	340	37.2542	5.51611	Receptor activity	Plasma membrane	Cell surface receptor	Cell communication;Signal transduction	LINK;TM;SP
RBBP7	5931	4506439	Histone-binding protein RBBP7 isoform 2	20.94	2	3	6	14	2.00772	1.37238	2.41867	1.04727	1.08274	1.08266	0.930275	425	47.7902	5.04639	Transcription regulator activity	Nucleus	Transcription regulatory protein	Regulation of nucleobase, nucleoside, nucleotide and nucleic acid metabolism	WD40
PSMA5	5686	23110942	Proteasome subunit alpha type-5 isoform 1	20.75	2	3	3	21	2.71658	2.57257	2.05988	0.909549	0.991148	0.962755	0.976277	241	26.3942	4.79248	Ubiquitin-specific protease activity	Cytoplasm	Ubiquitin proteasome system protein	Protein metabolism	-
DDT	1652	145386531	D-dopachrome decarboxylase	19.49	2	3	3	15	2.17932	1.95596	2.49001	0.962328	1.04132	0.986011	0.91391	118	12.7037	7.29834	Isomerase activity	Cytoplasm	Enzyme: Isomerase	Immune response	-
PLOD2	5352	62739166	Procollagen-lysine,2-oxoglutarate 5-dioxygenase 2 isoform 2	17.5	4	9	9	34	2.18949	0.978676	2.17094	1.06667	0.974582	1.08588	1.01162	737	84.6316	6.7124	Catalytic activity	Endoplasmic reticulum	Enzyme: Hydroxylase	Metabolism;Energy pathways	SP;P4HC
RPL15	6138	358356398	60S ribosomal protein L15 isoform 1	17.16	2	3	3	22	2.07447	1.8966	2.02124	1.13084	1.04703	0.809995	0.870716	204	24.1311	11.6196	Structural constituent of ribosome	Ribosome	Ribosomal subunit	Protein metabolism	-
ENO3	2027	301897477	Beta-enolase isoform 1	16.59	3	1	5	191	5.01602	4.45387	2.4528	1.17016	1.15181	0.767128	0.73535	434	46.9573	7.7085	Catalytic activity	Extracellular	Enzyme: Hydratase	Metabolism;Energy pathways	-
CALD1	800	15149465	Caldesmon isoform 5	15.98	9	7	7	24	3.5546	1.8697	4.16339	0.933269	1.05777	1.03023	0.987256	532	61.1762	6.7124	Cytoskeletal protein binding	Cytoplasm;Nucleus	Cytoskeletal associated protein	Cell growth and/or maintenance	CC
OXCT1	5019	4557817	Succinyl-CoA:3-ketoacid coenzyme A transferase 1, mitochondrial	14.04	2	5	5	16	6.01506	2.15565	2.10999	0.975807	0.901007	0.966902	1.19893	520	56.1219	7.45947	CoA-transferase activity	Mitochondrion	Enzyme: CoA transferase	Metabolism;Energy pathways	SP
TXN2	25828	21361403	Thioredoxin, mitochondrial	12.65	2	1	1	4	3.30664	2.86373	3.83703	1.31723	1.03472	0.814334	0.862755	166	18.3716	8.29443	Oxidoreductase activity	Mitochondrion	Enzyme: Oxidoreductase	Metabolism;Energy pathways	-
EIF1AY	9086	519666785	Eukaryotic translation initiation factor 1A, Y-chromosomal isoform 2	12.6	3	1	1	2	3.90394	3.17777	3.59134	1.17514	0.766269	0.961891	0.849675	127	14.4462	5.33838	Translation regulator activity	-	Translation regulatory protein	Protein metabolism	-
NSFL1C	55968	29568099	NSFL1 cofactor p47 isoform b	11.8	6	3	3	8	2.36882	2.3542	2.88105	0.987287	0.986691	0.958108	0.928219	339	37.3028	5.10986	Molecular function unknown	Nucleus;Cytoplasm	Unclassified	Cell growth and/or maintenance	UBX;NLS;UBA
UBFD1	56061	578828598	PREDICTED: ubiquitin domain-containing protein UBFD1 isoform X1	11.03	2	1	1	4	6.49727	7.466	2.18719	1.24377	1.01439	1.25604	1.06505	290	30.9086	6.43018	Molecular function unknown	-	Unclassified	Protein metabolism	UBQ
RPL35	11224	6005860	60S ribosomal protein L35	10.57	1	1	1	15	2.62957	2.61514	2.25463	1.0509	1.1056	0.830536	0.845717	123	14.5426	11.0483	Structural constituent of ribosome	Ribosome	Ribosomal subunit	Protein metabolism	CC
LEPRE1	64175	226371643	Prolyl 3-hydroxylase 1 isoform 2	9.9	4	5	5	16	3.54697	1.09642	2.33405	1.0906	1.06482	1.11487	0.960167	697	78.8721	5.57959	Catalytic activity	Cytoplasm	Enzyme: Hydroxylase	Metabolism;Energy pathways	P4HC
IFI16	3428	530364640	PREDICTED: gamma-interferon-inducible protein 16 isoform X1	9.76	4	3	3	10	19.5541	4.44394	5.48609	1.32202	0.953058	0.974548	1.03157	789	88.6447	9.29053	Transcription regulator activity	Nucleus	Transcription regulatory protein	Regulation of cell growth	HIN
P4HA2	8974	63252891	Prolyl 4-hydroxylase subunit alpha-2 isoform 2	9.01	4	3	3	9	2.28572	1.69639	2.49376	1.04653	1.04352	0.940216	0.997896	533	60.5946	5.70654	Catalytic activity	Endoplasmic reticulum	Enzyme: Hydroxylase	Metabolism;Energy pathways;Peptide metabolism	P4HC;SP
PURA	5813	5032007	Transcriptional activator protein Pur-alpha	8.7	1	2	2	10	2.63781	7.27006	2.28347	1.08076	1.11539	0.893842	0.861746	322	34.8894	6.44287	Transcription factor activity	Nucleus	Transcription factor	Regulation of nucleobase, nucleoside, nucleotide and nucleic acid metabolism	-
ANP32E	81611	210147571	Acidic leucine-rich nuclear phosphoprotein 32 family member E isoform 3	7.27	6	1	1	4	4.16757	3.07902	2.15207	0.897195	1.08354	0.939982	1.03312	220	25.1101	3.73877	Molecular function unknown	Nucleus	Unclassified	Biological_process unknown	CC;LRR
EREG	2069	4557567	Proepiregulin	6.51	1	1	1	4	2.35198	1.61106	2.09466	0.882201	0.949449	1.37771	1.39014	169	19.0314	7.53271	Growth factor activity	Extracellular	Growth factor	Cell communication;Signal transduction	TM;EGF;SP
MFI2	4241	134244281	Melanotransferrin isoform 1	5.83	4	3	3	6	2.82611	1.58777	2.69791	1.01916	1.17086	0.933264	1.20336	738	80.1633	5.93506	Molecular function unknown	Plasma membrane	Unclassified	Immune response	SP;TR_FER
SEPT11	55752	8922712	Septin-11	5.83	4	1	1	1	2.33598	2.28889	2.16941	1.27849	1.44682	1.2473	1.50385	429	49.3672	6.81494	GTPase activity	Perinuclear region	GTPase	Cell cycle;Vesicle-mediated transport	CC
PSMB9	5698	4506205	Proteasome subunit beta type-9 proprotein	5.48	1	1	1	2	7.95983	3.29894	6.54827	0.994626	0.95938	1.12454	0.908688	219	23.2495	5.03369	Transcription regulator activity	Nucleus	Transcription regulatory protein	Cell cycle	-
ATXN10	25814	266453278	Ataxin-10 isoform 2	4.14	2	1	1	4	2.63174	2.561	2.0103	1.13425	1.08424	0.990805	1.01137	411	46.2572	5.08447	Molecular function unknown	-	Unclassified	Biological_process unknown	-
CRELD2	79174	546231991	Cysteine-rich with EGF-like domain protein 2 isoform d	4.05	6	1	1	2	3.75129	1.29438	2.65852	1.3142	1.06987	0.760218	0.751017	321	34.9346	4.58936	Calcium ion binding	Extracellular	Calcium binding protein	Cell communication;Signal transduction	SP;EGFL;EGFCA;EGF;FU
HAT1	8520	578805046	PREDICTED: histone acetyltransferase type B catalytic subunit isoform X1	3.87	2	1	1	2	3.24708	2.06655	2.14138	1.28944	0.957884	0.810854	0.996916	413	48.9746	5.69385	Acyltransferase activity	Nucleus	Enzyme: Acyltransferase	Metabolism	CC;NLS
MRPS23	51649	16554604	28S ribosomal protein S23, mitochondrial	3.68	1	1	1	1	2.60132	3.71708	2.4613	1.18339	1.10235	0.739953	0.740394	190	21.7573	8.89502	Structural constituent of ribosome	Mitochondrion	Ribosomal subunit	Protein metabolism	-
PGM2	55276	578808564	PREDICTED: phosphoglucomutase-2 isoform X1	3.59	2	1	1	1	4.30827	2.56109	2.24014	0.911576	0.837174	1.07614	0.97758	473	53.0067	6.41748	Catalytic activity	-	Enzyme: Phosphotransferase	Metabolism;Energy pathways	-
LPHN2	23266	530362226	PREDICTED: latrophilin-2 isoform X8	3.48	12	3	3	9	2.82849	1.02687	2.43038	0.965367	0.976674	1.03382	1.07619	1177	132.16	7.07861	G-protein coupled receptor activity	Plasma membrane	G protein coupled receptor	Cell communication;Signal transduction	OLF;HRM;GPS;SP;TM
MMP1	4312	225543094	Interstitial collagenase isoform 2	3.23	2	1	1	2	2.73622	2.10334	2.47322	0.914414	0.886481	1.12705	0.860499	403	46.2367	6.771	Metallopeptidase activity	Extracellular	Metallo protease	Protein metabolism	ZnMc;HX;SP
EIF4G3	8672	10092601	Eukaryotic translation initiation factor 4 gamma 3 isoform 3	3.15	3	2	6	9	3.43843	2.13164	2.93085	0.922989	1.07247	1.0613	1.02658	1585	176.542	5.37646	Translation regulator activity	Cytoplasm	Translation regulatory protein	Protein metabolism	MIF4G;CC
SCPEP1	59342	530412626	PREDICTED: retinoid-inducible serine carboxypeptidase isoform X1	2.17	2	1	1	2	2.8904	1.33155	2.23081	0.906117	0.869068	0.867938	0.919145	414	46.3504	5.13525	Carboxypeptidase activity	Cytoplasm	Carboxypeptidase	Protein metabolism	SP
CEP170	9859	578802431	PREDICTED: centrosomal protein of 170 kDa isoform X11	0.96	11	1	1	4	5.58281	4.60762	2.93195	1.18435	0.786094	0.725715	1.00505	1460	161.31	7.00537	Molecular function unknown	Nucleus;Cytoplasm	Unclassified	Biological_process unknown	FHA;CC
FBLIM1	54751	66932988	Filamin-binding LIM protein 1 isoform c	3.26	4	1	1	2	1.44676	6.31972	3.79693	1.11522	1.02085	1.04595	1.05563	276	30.7497	8.01611	Cytoskeletal protein binding	Actin cytoskeleton	Cytoskeletal associated protein	Regulation of cell shape	LIM;NES
C15orf52	388115	155029552	Uncharacterized protein C15orf52	2.62	1	1	1	4	1.6845	4.49902	2.4935	1.05865	0.926573	1.02508	1.004	534	57.2898	9.12939	Molecular function unknown	-	Unclassified	Biological_process unknown	-
CDKN2AIPNL	91368	18087821	CDKN2AIP N-terminal-like protein	31.03	1	2	2	12	1.68968	4.00182	3.43326	0.934693	1.08192	0.988252	0.989889	116	13.1874	4.99561	Molecular function unknown	-	Unclassified	Biological_process unknown	-
CPOX	1371	41393599	Coproporphyrinogen-III oxidase, mitochondrial	18.94	2	7	7	28	1.43939	3.4154	2.09949	1.02911	1.14283	0.958778	0.964142	454	50.12	8.25049	Catalytic activity	Mitochondrion	Enzyme: Oxidase	Metabolism;Energy pathways	-
DOCK9	23348	578825240	PREDICTED: dedicator of cytokinesis protein 9 isoform X24	1.07	27	1	1	2	0.758972	3.09363	2.51676	0.878633	1.23824	0.963479	0.988093	1126	128.787	7.62061	Guanyl-nucleotide exchange factor activity	Plasma membrane	Guanine nucleotide exchange factor	Cell communication;Signal transduction	PH;CC
SARS	6301	16306548	Serine--tRNA ligase, cytoplasmic	10.89	2	5	5	10	1.97911	2.62289	2.53035	1.05723	0.922939	1.09442	1.00111	514	58.7401	6.43018	Ligase activity	Cytoplasm	Enzyme: Ligase	Metabolism;Energy pathways	-
TGM2	7052	39777597	Protein-glutamine gamma-glutamyltransferase 2 isoform a	17.03	2	10	10	53	1.14604	2.5308	2.6657	0.85595	1.02798	1.02293	1.02041	687	77.2797	5.22412	Transaminase activity	Cytoplasm	Enzyme: Aminotransferase	Metabolism;Energy pathways	TGC;TRANSGLUT
CAV1	857	15451856	Caveolin-1 isoform alpha	21.35	1	1	3	15	1.89229	2.40901	2.9421	1.07303	1.04381	0.953234	0.804509	178	20.4585	6.02393	Structural molecule activity	Plasma membrane	Structural protein	Cell growth and/or maintenance	TM
SBNO1	55206	269846807	Protein strawberry notch homolog 1 isoform 2	1.01	2	1	1	2	1.48494	2.40737	3.37114	0.89837	0.953972	0.805724	0.881487	1392	154.088	7.88428	Molecular function unknown	-	Unclassified	Biological_process unknown	SP;CC;HELIC
MMP14	4323	4826834	Matrix metalloproteinase-14	2.92	1	1	1	2	1.74313	2.4026	2.47711	1.23101	0.919532	0.946482	1.13679	582	65.852	7.76709	Metallopeptidase activity	Extracellular	Metallo protease	Protein metabolism	TM;ZnMc;HX;SP
WAPAL	23063	578819173	PREDICTED: wings apart-like protein homolog isoform X4	2.11	5	2	2	3	1.85179	2.38397	2.46915	1.33455	1.05124	1.08615	0.828784	1184	132.143	5.47803	Molecular function unknown	Nucleus	Unclassified	Biological_process unknown	CC;NLS;NES
C9orf64	84267	530391692	PREDICTED: UPF0553 protein C9orf64 isoform X1	3.98	2	1	1	2	0.76447	2.38242	2.83508	1.33329	0.962542	0.735071	0.764941	201	22.6824	5.46533	Molecular function unknown	-	Unclassified	Biological_process unknown	-
ISG15	9636	4826774	Ubiquitin-like protein ISG15	4.24	1	1	1	1	1.77542	2.16915	3.21458	0.957025	0.920258	0.982782	0.883348	165	17.8763	7.44482	Cytokine activity	Extracellular	Cytokine	Immune response	UBQ;SP
TMEM106B	54664	578813555	PREDICTED: transmembrane protein 106B isoform X2	4.85	2	2	2	5	0.833729	2.11518	3.33353	0.965845	0.975724	1.01494	1.10082	227	25.8468	6.66846	Molecular function unknown	Integral to membrane	Unclassified	Biological_process unknown	TM
FASN	2194	41872631	Fatty acid synthase	24.89	1	40	40	216	1.57581	2.03515	2.01444	0.951997	1.02233	1.00867	0.976072	2511	273.254	6.44287	Catalytic activity	Cytoplasm	Enzyme: Synthase	Metabolism;Energy pathways	-
BCAM	4059	61742797	Basal cell adhesion molecule isoform 2	2.04	2	1	1	2	1.28514	1.04658	11.3039	1.31218	1.37704	0.86799	1.29918	588	63.654	6.1001	Cell adhesion molecule activity	Plasma membrane	Adhesion molecule	Cell communication;Signal transduction;Cell-cell adhesion;Cell-matrix adhesion;Cell adhesion	TM;IG;IGC2;SP
MT1G	4495	10835230	Metallothionein-1G	34.43	7	3	3	12	1.10771	1.74156	9.2094	0.896162	0.874027	1.0877	0.951424	61	6.06526	7.95752	Molecular function unknown	-	Unclassified	Biological_process unknown	-
HNRNPK	3190	530391071	PREDICTED: heterogeneous nuclear ribonucleoprotein K isoform X7	44.65	2	1	18	113	1.3588	1.0634	7.39767	1.03046	1.10753	1.48026	1.0872	439	48.4802	5.92236	Ribonucleoprotein	Nucleus	Ribonucleoprotein	Regulation of nucleobase, nucleoside, nucleotide and nucleic acid metabolism	KH;NLS;NES
MTF2	22823	256419014	Metal-response element-binding transcription factor 2 isoform b	5.6	3	2	2	3	0.890205	0.786809	6.81664	0.97323	0.904452	1.16079	0.893649	536	60.6102	8.27979	Transcription regulator activity	Nucleus	Transcription regulatory protein	Regulation of nucleobase, nucleoside, nucleotide and nucleic acid metabolism	TUDOR;PHD
DERL1	79139	578816175	PREDICTED: derlin-1 isoform X1	7.28	3	1	1	2	1.18325	0.946077	6.40917	1.03244	1.05852	1.27836	1.02045	151	17.2098	9.87646	Transporter activity	Endoplasmic reticulum	Transport/cargo protein	Transport	TM
SMCHD1	23347	530424841	PREDICTED: structural maintenance of chromosomes flexible hinge domain-containing protein 1 isoform X1	2.04	3	3	3	5	0.498338	0.441502	5.75323	0.910859	0.926835	1.3513	0.968607	1817	205.792	7.79639	Molecular function unknown	-	Unclassified	Biological_process unknown	CC
CA2	760	4557395	Carbonic anhydrase 2	6.15	1	1	1	4	1.33552	1.36319	4.77764	0.94229	1.09856	0.987931	0.900036	260	29.2279	7.40088	Catalytic activity	Cytoplasm	Enzyme: Carbonic anhydrase	Metabolism;Energy pathways	-
MBNL1	4154	46411168	Muscleblind-like protein 1 isoform d	2.98	23	1	1	4	1.06651	0.777351	4.66492	1.43952	1.39449	1.31403	0.815301	302	33.0283	8.82178	RNA binding	Nucleus;Cytoplasm	RNA binding protein	Regulation of gene expression, epigenetic	ZnF_C3H1;ZnF_C4
AFAP1	60312	40807504	Actin filament-associated protein 1 isoform B	2.33	5	2	2	4	1.4803	1.34122	4.45854	0.967998	1.06252	1.13586	0.909225	730	80.6748	8.67529	Receptor signaling complex scaffold activity;Cytoskeletal anchoring activity	Cytoplasm	Adapter molecule	Cell growth and/or maintenance	PH;CC
RPL22L1	200916	530374104	PREDICTED: 60S ribosomal protein L22-like 1 isoform X1	42.15	2	3	3	13	1.11243	1.51795	4.00138	0.970886	1.07979	0.947756	1.06887	121	14.4695	9.37842	Structural constituent of ribosome	-	Unclassified	Translation	-
UFL1	23376	24308039	E3 UFM1-protein ligase 1	2.9	1	1	2	3	0.527479	0.629922	3.84834	0.796403	1.08726	1.26676	0.946562	794	89.5398	6.78564	Molecular function unknown	Mitochondrion;Nucleus;Cytoplasm	Unclassified	Biological_process unknown	CC
TPM2	7169	530390121	PREDICTED: tropomyosin beta chain isoform X4	36.62	6	4	11	89	0.718272	1.8531	3.76148	0.980021	1.27688	0.977775	0.898886	284	32.8306	4.70361	Structural constituent of cytoskeleton	Cytoskeleton	Cytoskeletal protein	Cell growth and/or maintenance	-
RPS13	6207	4506685	40S ribosomal protein S13	41.06	1	8	8	23	1.38573	1.1695	3.70602	1.09032	0.977992	1.06451	0.844156	151	17.2117	10.5356	Structural constituent of ribosome	Ribosome	Ribosomal subunit	Protein metabolism	-
F3	2152	4503641	Tissue factor isoform 1	5.76	1	2	2	3	0.967198	0.931711	3.68625	1.13052	0.913167	1.21866	0.887691	295	33.0468	7.03467	Cofactor binding	Plasma membrane	Coagulation factor	Protein metabolism	SP;TM
TBC1D8B	54885	38570103	TBC1 domain family member 8B isoform b	1.11	4	1	1	4	1.11154	1.06691	3.65191	1.047	1.05919	1.18678	0.88453	632	72.5766	6.34131	Molecular function unknown	-	Unclassified	Biological_process unknown	GRAM;TBC
FRAS1	80144	578809385	PREDICTED: extracellular matrix protein FRAS1 isoform X4	0.26	5	1	1	4	0.847676	0.707551	3.64725	1.1393	1.06626	1.22602	0.982505	3897	430.335	5.65576	Extracellular matrix structural constituent	Extracellular	Extracellular matrix protein	Cell growth and/or maintenance	VWC;FU;CALXB;TM;SP
RPS25	6230	4506707	40S ribosomal protein S25	22.4	1	3	3	7	1.12741	1.52098	3.64011	1.05667	1.07792	0.934413	0.825693	125	13.7337	10.1108	Structural constituent of ribosome	Ribosome	Ribosomal subunit	Protein metabolism	-
SLC39A11	201266	578830578	PREDICTED: zinc transporter ZIP11 isoform X9	11.02	7	2	2	8	0.827752	0.507174	3.55199	1.03838	1.09506	1.09445	1.0275	245	25.2712	7.44482	Transporter activity	Integral to membrane	Membrane transport protein	Transport	TM
THBS1	7057	40317626	Thrombospondin-1	10.6	8	10	10	31	1.162	0.936603	3.51704	1.04224	0.988209	1.11761	0.977354	1170	129.3	4.94482	Extracellular matrix structural constituent	Extracellular	Extracellular matrix protein	Cell growth and/or maintenance	TSPN;VWC;TSP1;EGFCA;EGF;SP;CC
LSM4	25804	6912486	U6 snRNA-associated Sm-like protein LSm4 isoform 1	5.76	1	1	2	3	1.00931	0.899862	3.42193	1.00178	0.839591	1.08685	0.904751	139	15.3399	9.99365	RNA binding	Cytoplasm	RNA binding protein	Regulation of nucleobase, nucleoside, nucleotide and nucleic acid metabolism	SM
NDUFA11	126328	28269681	NADH dehydrogenase [ubiquinone] 1 alpha subcomplex subunit 11 isoform 1	10.64	2	1	1	2	1.06117	0.957287	3.35688	0.933098	0.973447	0.834552	0.918956	141	14.8425	8.71924	Oxidoreductase activity	Mitochondrion	Enzyme: Oxidoreductase	Metabolism;Energy pathways	TM
RPL34	6164	16117789	60S ribosomal protein L34	23.93	1	3	3	9	0.858171	0.904888	3.29138	1.08356	0.904966	1.17647	0.941638	117	13.2845	11.4731	Structural constituent of ribosome	Ribosome	Ribosomal subunit	Protein metabolism	-
FBXW11	23291	530380941	PREDICTED: F-box/WD repeat-containing protein 11 isoform X5	2.43	8	1	1	6	0.729398	0.680172	3.26988	0.863865	1.02798	0.900533	1.01358	494	56.7857	7.59131	Molecular function unknown	Cytoplasm	Ubiquitin proteasome system protein	Protein metabolism	F_BOX;WD40
CTSS	1520	315075311	Cathepsin S isoform 2	5.69	2	2	2	7	1.07862	0.717313	3.19244	1.01067	1.18686	1.03347	0.914019	281	31.6054	8.27979	Cysteine-type peptidase activity	Lysosome	Cysteine protease	Protein metabolism	PPTC1;SP
OSBPL8	114882	51243032	Oxysterol-binding protein-related protein 8 isoform b	3.19	5	2	2	6	0.574904	0.854228	3.17401	1.2204	1.02454	0.94698	0.986683	847	96.8952	7.54736	Transporter activity	Mitochondrion	Transport/cargo protein	Transport	PH;CC;TM
RNMT	8731	4506567	MRNA cap guanine-N7 methyltransferase	3.99	2	1	1	5	1.57225	0.991651	3.17334	0.718459	1.32159	1.11143	1.31765	476	54.8093	6.60986	RNA methyltransferase activity	Cytoplasm	RNA methyltransferase	Regulation of nucleobase, nucleoside, nucleotide and nucleic acid metabolism	-
SLC38A1	81539	508083053	Sodium-coupled neutral amino acid transporter 1 isoform 1	1.64	2	1	1	4	1.16045	1.14667	3.16395	0.936884	1.02687	0.96442	0.844877	487	54.0122	7.02002	Auxiliary transport protein activity	Plasma membrane	Membrane transport protein	Transport	TM
FKBP9	11328	33469985	Peptidyl-prolyl cis-trans isomerase FKBP9 isoform 1	1.58	2	1	1	2	0.943357	0.772868	3.08971	1.14811	1.04031	1.19397	0.974414	570	63.0435	5.08447	Chaperone activity	Endoplasmic reticulum	Chaperone	Protein metabolism	SP;EF
FTH1	2495	56682959	Ferritin heavy chain	15.85	1	2	2	3	1.1752	1.25645	3.08701	0.996306	1.07021	0.998167	0.862424	183	21.2123	5.5542	Storage protein	Cytoplasm	Storage protein	Transport	-
CYCS	54205	11128019	Cytochrome c	36.19	1	4	4	17	1.73054	1.67202	3.05833	1.01633	0.9045	1.15693	0.892671	105	11.7411	9.56885	Catalytic activity	Mitochondrion	Enzyme: Oxidase	Metabolism;Energy pathways	-
RBM26	64062	578824987	PREDICTED: RNA-binding protein 26 isoform X16	1.38	14	1	1	2	1.89228	1.56235	3.03175	1.27934	0.907081	0.933876	1.48329	942	106.347	9.5835	RNA binding	Nucleus	RNA binding protein	Regulation of nucleobase, nucleoside, nucleotide and nucleic acid metabolism	ZnF_C3H1;RRM;CC
LYN	4067	162287326	Tyrosine-protein kinase Lyn isoform B	3.05	2	1	1	4	1.02034	0.880188	3.02385	0.71803	1.44042	1.18401	0.9809	491	55.9975	6.49365	Protein-tyrosine kinase activity	Plasma membrane	Tyrosine kinase	Cell communication;Signal transduction	SH3;SH2;Tyr_Kinase
RPP30	10556	5454024	Ribonuclease P protein subunit p30 isoform b	5.6	3	1	1	1	1.0484	0.86892	3.01169	0.722741	1.27288	1.22051	0.903285	268	29.3027	8.90967	Ribonuclease activity	Nucleus	Ribonuclease	Regulation of nucleobase, nucleoside, nucleotide and nucleic acid metabolism	-
KRT15	3866	24430190	Keratin, type I cytoskeletal 15	10.09	4	1	5	69	1.46966	1.35149	2.9951	1.11945	1.17108	0.985233	0.932603	456	49.1671	4.76709	Structural constituent of cytoskeleton	Cytoplasm	Cytoskeletal protein	Cell growth and/or maintenance	CC
PRDX4	10549	530420948	PREDICTED: peroxiredoxin-4 isoform X1	8.95	2	1	3	20	0.953224	0.379951	2.98788	1.03039	0.995978	1.23082	1.04276	257	29.335	5.69385	Peroxidase activity	Cytoplasm	Enzyme: Peroxidase	Metabolism;Energy pathways	SP
RAB8B	51762	7706563	Ras-related protein Rab-8B	21.26	14	2	5	10	1.32044	1.2975	2.95725	1.03462	1.12157	0.866872	0.916106	207	23.5691	9.0708	GTPase activity	Cytoplasmic vesicle	GTPase	Cell communication;Signal transduction	RAB
CTNNA1	1495	55770844	Catenin alpha-1	30.46	5	18	18	64	1.36121	1.12048	2.91378	1.06104	1.00742	1.0585	0.929988	906	100.009	6.29053	Structural constituent of cytoskeleton	Cytoplasm	Cytoskeletal protein	Cell growth and/or maintenance	CC
KIF21B	23046	355390331	Kinesin-like protein KIF21B isoform 4	1.3	4	1	2	5	0.271106	0.290269	2.91216	1.23158	1.0073	1.17	0.91629	1610	179.642	7.09326	Molecular function unknown	-	Unclassified	Biological_process unknown	KISC;CC;WD40
DBT	1629	392494079	Lipoamide acyltransferase component of branched-chain alpha-keto acid dehydrogenase complex, mitochondrial	3.53	2	2	2	4	0.981866	1.03842	2.87284	1.16684	1.14904	0.997324	1.0971	482	53.4529	8.51416	Acyltransferase activity	Mitochondrion	Enzyme: Acyltransferase	Metabolism;Energy pathways	SP
LPP	4026	264681526	Lipoma-preferred partner isoform b	2.58	4	1	1	1	0.829	0.75694	2.83775	0.826441	0.872223	1.14811	0.983771	465	50.2446	7.10791	Molecular function unknown	Cytoplasm	Unclassified	Cell growth and/or maintenance	CC;LIM;NLS
SLC12A2	6558	374253823	Solute carrier family 12 member 2 isoform 2	4.43	2	4	4	13	1.01043	1.7184	2.80986	1.04467	1.03657	0.973867	0.976543	1196	129.597	6.45557	Auxiliary transport protein activity	Plasma membrane	Membrane transport protein	Transport	TM
LGALS3BP	3959	5031863	Galectin-3-binding protein	16.41	1	7	7	59	1.56659	1.17896	2.79348	0.91565	1.0162	1.08859	0.960251	585	65.2893	5.2749	Extracellular matrix structural constituent	Extracellular	Extracellular matrix protein	Immune response	SP;SR
RAB32	10981	5803133	Ras-related protein Rab-32	18.67	3	3	3	7	0.799624	0.585429	2.76596	1.03573	0.987363	1.12293	0.922067	225	24.9817	6.53662	GTPase activity	Mitochondrion	GTPase	Cell communication;Signal transduction	RAB
CDH2	1000	530413612	PREDICTED: cadherin-2 isoform X2	4.69	3	3	3	6	1.24344	1.44139	2.74668	1.06232	0.965805	1.0329	0.901916	875	96.9799	4.84326	Cell adhesion molecule activity	Plasma membrane	Adhesion molecule	Cell communication;Signal transduction	Cadherin;TM;SP
EIF4E	1977	4503535	Eukaryotic translation initiation factor 4E isoform 1	11.52	6	3	3	18	1.03718	0.818035	2.73709	1.0955	1.03831	1.15412	0.947095	217	25.0815	6.15088	Translation regulator activity	Nucleus	Translation regulatory protein	Protein metabolism	NLS
ZNF326	284695	530362445	PREDICTED: DBIRD complex subunit ZNF326 isoform X1	6.91	2	2	2	10	0.580719	0.583483	2.66941	0.942335	1.01234	0.98201	1.00826	376	43.0741	4.86865	DNA binding	Nucleolus	DNA binding protein	Regulation of nucleobase, nucleoside, nucleotide and nucleic acid metabolism	ZNFC2;CC
RPL28	6158	209915588	60S ribosomal protein L28 isoform 5	40.58	6	4	4	7	0.97205	0.950363	2.66258	1.14026	1.02789	0.94184	0.94311	69	7.88318	10.6968	Structural constituent of ribosome	Ribosome	Ribosomal subunit	Protein metabolism	-
TRIM25	7706	68160937	E3 ubiquitin/ISG15 ligase TRIM25	3.17	1	2	2	7	1.19358	1.22872	2.64971	0.929154	0.995939	1.1781	0.930649	630	70.9277	8.08936	Transcription factor activity	Nucleus	Transcription factor	Regulation of nucleobase, nucleoside, nucleotide and nucleic acid metabolism	RING;CC;PRY;SPRY
HIST1H1B	3009	4885381	Histone H1.5	23.45	1	3	6	26	0.812363	1.09624	2.63701	0.967223	1.06328	1.13223	0.926517	226	22.5665	10.9165	DNA binding	Nucleus	DNA binding protein	Regulation of nucleobase, nucleoside, nucleotide and nucleic acid metabolism	H15
SRD5A3	79644	530376837	PREDICTED: polyprenol reductase isoform X2	3.86	3	2	2	4	1.22314	1.26232	2.61147	1.42649	0.880116	0.941185	0.703504	207	23.7224	9.17334	Catalytic activity	-	Enzyme: Dehydrogenase	Metabolism	TM
KRT6A	3853	5031839	Keratin, type II cytoskeletal 6A	37.41	16	8	23	152	1.07778	0.95507	2.6111	1.04457	1.05344	1.14798	1.04934	564	60.0083	8.00146	Structural molecule activity	Cytoplasm	Structural protein	Cell growth and/or maintenance	CC
PAWR	5074	578823827	PREDICTED: PRKC apoptosis WT1 regulator protein isoform X2	6.85	2	1	1	2	1.53136	1.75399	2.58824	1.25684	1.1328	0.955712	0.888956	248	25.6429	8.90967	Transcription regulator activity	Nucleus	Transcription regulatory protein	Regulation of nucleobase, nucleoside, nucleotide and nucleic acid metabolism	CC
HSPA4L	22824	31541941	Heat shock 70 kDa protein 4L	8.46	2	3	6	22	1.17916	1.18518	2.57882	1.02271	0.935915	1.04767	0.910417	839	94.4525	5.88428	Heat shock protein activity	Cytoplasm	Heat shock protein	Protein metabolism	-
PTDSS1	9791	7662647	Phosphatidylserine synthase 1	8.88	1	3	3	12	0.805714	0.60052	2.57174	0.984594	0.963462	1.35386	1.05491	473	55.4911	8.42627	Transferase activity	Mitochondrion	Enzyme: Synthase	Metabolism;Energy pathways	TM
CLTB	1212	4502901	Clathrin light chain B isoform a	16.11	2	4	4	13	1.00202	0.773452	2.56068	1.03183	0.893768	1.05878	0.933029	211	23.1671	4.69092	Structural molecule activity	Cytoplasm	Structural protein	Cell growth and/or maintenance	-
TMEM167A	153339	28372533	Protein kish-A	15.28	1	2	2	4	0.722311	0.699118	2.54814	0.994004	1.18741	1.22028	0.933244	72	8.05433	8.95361	Molecular function unknown	-	Integral membrane protein	Biological_process unknown	SP;TM
HMGCR	3156	4557643	3-hydroxy-3-methylglutaryl-Coenzyme A reductase isoform 1	3.15	2	2	2	2	0.842659	0.993283	2.52061	1.00573	0.883768	1.09537	0.955936	888	97.4126	6.7417	Catalytic activity	Endoplasmic reticulum	Enzyme: Reductase	Metabolism;Energy pathways	TM;SP
MAT2A	4144	5174529	S-adenosylmethionine synthase isoform type-2	9.87	1	3	3	14	1.55481	0.811326	2.48312	0.935756	0.993815	1.17043	1.06448	395	43.6333	6.48096	Catalytic activity	Cytoplasm	Enzyme: Adenosyltransferase	Metabolism;Energy pathways	-
RAP1A	5906	4506413	Ras-related protein Rap-1A	47.28	1	1	6	26	0.7885	1.03483	2.47436	0.89032	1.05449	1.32844	0.936522	184	20.9737	6.66846	GTPase activity	Plasma membrane	GTPase	Cell communication;Signal transduction	RAS
CACYBP	27101	60218913	Calcyclin-binding protein isoform 2	25.41	2	5	5	11	1.98165	1.72773	2.47367	1.11316	0.975352	0.916069	0.952377	185	21.2149	7.89893	Molecular function unknown	Cytoplasm	Ubiquitin proteasome system protein	Protein metabolism	CC
HEBP1	50865	20336761	Heme-binding protein 1	4.23	1	1	1	1	1.41451	1.72018	2.47078	1.1145	1.05144	0.970798	0.839089	189	21.0835	5.79541	Molecular function unknown	Cytoplasm	Unclassified	Biological_process unknown	-
LYPLA2	11313	9966764	Acyl-protein thioesterase 2	7.79	2	1	1	2	1.57779	1.54976	2.46785	1.11853	0.962791	1.00542	0.882647	231	24.7207	7.2251	Phospholipase activity	-	Enzyme: Phospholipase	Metabolism;Energy pathways	SP
CTSZ	1522	22538442	Cathepsin Z	9.57	1	2	2	3	1.12361	0.877697	2.46262	0.937355	0.966469	1.17932	1.10877	303	33.8462	7.10791	Cysteine-type peptidase activity	Lysosome	Cysteine protease	Protein metabolism	SP;PPTC1
COX7A2	1347	262118227	Cytochrome c oxidase subunit 7A2, mitochondrial	11.3	1	1	1	6	0.894061	1.47805	2.43422	0.978516	1.03874	0.908707	0.919454	115	12.8357	9.12939	Oxidoreductase activity	Mitochondrion	Enzyme: Oxidoreductase	Metabolism;Energy pathways	TM;SP
MRPL22	29093	21265040	39S ribosomal protein L22, mitochondrial isoform a	11.65	2	2	2	6	0.958762	1.24242	2.40444	1.00432	1.05638	1.12402	1.07576	206	23.6256	9.93506	Structural constituent of ribosome	Mitochondrion	Ribosomal subunit	Protein metabolism	-
MRPS26	64949	14269586	28S ribosomal protein S26, mitochondrial	8.78	1	1	1	6	1.46314	1.6635	2.37974	1.34187	1.32718	0.851595	0.863084	205	24.1969	10.3892	Structural constituent of ribosome	Mitochondrion	Ribosomal subunit	Protein metabolism	CC
RPL7A	6130	4506661	60S ribosomal protein L7a	34.96	1	7	7	24	1.87975	1.82909	2.3714	0.926005	0.999529	0.949557	1.03912	266	29.977	10.6089	Structural constituent of ribosome	Cytoplasm	Ribosomal subunit	Protein metabolism	NLS
EEF1B2	1933	11136628	Elongation factor 1-beta	23.11	1	2	3	7	0.843101	0.836104	2.34287	1.20924	0.820495	0.838767	0.785711	225	24.7483	4.66553	Translation regulator activity	Cytoplasm	Translation regulatory protein	Protein metabolism	-
RPL27	6155	4506623	60S ribosomal protein L27	22.06	1	3	3	10	0.610682	0.856138	2.31946	0.995527	0.87719	0.881056	0.824035	136	15.7877	10.5649	Structural constituent of ribosome	Cytoplasm	Ribosomal subunit	Protein metabolism	KOW
ARF6	382	4502211	ADP-ribosylation factor 6	6.29	1	1	1	4	0.821108	0.756406	2.31475	1.20703	0.714038	0.945803	0.998073	175	20.0694	8.95361	Transporter activity	Cytosol	Transport/cargo protein	Transport	ARF
NUCB2	4925	578820568	PREDICTED: nucleobindin-2 isoform X9	2.66	2	1	1	4	1.8674	0.797804	2.29314	1.36987	0.981244	0.989938	0.888599	338	40.3433	5.17334	Calcium ion binding	Golgi apparatus;Nucleus	Calcium binding protein	Cell communication;Signal transduction	EF;CC;SP
ERAP1	51752	309747091	Endoplasmic reticulum aminopeptidase 1 isoform b	3.83	3	2	2	4	1.54971	0.565413	2.28597	0.858854	1.13405	0.932566	1.09837	941	107.166	6.45557	Aminopeptidase activity	Endoplasmic reticulum	Aminopeptidase	Protein metabolism	SP
RPL37A	6168	4506643	60S ribosomal protein L37a	22.83	1	3	3	16	0.93047	0.708839	2.27551	0.936702	1.07023	1.16172	1.28304	92	10.2685	10.4331	Structural constituent of ribosome	Ribosome	Ribosomal subunit	Protein metabolism	-
CSDE1	7812	338968934	Cold shock domain-containing protein E1 isoform 2	9.78	4	7	7	15	1.40467	1.71928	2.27088	1.0457	0.981926	1.01459	0.972498	767	85.6934	6.20166	RNA binding	Cytoplasm	RNA binding protein	Regulation of gene expression, epigenetic	CSP
WDR4	10785	386781243	TRNA (guanine-N(7)-)-methyltransferase non-catalytic subunit WDR4 isoform 3	7.89	3	1	1	4	1.93803	1.43349	2.26789	0.971758	0.937548	1.18064	0.929841	266	29.9272	7.35693	Molecular function unknown	-	Unclassified	Biological_process unknown	WD40
FABP5	2171	4557581	Fatty acid-binding protein, epidermal	34.07	1	3	3	3	1.60032	1.97032	2.267	1.09156	0.976977	0.93037	0.909558	135	15.1546	7.00537	Transporter activity	Cytoplasm	Transport/cargo protein	Transport	-
ARPC2	10109	5031599	Actin-related protein 2/3 complex subunit 2	24.33	2	7	7	26	1.31862	1.48943	2.26146	1.11901	0.996224	1.05653	0.965206	300	34.3115	7.35693	Cytoskeletal protein binding	Actin cytoskeleton	Cytoskeletal associated protein	Cell growth and/or maintenance;Cytoskeleton organization and biogenesis	-
RPA2	6118	4506585	Replication protein A 32 kDa subunit isoform 1	4.44	2	1	1	2	1.3718	1.42621	2.25132	0.825338	0.957313	0.993728	0.952411	270	29.2285	6.15088	DNA binding	Nucleus	DNA binding protein	Regulation of nucleobase, nucleoside, nucleotide and nucleic acid metabolism	TRNAA
ARHGEF2	9181	530365604	PREDICTED: rho guanine nucleotide exchange factor 2 isoform X9	3.67	11	2	2	5	1.8456	1.51329	2.24854	0.81516	0.913212	1.03076	0.936267	817	92.7606	5.70654	Guanyl-nucleotide exchange factor activity	Cytoskeleton	Guanine nucleotide exchange factor	Cell communication;Signal transduction	CC;C1;RHOGEF;PH
GRB7	2886	578830779	PREDICTED: growth factor receptor-bound protein 7 isoform X1	2.46	3	1	1	2	0.200851	0.0942578	2.24364	0.9499	0.940753	0.775964	0.935787	447	49.3919	8.71924	Binding	Plasma membrane	Adapter molecule	Cell migration	RA;PH;SH2
CHMP6	79643	31542673	Charged multivesicular body protein 6	13.43	2	2	2	6	1.41652	1.39022	2.2268	0.996748	0.978459	1.09574	1.00635	201	23.4703	5.31299	Molecular function unknown	-	Unclassified	Transport	CC
QKI	9444	45827708	Protein quaking isoform HQK-6	14.42	5	3	3	14	1.9712	1.18288	2.22186	0.971094	1.12784	1.18993	1.01246	319	35.1084	7.43018	RNA binding	Cytoplasm	RNA binding protein	RNA metabolism	KH
UTP20	27340	578823584	PREDICTED: small subunit processome component 20 homolog isoform X1	2.52	2	4	4	11	0.80121	0.777713	2.21225	1.08974	1.21308	1.05028	0.950023	2380	271.768	7.03467	Molecular function unknown	Nucleolus	Unclassified	Cell communication;Signal transduction	-
THUMPD1	55623	42476024	THUMP domain-containing protein 1	9.35	2	2	2	3	1.25057	1.25245	2.20783	1.04316	1.00887	0.96783	1.018	353	39.2908	7.88428	Molecular function unknown	Cytoplasm	Unclassified	Biological_process unknown	-
ERAP2	64167	194306629	Endoplasmic reticulum aminopeptidase 2	3.02	1	2	2	5	1.17611	0.755125	2.20625	0.980999	1.00651	1.06773	1.01615	960	110.391	6.7124	Aminopeptidase activity	Endoplasmic reticulum	Aminopeptidase	Protein metabolism	-
CCDC6	8030	46852390	Coiled-coil domain-containing protein 6	7.81	1	3	3	6	1.4321	1.74471	2.19177	0.880855	0.917919	1.28272	1.00022	474	53.2578	7.34229	Structural constituent of cytoskeleton	Cytoplasm	Unclassified;Cell cycle control protein	Apoptosis	CC
RHOA	387	10835049	Transforming protein RhoA	49.74	2	2	8	63	1.46386	0.974894	2.17169	0.972025	1.111	0.989506	1.01179	193	21.7541	6.1001	GTPase activity	Cytoplasm	GTPase	Cell communication;Signal transduction	RHO
GNAI1	2770	33946324	Guanine nucleotide-binding protein G(i) subunit alpha-1 isoform 1	14.12	8	1	5	10	0.866346	1.50261	2.17033	1.04412	0.935662	1.09486	1.14283	354	40.3352	5.97314	GTPase activity	Plasma membrane	G protein	Cell communication;Signal transduction	GALP
RNF213	57674	366039979	E3 ubiquitin-protein ligase RNF213 isoform 3	1.31	3	6	6	12	1.19655	0.978759	2.1691	0.90268	1.11908	1.11323	0.980237	5207	591.03	6.48096	Molecular function unknown	-	Unclassified	Biological_process unknown	RING;AAA;A2M
MTHFD1L	25902	337756507	Monofunctional C1-tetrahydrofolate synthase, mitochondrial isoform 3	2.19	6	1	2	9	1.6343	0.566467	2.16105	0.947159	1.08596	1.17038	0.995348	913	99.2493	7.26904	Catalytic activity	Mitochondrion	Enzyme: Ligase	Metabolism	SP
RPS10	6204	4506679	40S ribosomal protein S10	24.24	2	5	5	21	1.36708	1.23146	2.15879	1.04996	0.947633	1.06672	0.937402	165	18.8859	10.1548	Structural constituent of ribosome	Ribosome	Ribosomal subunit	Protein metabolism	-
LAMP1	3916	112380628	Lysosome-associated membrane glycoprotein 1	2.16	1	1	1	2	1.32423	1.30887	2.14822	1.05794	0.9663	0.983599	0.911241	417	44.8538	8.74854	Molecular function unknown	Lysosome	Integral membrane protein	Biological_process unknown	SP;TM
NDUFA8	4702	7657369	NADH dehydrogenase [ubiquinone] 1 alpha subcomplex subunit 8	3.49	1	1	1	3	0.63017	0.665587	2.14001	1.32128	1.16496	1.11995	0.889957	172	20.0921	7.6499	Catalytic activity	Mitochondrion	Enzyme: Dehydrogenase	Metabolism;Energy pathways	-
ARPC1A	10552	300360515	Actin-related protein 2/3 complex subunit 1A isoform 2	8.43	2	1	2	10	1.70295	1.76307	2.13748	1.06719	0.991523	0.957065	0.914388	356	39.6338	8.22119	Structural constituent of cytoskeleton	Cytoplasm	Cytoskeletal protein	Cell growth and/or maintenance	WD40
FARSB	10056	578803432	PREDICTED: phenylalanine--tRNA ligase beta subunit isoform X1	12.45	2	4	4	10	1.39085	1.4061	2.13233	0.845826	1.08224	1.12181	1.12761	490	54.8257	7.50342	Ligase activity	Cytoplasm	Enzyme: Ligase	Protein metabolism	-
TRABD	80305	33342278	TraB domain-containing protein	5.85	4	1	1	2	1.49026	0.863221	2.13205	1.17483	1.1456	0.876601	1.03828	376	42.2939	8.00146	Molecular function unknown	-	Unclassified	Biological_process unknown	-
PGM1	5236	21361621	Phosphoglucomutase-1 isoform 1	9.61	3	4	4	12	0.953464	0.790956	2.11342	1.04539	0.886786	0.923765	0.97042	562	61.4105	6.75635	Catalytic activity	Cytoplasm	Enzyme: Mutase	Metabolism;Energy pathways	-
ARL1	400	4502227	ADP-ribosylation factor-like protein 1	14.92	2	2	2	8	1.33315	1.08233	2.11151	1.22808	0.983146	0.996894	1.01884	181	20.4044	5.71924	GTPase activity	Golgi apparatus	GTPase	Cell communication;Signal transduction	ARF
TRIM33	51592	74027251	E3 ubiquitin-protein ligase TRIM33 isoform beta	0.99	4	1	1	10	1.21265	1.10522	2.07811	1.16003	1.13561	0.982558	1.04468	1110	120.465	6.66846	Transcription regulator activity	Nucleus	Transcription regulatory protein	Regulation of nucleobase, nucleoside, nucleotide and nucleic acid metabolism	RING;BBOX;BBC;CC;PHD;BROMO
CFL1	1072	5031635	Cofilin-1	64.46	1	5	8	48	1.15952	1.27212	2.07775	1.01113	0.882538	1.06913	0.924584	166	18.4907	8.08936	Cytoskeletal protein binding	Cytoplasm	Cytoskeletal associated protein	Cell growth and/or maintenance	ADF;NLS
NDUFA4	4697	4505357	NADH dehydrogenase [ubiquinone] 1 alpha subcomplex subunit 4	27.16	1	2	2	24	1.00993	1.51198	2.07197	1.00488	1.02597	1.02691	0.980652	81	9.36391	9.37842	Oxidoreductase activity	Mitochondrion	Enzyme: Oxidoreductase	Metabolism;Energy pathways	TM
FLOT1	10211	578811315	PREDICTED: flotillin-1 isoform X3	4.01	3	2	2	8	0.350787	0.266314	2.07001	0.974295	1.23197	1.45658	0.938588	374	41.6075	5.8335	Molecular function unknown	Plasma membrane	Unclassified	Cell growth and/or maintenance	PHB;CC
ARL8A	127829	20270343	ADP-ribosylation factor-like protein 8A isoform 1	7.53	1	1	1	1	1.96069	1.8259	2.06352	0.995069	0.793181	1.04194	0.864218	186	21.402	7.76709	GTPase activity	-	GTPase	Cell communication;Signal transduction	ARF
AK2	204	7524346	Adenylate kinase 2, mitochondrial isoform b	40.09	3	8	8	49	1.75366	1.75253	2.06205	0.997255	0.96488	0.965583	0.919761	232	25.5983	7.88428	Catalytic activity	Mitochondrion	Enzyme: Phosphotransferase	Metabolism;Energy pathways	-
PSME3	10197	30410794	Proteasome activator complex subunit 3 isoform 1	20.08	3	5	5	36	1.49909	1.60699	2.05822	0.936152	0.962155	1.04518	1.00325	254	29.4876	5.94775	Ubiquitin-specific protease activity	Cytoplasm	Ubiquitin proteasome system protein	Protein metabolism	-
S100A14	57402	10190712	Protein S100-A14	25	1	2	2	12	0.555568	0.487923	2.05146	1.17614	0.967511	1.05175	0.959972	104	11.6548	5.23682	Calcium ion binding	Cytoplasm	Calcium binding protein	Biological_process unknown	EF
FLNB	2317	256222415	Filamin-B isoform 4	40.03	9	63	67	358	0.63637	1.68631	2.04815	0.992291	1.00496	1.03857	0.970528	2578	275.496	5.78271	Cytoskeletal protein binding	Cytoplasm	Cytoskeletal associated protein	Cell growth and/or maintenance	CH;IGFLMN
BCAP29	55973	56549091	B-cell receptor-associated protein 29 isoform b	3.73	2	1	1	4	0.569335	0.762471	2.04091	1.13959	1.16545	1.28906	0.943041	241	28.3022	9.53955	Molecular function unknown	Endoplasmic reticulum membrane	Integral membrane protein	Biological_process unknown	TM;CC
ANLN	54443	546231404	Actin-binding protein anillin isoform 3	0.92	5	1	1	2	1.14482	1.56785	2.02681	0.944372	1.02307	0.91525	0.960609	1086	119.813	8.22119	Structural molecule activity	Nucleus	Structural protein	Cell growth and/or maintenance	CC;PH
ZNF106	64397	530406292	PREDICTED: zinc finger protein 106 isoform X1	1.73	5	2	2	4	0.834161	0.820964	2.02605	1.05659	0.88574	0.727409	1.01911	1906	211.817	7.25439	DNA binding	Nucleus	DNA binding protein	Regulation of nucleobase, nucleoside, nucleotide and nucleic acid metabolism	ZNFC2;CC;WD40
APOL2	23780	578837135	PREDICTED: apolipoprotein L2 isoform X2	8.31	3	2	2	13	1.91132	1.23321	2.02165	1.06722	1.09509	1.09167	1.00388	337	37.0554	6.7417	Transporter activity;Molecular function unknown	-	Integral membrane protein;Transport/cargo protein	Metabolism;Energy pathways;Biological_process unknown	CC;TM
STRAP	11171	148727341	Serine-threonine kinase receptor-associated protein	32.57	2	7	7	31	1.22775	1.12106	2.01978	1.05952	0.939186	1.06739	0.955565	350	38.414	5.12256	Receptor binding	Cytoplasm	Cell cycle control protein	Cell communication;Signal transduction	WD40
ITGB1	3688	19743823	Integrin beta-1 isoform 1A	12.28	2	9	9	40	1.15539	0.938567	2.01978	1.00648	1.02584	0.998082	0.954031	798	88.357	5.38916	Receptor activity	Plasma membrane	Cell surface receptor	Cell communication;Immune cell migration	PSI;VWA;TM;SP;INTB
HLA-A	3105	24797067	HLA class I histocompatibility antigen, A-1 alpha chain	17.53	15	1	4	18	1.26983	0.863879	2.00919	0.796922	0.827557	1.00399	1.07909	365	40.8152	5.99854	MHC class I receptor activity;MHC class II receptor activity	Plasma membrane	MHC complex protein	Immune response	IGC;SP;TM
AATF	26574	7657013	Protein AATF	8.75	1	4	4	6	1.00297	1.01313	2.00912	1.04057	0.967115	0.999358	0.973357	560	63.0943	4.94482	Transcription factor activity	Nucleus	Transcription factor	Apoptosis	LZ;NLS
