# Supplementary material for: Macrophage migration inhibitory factor - a therapeutic target in gallbladder cancer
Source: BMC Cancer. 2015 Nov 4;15:843. doi: 10.1186/s12885-015-1855-z (PMC4632274; doi:10.1186/s12885-015-1855-z)
Supplement: Additional file 5: — Downregulated proteins identified in invasive GBC cell lines. (XLS 277 kb) [file 12885_2015_1855_MOESM5_ESM.xls]

## Sheet: Sheet1
Subbannayya et. al., 2015. Macrophage migration inhibitory factor - a therapeutic target in gallbladder cancer
Additional file 5. Downregulated proteins identified in invasive gallbladder cancer cell lines
Gene Symbol	Gene ID	Accession	Protein Description	Coverage	Proteins	Unique Peptides	Peptides	PSMs	OCUG-1/TGBC24TKB - (115+116)/(113+114)	NOZ/TGBC24TKB - (117+118)/(113+114)	GB-d1/TGBC24TKB - (119+121)/(113+114)	TGBC24TKB Replicate 1 (113)/TGBC24TKB Replicate 2 (114)	OCUG-1 Replicate 1 (115)/OCUG-1 Replicate 2 (116)	NOZ Replicate 1 (117)/NOZ Replicate 2 (118)	GB-d1 Replicate 1 (119)/GB-d1 Replicate 2 (121)	Amino Acids	Molecular Weight [kDa]	Calculated pI	Molecular Function	Primary Localization	Molecular Class	Biological Process	Domains
Downregulated proteins identified in OCUG-1
CRIP1	1396	4503047	Cysteine-rich protein 1	18.18	1	1	1	5	0.300267	5.20141	0.602707	0.857205	1.16625	0.978774	0.971388	77	8.52701	8.74854	Transporter activity	Cytoplasm	Transport/cargo protein	Transport	LIM
ITGA6	3655	578804285	PREDICTED: integrin alpha-6 isoform X1	8.09	4	6	6	30	0.459918	2.02828	0.601715	0.92711	1.19792	0.956914	1.13186	1076	120.307	6.90283	Receptor activity	Plasma membrane	Cell surface receptor	Cell communication;Signal transduction	TM;INTA;SP
SMCHD1	23347	530424841	PREDICTED: structural maintenance of chromosomes flexible hinge domain-containing protein 1 isoform X1	2.04	3	3	3	5	0.498338	0.441502	5.75323	0.910859	0.926835	1.3513	0.968607	1817	205.792	7.79639	Molecular function unknown	-	Unclassified	Biological_process unknown	CC
KIF21B	23046	355390331	Kinesin-like protein KIF21B isoform 4	1.3	4	1	2	5	0.271106	0.290269	2.91216	1.23158	1.0073	1.17	0.91629	1610	179.642	7.09326	Molecular function unknown	-	Unclassified	Biological_process unknown	KISC;CC;WD40
GRB7	2886	578830779	PREDICTED: growth factor receptor-bound protein 7 isoform X1	2.46	3	1	1	2	0.200851	0.0942578	2.24364	0.9499	0.940753	0.775964	0.935787	447	49.3919	8.71924	Binding	Plasma membrane	Adapter molecule	Cell migration	RA;PH;SH2
FLOT1	10211	578811315	PREDICTED: flotillin-1 isoform X3	4.01	3	2	2	8	0.350787	0.266314	2.07001	0.974295	1.23197	1.45658	0.938588	374	41.6075	5.8335	Molecular function unknown	Plasma membrane	Unclassified	Cell growth and/or maintenance	PHB;CC
TUBB4B	10383	5174735	Tubulin beta-4B chain	65.62	3	1	28	365	0.348849	0.414859	1.91184	0.953257	0.80979	1.19118	1.00671	445	49.799	4.89404	Structural molecule activity	Cytoplasm	Structural protein	Cell growth and/or maintenance	TUBULIN
C15orf48	84419	14165280	Normal mucosa of esophagus-specific gene 1 protein	51.81	1	4	4	9	0.45168	0.612275	1.78374	1.09151	0.928564	1.03532	0.890859	83	9.61118	9.46631	Molecular function unknown	Nucleus	Unclassified	Biological_process unknown	TM
RAP1B	5908	7661678	Ras-related protein Rap-1b isoform 1	61.41	4	2	7	31	0.44125	0.492947	1.55307	1.05776	0.761166	1.32968	0.929323	184	20.8116	5.78271	GTPase activity	Nucleus	GTPase	Cell communication;Signal transduction	RAS
SRSF6	6431	20127499	Serine/arginine-rich splicing factor 6	11.92	3	5	5	10	0.487108	0.593605	1.47701	1.0065	0.883982	1.04887	1.03328	344	39.5634	11.4292	RNA binding	Nucleus	RNA binding protein	Regulation of nucleobase, nucleoside, nucleotide and nucleic acid metabolism	RRM
CEBPZ	10153	42542392	CCAAT/enhancer-binding protein zeta	0.85	1	1	1	4	0.314075	0.23298	1.47562	1.09995	1.2619	1.08319	0.991479	1054	120.898	5.93506	Transcription regulator activity	Nucleus	Transcription regulatory protein	Regulation of nucleobase, nucleoside, nucleotide and nucleic acid metabolism	NLS
LMO7	4008	578824891	PREDICTED: LIM domain only protein 7 isoform X39	8.69	23	6	6	15	0.325843	0.527953	1.43118	1.04329	0.868206	1.18213	1.06306	1105	125.6	7.2251	Transcription regulator activity	Nucleus	Transcription regulatory protein	Regulation of nucleobase, nucleoside, nucleotide and nucleic acid metabolism	CH;CC;PDZ;LIM
SPTBN2	6712	530397182	PREDICTED: spectrin beta chain, non-erythrocytic 2 isoform X1	4.85	5	5	7	16	0.35583	0.489988	1.23272	0.986001	1.15381	1.2312	0.931139	2390	271.157	6.11279	Cytoskeletal protein binding	Golgi apparatus	Cytoskeletal associated protein	Cell growth and/or maintenance	CH;SPECTRIN;PH;CC
CTNNBL1	56259	527498276	Beta-catenin-like protein 1 isoform 2	4.29	2	2	2	8	0.249205	0.411596	1.22956	0.939015	0.796413	1.01513	0.964205	536	61.9316	5.08447	Molecular function unknown	Nucleus	Unclassified	Apoptosis	ARM
CAMSAP3	57662	130502140	Calmodulin-regulated spectrin-associated protein 3 isoform 2	1.44	1	1	1	4	0.463947	0.267737	1.22922	1.1366	1.29671	1.30303	0.959983	1249	134.666	8.35303	Molecular function unknown	-	Unclassified	Biological_process unknown	CC
RRP1	8568	4503247	Ribosomal RNA processing protein 1 homolog A	9.76	1	4	4	12	0.445924	0.352491	1.18643	1.02876	1.02153	1.06796	0.998683	461	52.8066	9.33447	Molecular function unknown	Nucleolus	Unclassified	Regulation of nucleobase, nucleoside, nucleotide and nucleic acid metabolism	-
SLC3A2	6520	61744483	4F2 cell-surface antigen heavy chain isoform f	33.08	4	14	14	76	0.355188	0.406446	1.17274	1.05146	0.944823	1.11747	0.93432	529	57.9089	5.35107	Auxiliary transport protein activity	Plasma membrane;Nucleus;Cytoplasm	Membrane transport protein	Transport	TM;AMY
MRPS35	60488	16950603	28S ribosomal protein S35, mitochondrial isoform 1	17.34	2	3	3	14	0.431839	0.507797	1.15284	1.06137	0.817412	1.05931	0.912935	323	36.8211	8.23584	Structural constituent of ribosome	Mitochondrion	Ribosomal subunit	Protein metabolism	SP;CC
SDHB	6390	115387094	Succinate dehydrogenase [ubiquinone] iron-sulfur subunit, mitochondrial	7.86	1	2	2	6	0.414016	0.450928	1.11794	0.994538	0.764619	1.01928	0.938146	280	31.6088	8.76318	Catalytic activity	Mitochondrion	Enzyme: Dehydrogenase	Metabolism;Energy pathways	SP
TMEM33	55161	224589127	Transmembrane protein 33	14.17	1	4	4	47	0.368164	0.35758	1.10977	1.01179	1.10008	1.04921	1.00797	247	27.9598	9.70068	Molecular function unknown	Membrane fraction	Unclassified	Biological_process unknown	TM
OXA1L	5018	223718097	Mitochondrial inner membrane protein OXA1L	2.42	1	1	1	18	0.383902	0.389207	1.10834	1.00289	0.803198	1.32591	0.961689	495	55.234	9.68604	Catalytic activity	Mitochondrion	Enzyme: Oxidase	Metabolism;Energy pathways	TM
NCEH1	57552	68051721	Neutral cholesterol ester hydrolase 1 isoform b	16.59	4	5	5	37	0.394631	0.289473	1.09207	1.0163	0.95934	1.0686	0.944722	440	49.0314	7.92822	Molecular function unknown	-	Unclassified	Biological_process unknown	SP
SLC7A5	8140	71979932	Large neutral amino acids transporter small subunit 1	8.28	3	3	3	34	0.492417	0.59217	1.0835	1.06014	1.08265	1.10022	0.933988	507	54.9743	7.72314	Transporter activity	Plasma membrane	Transport/cargo protein	Transport	TM
PLSCR1	5359	530374790	PREDICTED: phospholipid scramblase 1 isoform X2	4.22	2	1	1	2	0.487144	0.672977	1.07888	1.04104	0.887346	1.00547	0.87075	237	26.8072	5.63037	Protein binding	Plasma membrane	Integral membrane protein	Cell communication;Signal transduction	TM
BCL2L1	598	4502381	Bcl-2-like protein 1 isoform 2	11.18	4	2	2	4	0.494733	1.44821	1.07618	1.00311	0.963393	0.95233	0.888598	170	18.8822	5.07178	Receptor signaling complex scaffold activity	Mitochondrial membrane	Adapter molecule	Apoptosis	TM;BH4;BCL
APOOL	139322	116812610	Apolipoprotein O-like	15.3	2	2	2	11	0.356098	0.457681	1.05704	1.05643	0.946374	1.1762	0.980801	268	29.1403	9.5249	Molecular function unknown	Nucleus	Unclassified	Biological_process unknown	-
KDM2A	22992	373938467	Lysine-specific demethylase 2A isoform b	7.05	5	2	2	6	0.464223	0.530611	1.05655	0.915552	1.08505	1.1221	0.962665	723	81.6256	8.74854	Ubiquitin-specific protease activity	Nucleus	Ubiquitin proteasome system protein	Protein metabolism;Regulation of gene expression, epigenetic	JMJC;PHD;F_BOX;LRR
BANF1	8815	221316573	Barrier-to-autointegration factor	15.73	1	2	2	22	0.433498	0.508611	1.04293	1.09967	0.972265	1.07015	0.90607	89	10.052	6.0874	DNA binding	Nucleus	DNA binding protein	Biological_process unknown	-
RSL1D1	26156	118498359	Ribosomal L1 domain-containing protein 1	20	1	8	8	83	0.439371	0.440779	1.0319	1.02089	0.884653	1.06412	0.941787	490	54.9389	10.1255	Molecular function unknown	Nucleolus	Unclassified	Biological_process unknown	CC
KRT7	3855	67782365	Keratin, type II cytoskeletal 7	84.43	18	45	53	889	0.368756	0.543199	1.0163	1.02793	0.991041	1.04683	0.955112	469	51.3543	5.47803	Structural constituent of cytoskeleton	Cytoplasm;Plasma membrane	Cytoskeletal protein	Cell growth and/or maintenance	CC
AP1M2	10053	9506797	AP-1 complex subunit mu-2	7.57	2	2	2	4	0.418709	0.396165	1.01431	0.819917	0.977646	0.88727	1.23319	423	48.0782	8.22119	Receptor signaling complex scaffold activity	Cytoplasm	Adapter molecule	Cell communication;Signal transduction	-
POLDIP3	84271	30089919	Polymerase delta-interacting protein 3 isoform 2	4.34	3	1	1	8	0.449805	0.507133	1.00534	0.890595	0.978065	1.19028	1.09563	392	42.8678	9.90576	RNA binding	Nucleolus	RNA binding protein	Cell growth and/or maintenance	RRM
SNRPD3	6634	4759160	Small nuclear ribonucleoprotein Sm D3	33.33	1	4	4	66	0.492289	0.57487	0.997463	1.03508	0.867478	1.09705	1.02109	126	13.9073	10.3159	RNA binding	Nucleus	RNA binding protein	Regulation of nucleobase, nucleoside, nucleotide and nucleic acid metabolism	SM
PABPN1	8106	4758876	Polyadenylate-binding protein 2	27.78	2	3	3	9	0.36199	0.447091	0.940649	0.994279	0.853707	1.09897	0.9952	306	32.729	5.05908	RNA binding	Nucleus	RNA binding protein	Regulation of nucleobase, nucleoside, nucleotide and nucleic acid metabolism	RRM;CC
MRPS17	51373	7705425	28S ribosomal protein S17, mitochondrial	8.46	1	1	1	2	0.462134	0.860644	0.913494	1.01441	0.752983	1.0455	1.09564	130	14.4929	9.84717	Structural constituent of ribosome	Mitochondrion	Ribosomal subunit	Protein metabolism	-
EXOSC5	56915	47174864	Exosome complex component RRP46	5.11	1	1	1	2	0.334873	0.339507	0.912349	1.04582	1.16988	1.10521	0.983481	235	25.2329	7.59131	Ribonuclease activity	Nucleolus	Ribonuclease	Regulation of nucleobase, nucleoside, nucleotide and nucleic acid metabolism	-
AGPAT5	55326	61743952	1-acyl-sn-glycerol-3-phosphate acyltransferase epsilon	6.04	1	1	1	4	0.3585	0.449699	0.911447	1.16438	1.04888	0.949742	0.952967	364	42.0449	9.1001	Transferase activity	Integral to membrane	Enzyme: Transferase	Metabolism;Energy pathways	TM;PISC
MST1R	4486	349732251	Macrophage-stimulating protein receptor isoform 2	2.66	3	2	2	4	0.388105	0.895924	0.911292	0.90896	0.862035	0.952586	0.739399	1351	147.153	6.66846	Transmembrane receptor protein tyrosine kinase activity	Plasma membrane	Receptor tyrosine kinase	Cell communication;Signal transduction	TM;SEMA;PSI;IPT;Tyr_Kinase;SP
SCO1	6341	530410547	PREDICTED: protein SCO1 homolog, mitochondrial isoform X1	8.42	2	1	1	6	0.456446	0.52068	0.907513	0.885143	1.12248	1.139	0.986697	190	21.8672	6.07471	Molecular function unknown	Mitochondrion	Unclassified	Metabolism;Energy pathways	-
MDH2	4191	21735621	Malate dehydrogenase, mitochondrial isoform 1	82.84	3	24	24	210	0.459173	0.524144	0.901654	1.05416	0.961185	1.03871	0.949821	338	35.4807	8.67529	Catalytic activity	Mitochondrion	Enzyme: Dehydrogenase	Metabolism;Energy pathways	-
DDX18	8886	38327634	ATP-dependent RNA helicase DDX18	15.97	1	7	7	28	0.344891	0.629535	0.900046	1.01873	0.849177	0.986668	0.904211	670	75.3594	9.49561	Transporter activity	Nucleus	Transport/cargo protein	Transport	HELIC;DEXDc
PRPF40A	55660	578804566	PREDICTED: pre-mRNA-processing factor 40 homolog A isoform X2	6.79	4	4	4	12	0.445334	0.572511	0.883611	0.995889	0.981376	1.01211	0.931928	972	110.299	7.95752	RNA binding	Nucleus;Cytoplasm	RNA binding protein	Regulation of nucleobase, nucleoside, nucleotide and nucleic acid metabolism	FF;NLS;WW
MTCH1	23787	7657345	Mitochondrial carrier homolog 1 PSAP-LS	5.38	4	2	2	8	0.439133	0.45949	0.88316	0.808722	0.975129	1.17575	1.0851	372	39.8936	9.48096	Caspase activator activity	Mitochondrion	Unclassified	Apoptosis	TM
DDAH2	23564	530381716	PREDICTED: N(G),N(G)-dimethylarginine dimethylaminohydrolase 2 isoform X1	12.98	1	2	2	5	0.327017	0.594278	0.873759	0.926333	1.14055	1.13775	1.13489	285	29.6255	6.01123	Hydrolase activity	Cytoplasm	Enzyme: Hydrolase	Metabolism;Energy pathways	-
DDX51	317781	154759257	ATP-dependent RNA helicase DDX51	5.71	1	2	2	8	0.294471	0.400434	0.850373	0.820056	1.18752	0.94252	0.999902	666	72.4126	8.1626	Helicase activity	Nucleolus	RNA helicase	Regulation of nucleobase, nucleoside, nucleotide and nucleic acid metabolism	HELIC;DEXDc;CC
ATP5C1	509	50345988	ATP synthase subunit gamma, mitochondrial isoform L (liver)	19.13	2	4	4	40	0.466305	0.573475	0.848877	1.10399	0.878967	0.972204	0.948863	298	32.9753	9.21729	Transporter activity	Mitochondrion	Transport/cargo protein	Metabolism;Energy pathways	-
MB21D1	115004	578812371	PREDICTED: cyclic GMP-AMP synthase isoform X1	6.74	2	2	2	4	0.383382	1.25877	0.847924	1.13019	0.936418	0.833934	0.938319	445	49.3559	9.84717	Molecular function unknown	-	Unclassified	Biological_process unknown	-
BAZ1B	9031	530386606	PREDICTED: tyrosine-protein kinase BAZ1B isoform X1	8.83	2	6	6	26	0.463817	0.695078	0.845023	1.1293	1.07351	1.06886	1.00778	1053	121.49	9.08545	Transcription regulator activity	Nucleus;Cytoplasm	Transcription regulatory protein	Regulation of nucleobase, nucleoside, nucleotide and nucleic acid metabolism;Regulation of gene expression, epigenetic	CC;PHD;BROMO;PEST;NLS;DDT;RING
SLC25A13	10165	7657581	Calcium-binding mitochondrial carrier protein Aralar2 isoform 2	22.67	7	7	8	31	0.496017	0.525329	0.842746	0.987096	0.937423	1.03836	0.933251	675	74.1286	8.6167	Transporter activity;Carrier activity	Mitochondrion	Calcium binding protein;Transport/cargo protein	Transport	EF
CS	1431	38327625	Citrate synthase, mitochondrial	31.76	1	10	10	108	0.483719	0.72229	0.829102	1.00127	0.968573	0.989491	0.96797	466	51.6795	8.32373	Acyltransferase activity	Mitochondrial matrix	Enzyme: Acyltransferase	Metabolism;Energy pathways	SP
PPP6R2	9701	530420903	PREDICTED: serine/threonine-protein phosphatase 6 regulatory subunit 2 isoform X5	0.96	13	1	1	2	0.352415	0.448867	0.826396	0.969914	1.21246	1.07851	0.932571	726	77.4156	4.90674	Molecular function unknown	-	Unclassified	Biological_process unknown	-
H1F0	3005	4885371	Histone H1.0	11.34	1	2	2	4	0.295261	0.423994	0.82486	1.09265	1.05437	1.03845	0.972401	194	20.8502	10.8433	DNA binding	Nucleus	DNA binding protein	Regulation of nucleobase, nucleoside, nucleotide and nucleic acid metabolism	H15;NLS
EPCAM	4072	218505670	Epithelial cell adhesion molecule	31.53	1	6	6	13	0.316964	0.377517	0.813586	1.04386	0.879823	1.03914	1.05587	314	34.9097	7.45947	Cell adhesion molecule activity	Plasma membrane	Adhesion molecule	Cell communication;Signal transduction	SP;TM;THYRO
TOMM22	56993	9910382	Mitochondrial import receptor subunit TOM22 homolog	33.8	1	3	3	30	0.327951	0.296607	0.809836	0.982662	0.916266	1.1455	0.973651	142	15.5118	4.33545	Auxiliary transport protein activity	Mitochondrion	Membrane transport protein	Transport	TM
LAMC2	3918	157419140	Laminin subunit gamma-2 isoform b	3.42	4	3	3	6	0.30383	0.22762	0.805795	0.970792	0.919327	1.09507	0.928467	1111	121.526	6.37939	Structural molecule activity	Cytoplasm	Structural protein	Cell growth and/or maintenance	EGFLAM;LAMB;SP;CC;EGF
SUGP1	57794	530415046	PREDICTED: SURP and G-patch domain-containing protein 1 isoform X1	3.45	2	1	1	1	0.479093	0.68833	0.802321	0.841541	0.852614	0.884789	1.14587	435	49.4857	6.60986	RNA binding	Nucleus	RNA binding protein	Regulation of nucleobase, nucleoside, nucleotide and nucleic acid metabolism	SWAP
MAK16	84549	31543091	Protein MAK16 homolog	10.67	1	2	2	4	0.452302	0.475879	0.801997	1.05066	0.933556	1.05267	1.00458	300	35.3467	5.37646	RNA binding	Nucleolus	RNA binding protein	Regulation of nucleobase, nucleoside, nucleotide and nucleic acid metabolism	-
TAF15	8148	4507353	TATA-binding protein-associated factor 2N isoform 2	3.06	2	1	1	10	0.463574	0.385723	0.790689	1.00268	0.931899	0.973177	0.990143	589	61.521	8.01611	Transcription regulator activity	Nucleus	Transcription regulatory protein	Regulation of nucleobase, nucleoside, nucleotide and nucleic acid metabolism	RRM;ZnF_RBZ
LAMA3	3909	189217428	Laminin subunit alpha-3 isoform 4	4.98	4	5	5	11	0.487	0.647248	0.788917	1.04822	1.07292	1.02039	0.998906	1668	183.939	8.14795	Extracellular matrix structural constituent	Extracellular	Extracellular matrix protein	Cell growth and/or maintenance	EGFLAM;LAMG;SP;CC;LAMNT;LAMB;TSPN
GAR1	54433	9506713	H/ACA ribonucleoprotein complex subunit 1	8.29	1	1	1	17	0.495442	0.510511	0.784506	0.76927	0.872746	1.00606	0.965072	217	22.3342	10.9165	Ribonucleoprotein	Nucleolus	Enzyme: Reductase	Regulation of nucleobase, nucleoside, nucleotide and nucleic acid metabolism	-
TOR1AIP1	26092	389886539	Torsin-1A-interacting protein 1 isoform 1	7.88	1	1	3	16	0.342887	0.233318	0.770608	0.820481	0.933645	0.912887	1.01906	584	66.2793	8.17725	Molecular function unknown	Nucleus	Unclassified	Biological_process unknown	TM
HSPE1	3336	4504523	10 kDa heat shock protein, mitochondrial	82.35	1	11	11	68	0.426787	0.432618	0.768536	1.08782	0.939836	1.03022	0.953433	102	10.9249	8.92432	Heat shock protein activity	Mitochondrion	Heat shock protein	Protein metabolism	-
SDHA	6389	530378875	PREDICTED: succinate dehydrogenase [ubiquinone] flavoprotein subunit, mitochondrial isoform X3	22.98	3	7	7	39	0.491982	0.473447	0.763708	1.00838	0.932938	1.01348	0.93363	583	63.5267	7.23975	Catalytic activity	Mitochondrion	Enzyme: Dehydrogenase	Metabolism;Energy pathways	-
LYAR	55646	8923398	Cell growth-regulating nucleolar protein	10.03	1	3	3	9	0.424918	0.54832	0.752298	1.0863	1.14832	1.45405	0.983937	379	43.6069	9.56885	Transcription regulator activity	Nucleolus	Transcription regulatory protein	Regulation of nucleobase, nucleoside, nucleotide and nucleic acid metabolism	CC
DDX27	55661	224593278	Probable ATP-dependent RNA helicase DDX27	6.41	1	4	4	7	0.414158	0.468126	0.749398	1.04084	1.08186	1.05771	1.00541	796	89.7792	9.27588	Helicase activity	Nucleus	RNA helicase	Regulation of nucleobase, nucleoside, nucleotide and nucleic acid metabolism	DEXDc;HELIC;CC
PACS1	55690	30089916	Phosphofurin acidic cluster sorting protein 1	1.45	1	1	1	2	0.230384	1.30903	0.74146	0.971749	0.715301	0.980933	1.01366	963	104.833	7.73779	Receptor signaling complex scaffold activity	Cytoplasm	Adapter molecule	Transport	-
PTPMT1	114971	148224884	Phosphatidylglycerophosphatase and protein-tyrosine phosphatase 1 isoform 1	5.97	1	1	1	4	0.425935	0.585008	0.7389	0.946559	0.886904	0.954749	1.04421	201	22.8291	9.77393	Protein tyrosine/serine/threonine phosphatase activity	-	Dual specificity phosphatase	Cell communication;Signal transduction	DSPC
GPD2	2820	530370178	PREDICTED: glycerol-3-phosphate dehydrogenase, mitochondrial isoform X2	30.88	2	15	15	68	0.430826	0.502267	0.738542	0.995866	0.960682	1.04759	0.957051	693	77.2036	6.84424	Catalytic activity	Mitochondrion	Enzyme: Dehydrogenase	Metabolism;Energy pathways	EF;TM
ASPM	259266	332205965	Abnormal spindle-like microcephaly-associated protein isoform 2	0.53	2	1	1	2	0.230217	0.248261	0.73449	0.953173	1.46981	1.04919	0.946733	1892	217.657	9.75928	Molecular function unknown	Nucleus	Unclassified	Biological_process unknown	CH;IQ
SUCLA2	8803	11321583	Succinyl-CoA ligase [ADP-forming] subunit beta, mitochondrial	11.88	1	4	4	14	0.436733	0.726447	0.733772	1.06079	1.00111	0.899936	0.941814	463	50.2852	7.41553	Ligase activity	Mitochondrion	Enzyme: Synthase	Metabolism;Energy pathways	-
C5orf15	56951	9910278	Keratinocyte-associated transmembrane protein 2	7.55	1	2	2	4	0.497191	0.675791	0.732924	0.957586	0.850446	1.08633	0.982596	265	29.2166	5.08447	Molecular function unknown	-	Unclassified	Biological_process unknown	TM
LAMB3	3914	62868215	Laminin subunit beta-3	10.32	1	7	7	32	0.425639	0.317545	0.73282	1.01006	1.07599	1.10211	1.06725	1172	129.489	7.21045	Extracellular matrix structural constituent	Extracellular	Extracellular matrix protein	Cell growth and/or maintenance	LAMNT;EGFLAM;SP;CC
MARC2	54996	31542713	MOSC domain-containing protein 2, mitochondrial	8.96	2	1	2	6	0.29586	0.405764	0.730497	1.05761	0.987674	1.12142	1.09826	335	37.9987	9.15869	Catalytic activity	Mitochondrial membrane	Unclassified	Drug metabolism	TM
KRT19	3880	24234699	Keratin, type I cytoskeletal 19	79	3	22	32	472	0.299857	0.40811	0.728663	1.00759	0.966819	1.06879	0.970065	400	44.0791	5.13525	Structural constituent of cytoskeleton	Cytoplasm	Cytoskeletal protein	Cell growth and/or maintenance	CC
DLAT	1737	31711992	Dihydrolipoyllysine-residue acetyltransferase component of pyruvate dehydrogenase complex, mitochondrial	4.79	1	2	2	14	0.377884	0.664994	0.725431	1.03137	1.02215	0.98834	0.953952	647	68.9531	7.84033	Acyltransferase activity	Mitochondrion	Enzyme: Acyltransferase	Metabolism;Energy pathways	-
KRT16	3868	24430192	Keratin, type I cytoskeletal 16	15.22	2	3	7	73	0.423785	0.477252	0.715598	1.04648	0.847037	0.962429	1.00052	473	51.2362	5.04639	Structural constituent of cytoskeleton	Cytoplasm	Cytoskeletal protein	Cell growth and/or maintenance	CC
SLC31A1	1317	4507015	High affinity copper uptake protein 1	5.79	1	1	1	4	0.468046	0.508075	0.711459	0.83813	1.13697	1.16604	1.05464	190	21.0763	7.41553	Transporter activity	Plasma membrane	Transport/cargo protein	Transport	TM
TMEM194A	23306	578823460	PREDICTED: transmembrane protein 194A isoform X1	3.16	3	1	1	4	0.372226	0.380426	0.711211	1.16261	1.16152	0.954656	1.0684	253	29.0709	5.63037	Molecular function unknown	-	Integral membrane protein	Biological_process unknown	TM
NFXL1	152518	89363020	NF-X1-type zinc finger protein NFXL1	2.63	1	1	1	8	0.280471	0.206639	0.710762	1.00519	1.48888	1.27735	1.11201	911	101.27	8.41162	Transcription factor activity	Cytoplasm	Transcription factor	Regulation of nucleobase, nucleoside, nucleotide and nucleic acid metabolism	CC;TM
LIMA1	51474	344313201	LIM domain and actin-binding protein 1 isoform 4	3.28	4	1	1	4	0.360862	0.551777	0.707579	1.01028	0.814375	1.04762	1.03128	457	51.1872	5.56689	Structural constituent of cytoskeleton	Cytoplasm	Cytoskeletal protein	Cell growth and/or maintenance	LIM
LMNB2	84823	388240801	Lamin-B2	39.19	1	16	20	112	0.456875	0.480875	0.705281	0.969009	0.921504	0.977963	1.02099	620	69.9057	5.59229	Structural molecule activity	Nucleus	Structural protein	Cell growth and/or maintenance	NLS;CC
MYADM	91663	66932923	Myeloid-associated differentiation marker	7.14	1	1	1	18	0.25553	0.552415	0.701635	0.942819	1.07517	1.12007	0.974924	322	35.2503	8.14795	Molecular function unknown	-	Unclassified	Biological_process unknown	TM
TRA2B	6434	345197228	Transformer-2 protein homolog beta isoform 2	35.11	2	8	8	30	0.483979	0.471139	0.700153	1.0275	0.866151	1.08892	1.17714	188	21.9217	10.1548	RNA binding	Nucleus	RNA binding protein	Regulation of nucleobase, nucleoside, nucleotide and nucleic acid metabolism	RRM
U2SURP	23350	530374190	PREDICTED: U2 snRNP-associated SURP motif-containing protein isoform X3	1.13	3	1	1	2	0.379163	0.445944	0.699923	0.76118	0.86518	1.06098	0.949291	970	111.51	6.88818	Molecular function unknown	-	Unclassified	Biological_process unknown	RRM;SWAP;CC
IK	3550	125988409	Protein Red	9.52	1	3	3	18	0.493617	0.612951	0.690391	0.987057	0.831338	0.977182	1.03615	557	65.5618	6.63916	Molecular function unknown	Nucleus	Unclassified	Immune response	CC
TMEM201	199953	58197554	Transmembrane protein 201 isoform 2	3.32	4	1	1	1	0.282066	0.246838	0.686702	1.14763	0.766319	1.36331	0.983877	392	43.354	8.70459	Molecular function unknown	Integral to membrane	Unclassified	Biological_process unknown	TM
OCIAD2	132299	62244044	OCIA domain-containing protein 2 isoform 1	48.7	3	6	6	79	0.372691	0.325936	0.685523	1.04034	0.904909	0.989018	0.953616	154	16.9426	9.02686	Molecular function unknown	-	Unclassified	Biological_process unknown	-
TOP1	7150	11225260	DNA topoisomerase 1	19.61	6	12	12	73	0.404329	0.692614	0.684955	1.0042	0.925097	0.994218	0.978506	765	90.6689	9.30518	DNA topoisomerase activity	Nucleus	Enzyme: Topoisomerase	Regulation of nucleobase, nucleoside, nucleotide and nucleic acid metabolism	CC
SRSF10	10772	578798255	PREDICTED: serine/arginine-rich splicing factor 10 isoform X4	38.65	10	5	5	26	0.483398	0.485973	0.683657	0.933256	0.86521	1.05694	1.09268	163	19.8719	10.5063	RNA binding	Nucleolus;Nucleus;Cytoplasm	RNA binding protein	RNA metabolism	RRM
RAE1	8480	62739173	MRNA export factor	17.93	3	4	4	18	0.428663	0.433859	0.679365	0.979773	0.964597	1.07205	1.0452	368	40.9419	7.82568	RNA binding	Nucleus	RNA binding protein	Regulation of nucleobase, nucleoside, nucleotide and nucleic acid metabolism	WD40
COX20	116228	37620210	Cytochrome c oxidase protein 20 homolog	11.86	1	1	1	24	0.480168	0.571266	0.675989	0.947133	0.980944	0.99007	1.0128	118	13.2828	8.76318	Molecular function unknown	-	Unclassified	Biological_process unknown	-
DYNC1LI1	51143	166795297	Cytoplasmic dynein 1 light intermediate chain 1	2.68	1	1	1	1	0.319224	0.94815	0.675079	1.17913	0.914297	0.869351	0.955793	523	56.544	6.41748	Motor activity	Cytoskeleton	Motor protein	Cell growth and/or maintenance	-
PPHLN1	51535	530400437	PREDICTED: periphilin-1 isoform X1	4.65	2	1	1	6	0.486088	0.701523	0.673327	0.964523	0.779573	1.26521	1.34188	409	46.8062	8.30908	Structural molecule activity	Nucleus;Cytoplasm	Structural protein	Cell growth and/or maintenance	NES;NLS
ZC3H11A	9877	530365709	PREDICTED: zinc finger CCCH domain-containing protein 11A isoform X5	6.33	2	3	3	5	0.461675	0.413337	0.671626	1.00484	0.94856	0.955271	0.962239	474	51.6021	8.71924	DNA binding	Nucleus	DNA binding protein	Regulation of nucleobase, nucleoside, nucleotide and nucleic acid metabolism	ZnF_C3H1
WDR43	23160	157743245	WD repeat-containing protein 43	6.5	1	3	3	7	0.361563	0.399383	0.670267	1.08478	0.860529	0.8915	0.950071	677	74.8434	5.56689	Molecular function unknown	-	Unclassified	Biological_process unknown	WD40
CNTNAP5	129684	18640734	Contactin-associated protein-like 5	1	2	1	1	1	0.404196	0.475458	0.668476	1.12534	0.913399	1.0126	0.962774	1306	145.53	6.29053	Cell adhesion molecule activity	Integral to membrane	Adhesion molecule	Cell adhesion	SP;F58C;LAMG;EGF;TM
GOLGA7	51125	291621680	Golgin subfamily A member 7 isoform b	11.19	2	1	1	2	0.499975	0.668615	0.667188	0.826357	0.853705	1.00816	1.17172	134	15.568	8.42627	Transporter activity	Golgi apparatus	Integral membrane protein	Transport	CC
SMARCA5	8467	325651836	SWI/SNF-related matrix-associated actin-dependent regulator of chromatin subfamily A member 5	8.84	1	6	7	15	0.405825	0.43187	0.657345	0.952997	0.868223	1.06281	0.970361	1052	121.828	8.08936	DNA binding	Nucleus	DNA binding protein	Regulation of nucleobase, nucleoside, nucleotide and nucleic acid metabolism	DEXDc;HELIC;SANT;CC
PMPCB	9512	94538354	Mitochondrial-processing peptidase subunit beta	14.31	3	4	4	23	0.323306	0.374589	0.650743	0.97845	0.946805	1.13412	0.949139	489	54.3315	6.82959	Peptidase activity	Mitochondrion	Protease	Protein metabolism	SP
AGMAT	79814	37537722	Agmatinase, mitochondrial	8.52	1	1	1	2	0.464045	0.645214	0.649814	0.71348	0.928242	1.23496	1.09137	352	37.6362	7.59131	Hydrolase activity	Mitochondrion	Enzyme: Hydrolase	Metabolism;Energy pathways	-
TAF5	6877	21071067	Transcription initiation factor TFIID subunit 5	1.5	1	1	1	2	0.473141	0.473896	0.648167	0.792591	1.17392	1.0961	1.30127	800	86.7763	5.64307	Transcription factor activity	Nucleus	Transcription factor	Regulation of nucleobase, nucleoside, nucleotide and nucleic acid metabolism	LISH;WD40
HADHA	3030	20127408	Trifunctional enzyme subunit alpha, mitochondrial	43.38	1	23	23	155	0.443071	0.641943	0.647661	0.985364	0.970767	1.0158	0.967593	763	82.9469	9.0415	Catalytic activity	Mitochondrion	Enzyme: Dehydrogenase	Metabolism;Energy pathways	CC
TECR	9524	24475816	Very-long-chain enoyl-CoA reductase	7.47	4	3	3	18	0.464777	0.571265	0.646644	1.12613	0.9461	0.97171	0.889417	308	36.0108	9.45166	Catalytic activity	Endoplasmic reticulum	Enzyme: Reductase	Metabolism;Energy pathways	TM
SNRPA	6626	4759156	U1 small nuclear ribonucleoprotein A	19.5	1	3	5	39	0.477087	0.543935	0.644076	1.1563	0.931207	1.10463	0.940247	282	31.2592	9.83252	RNA binding	Nucleus	RNA binding protein	Regulation of nucleobase, nucleoside, nucleotide and nucleic acid metabolism	RRM
UHRF1	29128	115430235	E3 ubiquitin-protein ligase UHRF1 isoform 1	1.89	2	1	1	2	0.353836	0.362524	0.631118	0.91139	0.897328	1.15577	1.25277	793	89.757	7.56201	DNA binding	Nucleus	DNA binding protein	Regulation of nucleobase, nucleoside, nucleotide and nucleic acid metabolism	UBQ;NLS;RING;PHD;LZ
NOC4L	79050	13129068	Nucleolar complex protein 4 homolog	19.38	1	5	5	10	0.472748	0.477565	0.629935	1.2289	1.21872	1.11772	0.841652	516	58.4307	7.48877	Molecular function unknown	-	Unclassified	Biological_process unknown	-
FAM83B	222584	61676089	Protein FAM83B	2.47	1	2	2	4	0.198569	0.240438	0.628567	0.960468	0.848516	1.12373	0.974773	1011	114.729	8.96826	Molecular function unknown	-	Unclassified	Biological_process unknown	-
BCAS2	10286	5031653	Pre-mRNA-splicing factor SPF27	14.67	1	2	2	12	0.439076	0.557433	0.628314	0.890358	0.998251	1.09678	1.18465	225	26.115	5.65576	Pre-mRNA splicing factor activity	Nucleus	Cell cycle control protein	Cell communication;Signal transduction;Regulation of nucleobase, nucleoside, nucleotide and nucleic acid metabolism	CC
MRPS21	54460	13994257	28S ribosomal protein S21, mitochondrial	24.14	1	2	2	8	0.393986	0.546276	0.623095	0.962157	0.804181	1.17301	1.07269	87	10.7345	10.2134	Structural constituent of ribosome	Mitochondrion	Ribosomal subunit	Protein metabolism	-
PMEPA1	56937	40317620	Transmembrane prostate androgen-induced protein isoform c	5.06	4	1	1	4	0.41702	0.913243	0.617041	0.926646	1.2632	1.00962	1.02807	237	26.1849	6.84424	Molecular function unknown	Cytoplasm	Integral membrane protein	Signal transduction	TM
NFS1	9054	32307132	Cysteine desulfurase, mitochondrial isoform a	6.56	2	2	2	6	0.341363	0.294335	0.615022	0.942257	0.765703	1.1109	0.977647	457	50.1639	8.30908	Sulfotransferase activity	Mitochondrion	Enzyme: Sulphotransferase	Metabolism;Energy pathways	NLS
CYBA	1535	68509914	Cytochrome b-245 light chain	7.69	1	1	1	1	0.266272	0.364855	0.612509	1.02018	0.894125	0.866821	1.18409	195	20.9991	9.53955	Catalytic activity	Plasma membrane	Enzyme: Oxidase	Metabolism;Energy pathways	TM
GCC2	9648	578805253	PREDICTED: GRIP and coiled-coil domain-containing protein 2 isoform X2	1.2	3	1	1	1	0.244656	0.17155	0.609772	1	0.921075	1.02392	1.04408	1583	184.544	5.10986	Structural molecule activity	Golgi apparatus	Structural protein	Cell growth and/or maintenance	CC;GRIP
GTF3C1	2975	578828542	PREDICTED: general transcription factor 3C polypeptide 1 isoform X1	0.88	3	1	1	4	0.428205	0.52668	0.607237	0.938443	1.1086	0.961838	0.947922	2046	231.355	6.75635	Transcription factor activity	Nucleus	Transcription factor	Regulation of nucleobase, nucleoside, nucleotide and nucleic acid metabolism	-
C2orf49	79074	557440762	Ashwin isoform 2	4.74	3	1	1	4	0.462337	0.553048	0.605977	0.968117	1.1651	0.980553	1.1223	190	21.3433	9.67139	Molecular function unknown	Nucleus	Unclassified	Biological_process unknown	-
MRPL46	26589	26667177	39S ribosomal protein L46, mitochondrial	11.11	1	3	3	5	0.415661	0.489826	0.601865	1.1107	0.953714	0.949586	0.77349	279	31.6854	7.04932	Structural constituent of ribosome	Mitochondrion	Ribosomal subunit	Protein metabolism	SP;CC
CGN	57530	16262452	Cingulin	4.41	2	4	4	17	0.190691	0.168551	0.601137	1.02664	1.07754	1.10077	1.0967	1203	136.974	5.51611	Cell adhesion molecule activity	Nucleus	Cell junction protein	Cell growth and/or maintenance	CC;LZ;NLS
VAPB	9217	4759302	Vesicle-associated membrane protein-associated protein B/C isoform 1	20.99	3	2	3	16	0.477515	0.557864	0.599166	1.01199	0.808137	1.0336	0.889363	243	27.2111	7.29834	Auxiliary transport protein activity	Plasma membrane	Membrane transport protein	Transport	CC;TM
PKP3	11187	6005830	Plakophilin-3	4.27	2	2	2	7	0.391878	0.638878	0.597291	1.03841	1.00082	1.02583	0.98786	797	87.029	9.31982	Cell adhesion molecule activity	Plasma membrane	Cell junction protein	Cell communication;Signal transduction	ARM
TIMM50	92609	48526509	Mitochondrial import inner membrane translocase subunit TIM50	13.82	1	5	5	16	0.418685	0.416729	0.59486	1.00613	1.02461	0.996417	1.02221	456	50.4331	9.42236	Protein tyrosine/serine/threonine phosphatase activity	Mitochondrion	Dual specificity phosphatase	Cell communication;Signal transduction	CPDc
TOP2A	7153	530412779	PREDICTED: DNA topoisomerase 2-alpha isoform X1	13.96	4	15	15	55	0.402405	0.430664	0.591098	1.02892	0.932939	0.97369	0.944269	1519	172.938	8.77783	DNA topoisomerase activity	Nucleus	Enzyme: Topoisomerase	Regulation of nucleobase, nucleoside, nucleotide and nucleic acid metabolism	CC
TACSTD2	4070	166795236	Tumor-associated calcium signal transducer 2	13	1	3	3	10	0.118579	0.1101	0.59047	0.906045	0.929869	1.39783	1.0944	323	35.6866	8.86572	Receptor activity	Plasma membrane	Cell surface receptor	Cell communication;Signal transduction	THYRO;TM;SP
UPP2	151531	530369947	PREDICTED: uridine phosphorylase 2 isoform X2	4.27	3	1	1	1	0.450938	0.548874	0.582133	1.31052	0.742973	1.07773	0.870385	281	31.3038	7.18115	Phosphorylase activity	Cytoplasm	Enzyme: Phosphorylase	Regulation of nucleobase, nucleoside, nucleotide and nucleic acid metabolism	-
GOT2	2806	73486658	Aspartate aminotransferase, mitochondrial isoform 1	45.35	2	16	16	114	0.430272	0.795439	0.575891	1.02666	0.965224	1.06763	0.982142	430	47.4873	9.01221	Transaminase activity	Mitochondrion	Enzyme: Aminotransferase	Metabolism;Energy pathways	SP
SMPD4	55627	530369272	PREDICTED: sphingomyelin phosphodiesterase 4 isoform X7	10.94	5	3	3	12	0.405725	0.420917	0.575752	0.969536	0.961456	1.03379	0.94058	530	60.135	8.68994	Molecular function unknown	Endoplasmic reticulum	Integral membrane protein	Biological_process unknown	TM
ITGAV	3685	578804293	PREDICTED: integrin alpha-V isoform X2	5.66	5	3	3	15	0.400424	0.303937	0.571766	0.988871	0.854836	1.13636	0.99544	901	99.5982	5.38916	Receptor activity	Plasma membrane	Cell surface receptor	Cell communication;Signal transduction;Cell adhesion	TM;INTA;SP
TM7SF2	7108	117414150	Delta(14)-sterol reductase isoform 1	3.11	1	1	1	2	0.388458	0.261979	0.567361	0.938687	1.42669	1.09434	1.08915	418	46.3755	8.86572	Catalytic activity	Endoplasmic reticulum	Enzyme: Reductase	Metabolism;Energy pathways	TM
JUP	3728	578830866	PREDICTED: junction plakoglobin isoform X4	35.97	3	14	16	97	0.301644	0.36443	0.566336	0.969014	0.928377	1.05846	0.995437	745	81.6927	6.13818	Cell adhesion molecule activity	Cytoplasm	Adhesion molecule	Cell communication;Signal transduction	ARM
RAB3D	9545	4759000	Ras-related protein Rab-3D	11.42	11	1	3	5	0.335118	0.970817	0.565768	0.956366	0.901317	1.02026	0.986226	219	24.2518	4.93213	GTPase activity	Secretory granule	GTPase	Transport	RAB
CTNND1	1500	332688220	Catenin delta-1 isoform 3A	16.23	15	8	8	77	0.421691	0.413613	0.559725	0.964066	0.99772	1.07295	1.0084	832	92.6178	7.15186	Cell adhesion molecule activity	Cytoplasm;Nucleus	Adhesion molecule	Cell communication;Signal transduction	ARM;CC
SIN3A	25942	223941785	Paired amphipathic helix protein Sin3a	3.53	1	2	2	6	0.478331	0.651425	0.555608	0.993558	1.19956	1.00807	1.08875	1273	145.085	7.25439	Transcription regulator activity;DNA binding	Nucleus	Transcription regulatory protein	Regulation of nucleobase, nucleoside, nucleotide and nucleic acid metabolism	PAH
TEX10	54881	239787844	Testis-expressed sequence 10 protein isoform 2	4.93	2	2	2	7	0.499386	0.567189	0.554978	0.919449	0.942291	0.948612	1.00876	913	103.85	9.36377	Molecular function unknown	-	Unclassified	Biological_process unknown	-
SPTLC1	10558	5454084	Serine palmitoyltransferase 1 isoform a	13.11	2	6	6	26	0.434763	0.504559	0.550113	0.993467	0.930971	1.01077	1.00237	473	52.7105	6.01123	Palmitoyltransferase activity	Endoplasmic reticulum	Enzyme: Palmitoyltransferase	Metabolism;Energy pathways	TM
GLS	2744	373251164	Glutaminase kidney isoform, mitochondrial isoform 2	16.05	2	2	6	22	0.40493	0.395068	0.538909	0.911941	0.946281	1.07636	1.1278	598	65.4179	7.88428	Deaminase activity	Mitochondrion	Enzyme: Deaminase	Metabolism;Energy pathways	ANK
VTN	7448	88853069	Vitronectin	3.14	1	1	1	4	0.332415	0.394629	0.534725	1.0922	1.09935	0.991943	1.03656	478	54.2712	5.79541	Extracellular matrix structural constituent	Extracellular	Extracellular matrix protein	Cell growth and/or maintenance	SOM;HX;SP
FAF2	23197	24797106	FAS-associated factor 2	37.75	1	9	9	46	0.486995	0.32398	0.532006	0.999564	1.01057	1.02987	0.996418	445	52.5905	5.61768	Molecular function unknown	Cytoplasm	Unclassified	Apoptosis	CC;UBX;UBA
LSR	51599	386781463	Lipolysis-stimulated lipoprotein receptor isoform 5	8.5	7	3	3	8	0.232861	0.686911	0.527814	1.02992	0.994588	1.0894	1.19352	541	59.7246	9.40771	Receptor activity	Plasma membrane	Integral membrane protein	Lipoprotein metabolism	IG;TM
COA3	28958	94536771	Cytochrome c oxidase assembly protein 3 homolog, mitochondrial	27.36	1	3	3	10	0.351782	0.490843	0.524714	1.04548	0.875798	1.02343	0.949967	106	11.7241	9.59814	Molecular function unknown	Integral to membrane	Unclassified	Biological_process unknown	TM
ACAA2	10449	167614485	3-ketoacyl-CoA thiolase, mitochondrial	53.65	1	11	11	60	0.389634	0.831282	0.523839	1.06882	0.96713	0.950164	1.00792	397	41.8976	8.08936	Acyltransferase activity	Mitochondrion	Enzyme: Acyltransferase	Metabolism;Energy pathways	-
ACAA1	30	578806024	PREDICTED: 3-ketoacyl-CoA thiolase, peroxisomal isoform X2	31.25	4	5	5	35	0.476659	0.335576	0.519797	1.00124	0.962035	1.04902	0.969909	272	28.6399	8.88037	Acyltransferase activity	Peroxisome	Enzyme: Acyltransferase	Metabolism;Energy pathways	SP
SLC7A11	23657	7657683	Cystine/glutamate transporter	5.79	1	2	2	22	0.433218	0.410518	0.512207	1.00707	1.04304	0.878406	1.0581	501	55.3869	9.18799	Auxiliary transport protein activity	Plasma membrane	Membrane transport protein	Transport	TM
BCS1L	617	530370742	PREDICTED: mitochondrial chaperone BCS1 isoform X2	13.49	2	2	2	9	0.402097	0.581508	0.508029	0.967225	0.768035	1.09474	0.985269	252	28.3565	7.50342	Molecular function unknown	Mitochondrion	Unclassified	Metabolism;Energy pathways	AAA;SP
DEK	7913	4503249	Protein DEK isoform 1	12.8	3	3	3	3	0.43254	0.504673	0.507966	0.924002	0.832328	1.2453	1.20333	375	42.6479	8.55811	DNA binding	Nucleus	DNA binding protein	Regulation of nucleobase, nucleoside, nucleotide and nucleic acid metabolism	SAP;CC
PKMYT1	9088	386642875	Membrane-associated tyrosine- and threonine-specific cdc2-inhibitory kinase isoform 3	3.02	4	1	1	2	0.451379	0.303787	0.505431	1.09489	1.09798	0.969718	1.08918	430	47.2539	6.06201	Protein threonine/tyrosine kinase activity	Endoplasmic reticulum	Dual specificity kinase	Negative regulation of enzyme activity	S_T_Y_Kinase
SPTLC2	9517	4758668	Serine palmitoyltransferase 2	6.05	1	2	2	9	0.42231	0.58736	0.502125	0.96883	1.10338	1.0362	0.995057	562	62.8839	7.78174	Acyltransferase activity	Endoplasmic reticulum	Enzyme: Acyltransferase	Metabolism;Energy pathways	-
UBAC2	337867	578825253	PREDICTED: ubiquitin-associated domain-containing protein 2 isoform X2	7.79	4	1	1	4	0.377939	0.229111	0.500952	1.00453	0.975927	1.02656	0.925836	231	26.0802	8.66064	Molecular function unknown	-	Unclassified	Biological_process unknown	TM;UBA;SP
MPRIP	23164	50980301	Myosin phosphatase Rho-interacting protein isoform 2	2.05	8	2	2	3	0.460939	0.234148	0.499724	1.21872	1.11042	0.958802	0.896718	1025	116.461	6.21436	Cytoskeletal protein binding	Cytoplasm	Cytoskeletal associated protein	Regulation of cell shape	PH;CC
FAM134C	162427	30023820	Protein FAM134C	13.52	2	3	3	14	0.42059	0.515371	0.493185	1.27499	0.934773	0.875673	1.01659	466	51.3637	4.97021	Molecular function unknown	-	Integral membrane protein	Biological_process unknown	TM
BRIX1	55299	55770900	Ribosome biogenesis protein BRX1 homolog	9.63	1	2	2	3	0.359619	0.448812	0.486139	0.708371	0.766369	0.922601	1.39801	353	41.3749	9.92041	Molecular function unknown	Nucleolus	Unclassified	Biological_process unknown	-
CCNB1	891	14327896	G2/mitotic-specific cyclin-B1	3.93	1	2	2	3	0.448098	1.10056	0.485532	1.22197	1.36687	1.10236	0.892406	433	48.3061	7.47412	Kinase binding	Cytoplasm	Cell cycle control protein	Cell communication;Signal transduction	CYCLIN_N;CYCLIN_C;NES
LAD1	3898	20070205	Ladinin-1	11.22	1	4	4	20	0.20469	0.21159	0.47952	0.940045	1.05466	1.05132	1.03826	517	57.0968	9.67139	Cytoskeletal anchoring activity	Plasma membrane	Anchor protein	Cell growth and/or maintenance	-
APLP2	334	214010185	Amyloid-like protein 2 isoform 4	5.36	5	2	2	8	0.469093	1.33836	0.478179	1.09617	0.750685	1.05589	0.883118	522	59.1141	5.59229	Protein binding	Plasma membrane	Integral membrane protein	Cell communication;Signal transduction	KUNITZ;TM;CC;NPXY;SP
PTPLAD1	51495	117168248	Very-long-chain (3R)-3-hydroxyacyl-[acyl-carrier protein] dehydratase 3	18.78	1	6	6	17	0.356175	0.454893	0.476578	1.03891	1.01057	1.00372	0.962098	362	43.1316	8.93896	Molecular function unknown	Mitochondrion;Integral to membrane	Unclassified	Cell communication;Signal transduction	TM
CLDN4	1364	4502877	Claudin-4	11.48	4	2	2	16	0.327356	0.485496	0.471948	0.900092	1.09681	0.940401	1.07668	209	22.0624	8.04541	Cell adhesion molecule activity	Plasma membrane	Cell junction protein	Cell growth and/or maintenance	TM
CPD	1362	315138990	Carboxypeptidase D isoform 2	2.21	2	1	1	4	0.488406	0.336611	0.467312	0.85223	1.27492	1.49229	1.21185	1133	126.408	6.0874	Carboxypeptidase activity	Plasma membrane	Carboxypeptidase	Protein metabolism	SP;Zn_pept;TM
AARS2	57505	530382281	PREDICTED: alanine--tRNA ligase, mitochondrial isoform X1	13.4	2	6	6	20	0.392226	0.287981	0.464587	0.915231	1.09273	1.02046	1.04453	888	96.9227	6.32861	Molecular function unknown	Mitochondrion	Unclassified;Enzyme: Synthase	Metabolism;Energy pathways;Biological_process unknown	-
ERBB2IP	55914	578810464	PREDICTED: protein LAP2 isoform X4	3.37	10	3	3	6	0.210656	0.412437	0.462125	0.931496	0.970131	1.16828	1.0795	1246	139.941	5.32568	Protein binding;Receptor signaling complex scaffold activity	Plasma membrane	Adapter molecule	Signal transduction;Cell communication	PDZ;LRR
CDH1	999	4757960	Cadherin-1	14.63	2	8	8	42	0.218088	0.249181	0.452367	0.944745	0.973762	1.04617	1.00812	882	97.3959	4.729	Cell adhesion molecule activity	Plasma membrane	Adhesion molecule	Cell communication;Signal transduction	TM;Cadherin;SP
SEC11A	23478	429836841	Signal peptidase complex catalytic subunit SEC11A isoform 1	9.3	5	1	1	14	0.317358	0.233539	0.452043	0.869724	0.894546	1.14343	0.977622	129	14.883	9.70068	Aminopeptidase activity	-	Aminopeptidase	Protein metabolism	TM
SLC44A1	23446	530390843	PREDICTED: choline transporter-like protein 1 isoform X3	2.08	7	1	1	2	0.285158	0.40035	0.449039	0.966618	1.13481	1.08166	1.18253	624	69.7765	8.63135	Molecular function unknown	Integral to membrane	Integral membrane protein	Transport	TM
LCLAT1	253558	50659059	Lysocardiolipin acyltransferase 1 isoform 2	3.46	2	1	1	4	0.213035	0.272516	0.448823	0.955149	0.901333	1.08573	0.991414	376	44.5321	8.5874	Acyltransferase activity	Endoplasmic reticulum	Enzyme: Acyltransferase	Metabolism	TM;PISC;SP
ITGB6	3694	538917057	Integrin beta-6 isoform c	5.73	6	3	3	8	0.375433	0.458766	0.446809	0.923602	0.845128	0.789583	0.996436	681	74.9089	5.97314	Receptor activity	Plasma membrane	Cell surface receptor	Cell communication;Signal transduction	SP;PSI;VWA;EGFL;TM
PKP2	5318	148664186	Plakophilin-2 isoform 2a	9.92	2	6	6	15	0.345135	0.452353	0.438521	0.963139	1.05025	0.809907	0.911555	837	92.6985	9.29053	Molecular function unknown	Nucleus	Unclassified	Cell adhesion	ARM
KRT17	3872	4557701	Keratin, type I cytoskeletal 17	75.69	3	20	33	610	0.232019	0.24032	0.4377	1.00621	0.965118	1.04886	0.990381	432	48.076	5.021	Structural constituent of cytoskeleton	Cytoplasm	Cytoskeletal protein	Cell growth and/or maintenance	CC
DSP	1832	58530840	Desmoplakin isoform I	7.91	2	17	17	48	0.230328	0.34284	0.437397	1.04136	1.03581	1.1318	1.00073	2871	331.569	6.81494	Structural constituent of cytoskeleton	Cytoplasm	Cytoskeletal protein	Cell growth and/or maintenance	PLEC;CC;SPECTRIN
CTNNB1	1499	578805678	PREDICTED: catenin beta-1 isoform X4	30	3	10	12	53	0.311863	0.218041	0.437107	1.0003	0.93797	1.0873	1.09191	720	79.0795	6.43018	Cell adhesion molecule activity	Plasma membrane;Nucleus;Cytoplasm	Adhesion molecule	Cell communication;Signal transduction	ARM
H3F3B	3021	4885385	Histone H3.3	58.09	2	1	10	100	0.312592	0.519906	0.434305	0.984912	0.934285	1.08388	1.01196	136	15.3185	11.2681	DNA binding	Nucleus	DNA binding protein	Regulation of nucleobase, nucleoside, nucleotide and nucleic acid metabolism	-
ETFB	2109	4503609	Electron transfer flavoprotein subunit beta isoform 1	41.18	2	11	11	60	0.457313	0.553506	0.433512	0.982762	1.03463	0.972667	0.983052	255	27.8262	8.104	Oxidoreductase activity	Mitochondrion	Enzyme: Oxidoreductase	Metabolism;Energy pathways	-
S100A16	140576	17933772	Protein S100-A16	10.68	1	1	1	4	0.277934	0.380688	0.432013	0.880506	0.943039	1.02699	0.970471	103	11.794	6.78564	Calcium ion binding	Nucleolus	Calcium binding protein	Cell communication;Signal transduction	EF
MYH14	79784	116284394	Myosin-14 isoform 2	6.27	3	3	11	43	0.299369	0.433725	0.42968	0.988655	0.926557	0.971637	1.03571	1995	227.732	5.60498	Structural molecule activity	-	Structural protein	Cell growth and/or maintenance	MYOSIN;IQ;CC
TBC1D25	4943	54607014	TBC1 domain family member 25	1.02	1	1	1	3	0.24844	0.322086	0.427416	1.25325	0.937482	1.19071	0.885999	688	76.2786	6.16357	Molecular function unknown	-	Unclassified	Biological_process unknown	TBC
ZNF787	126208	152963637	Zinc finger protein 787	5.5	1	1	1	2	0.386948	0.75166	0.416912	0.95654	0.956588	1.41705	0.909369	382	40.4026	7.95752	DNA binding	Nucleus	DNA binding protein	Regulation of nucleobase, nucleoside, nucleotide and nucleic acid metabolism;Transcription	ZNFC2
GPATCH4	54865	33356550	G patch domain-containing protein 4 isoform 2	12.16	3	3	3	8	0.219013	0.248945	0.404263	0.849537	1.00222	1.13205	1.10645	370	42.0293	9.30518	Molecular function unknown	Nucleus	Unclassified	Biological_process unknown	G_PATCH
PDXK	8566	530419399	PREDICTED: pyridoxal kinase isoform X5	14.64	5	2	2	19	0.328675	0.282864	0.403139	1.26523	0.878196	0.921603	1.12671	239	26.8098	6.53662	Catalytic activity	Cytoplasm	Enzyme: Phosphotransferase	Metabolism;Energy pathways	-
KRT18	3875	40354195	Keratin, type I cytoskeletal 18	72.56	1	35	36	759	0.313976	0.275915	0.397612	0.991915	0.923984	1.03035	1.02475	430	48.0285	5.45264	Structural constituent of cytoskeleton	Cytoplasm	Cytoskeletal protein	Cell growth and/or maintenance	CC
RAB10	10890	256222019	Ras-related protein Rab-10	33	13	3	6	93	0.170046	0.272978	0.392291	1.00047	0.878023	1.07056	0.966913	200	22.5266	8.38232	GTPase activity	Nucleus;Golgi vesicle	GTPase	Cell communication;Signal transduction	RAB
TMEM126A	84233	14150017	Transmembrane protein 126A isoform 1	24.1	2	2	2	22	0.151818	0.252705	0.385233	0.940455	0.75587	1.16447	1.04152	195	21.5135	9.26123	Molecular function unknown	-	Unclassified	Biological_process unknown	TM
PPL	5493	45439327	Periplakin	6.26	2	7	7	14	0.48883	0.626692	0.378969	1.06825	1.05602	0.961454	0.956072	1756	204.554	5.57959	Structural constituent of cytoskeleton	Plasma membrane	Cytoskeletal protein	Cell growth and/or maintenance	PLEC;CC;SPECTRIN
ALDH5A1	7915	4507229	Succinate-semialdehyde dehydrogenase, mitochondrial isoform 2	5.61	2	1	1	6	0.195672	0.204537	0.377133	1.28656	0.895263	1.0484	1.02366	535	57.1783	8.27979	Catalytic activity	Mitochondrion	Enzyme: Dehydrogenase	Metabolism;Energy pathways	-
KRT8	3856	4504919	Keratin, type II cytoskeletal 8 isoform 2	84.89	19	48	56	1843	0.237863	0.21602	0.376016	1.03891	0.92082	1.01285	0.962098	483	53.6711	5.59229	Structural molecule activity	Cytoplasm	Structural protein	Cell growth and/or maintenance	CC
SYS1	90196	153792698	Protein SYS1 homolog isoform b	28.95	2	1	1	8	0.415494	0.361372	0.374951	0.918455	1.04303	1.07978	1.0706	76	8.43834	4.61475	-	-	-	-	-
LGALS3	3958	115430223	Galectin-3 isoform 1	21.2	2	4	4	47	0.422819	1.09954	0.370289	1.0949	0.925252	0.937684	0.941668	250	26.1361	8.55811	Transcription regulator activity	Cytoplasm	Transcription regulatory protein	Regulation of nucleobase, nucleoside, nucleotide and nucleic acid metabolism	GLECT
GNAS	2778	117938765	Protein GNAS isoform g	9.23	17	3	4	15	0.247635	0.474254	0.366413	0.999231	1.43575	1.08771	1.25836	379	44.1513	6.29053	GTPase activity	Plasma membrane	G protein	Cell communication;Signal transduction	CC;SP;ARF
KRT36	8689	530413043	PREDICTED: keratin, type I cuticular Ha6 isoform X1	2.64	2	1	1	3	0.210096	0.194565	0.365251	0.930265	0.879483	1.15807	1.23313	417	47.4546	4.80518	Structural molecule activity	-	Structural protein	Cell growth and/or maintenance	CC
SLC29A1	2030	118582265	Equilibrative nucleoside transporter 1	11.84	3	4	4	10	0.216816	0.307376	0.348787	1.00776	0.954857	1.07284	0.9576	456	50.1864	8.29443	Auxiliary transport protein activity	Plasma membrane	Membrane transport protein	Transport	TM
FAM92A1	137392	545688343	Protein FAM92A1 isoform 2	4.38	4	1	1	1	0.33736	0.356095	0.346854	1.04014	0.800616	0.954445	0.946289	251	28.9789	8.73389	Molecular function unknown	-	Unclassified	Biological_process unknown	CC
ENDOD1	23052	148225659	Endonuclease domain-containing 1 protein	7.2	1	3	3	5	0.386206	0.68182	0.345623	0.911803	0.991321	0.94294	1.08262	500	54.9813	5.70654	Molecular function unknown	-	Unclassified	Regulation of nucleobase, nucleoside, nucleotide and nucleic acid metabolism	SP;Endonuclease;TM
ECH1	1891	70995211	Delta(3,5)-Delta(2,4)-dienoyl-CoA isomerase, mitochondrial	26.52	2	7	7	39	0.410548	0.341936	0.344824	0.999505	0.92531	0.959033	0.994885	328	35.7934	8.00146	Catalytic activity	Peroxisome	Enzyme: Hydratase	Metabolism;Energy pathways	SP
CENPV	201161	56118234	Centromere protein V	14.71	1	2	2	10	0.261672	0.424761	0.339571	0.868525	1.12155	1.29301	1.18564	272	29.712	9.72998	DNA binding	Nucleus	DNA binding protein	Regulation of nucleobase, nucleoside, nucleotide and nucleic acid metabolism	-
HTATIP2	10553	148728166	Oxidoreductase HTATIP2 isoform a	8.33	1	1	1	4	0.273147	0.396984	0.33797	1.03042	0.882013	1.00222	1.03986	276	30.1116	8.38232	Transcription regulator activity	Nucleus	Transcription regulatory protein	Regulation of nucleobase, nucleoside, nucleotide and nucleic acid metabolism	SP;TM
TMX2	51075	221136993	Thioredoxin-related transmembrane protein 2 isoform 2	9.69	2	2	2	14	0.210271	0.254388	0.334323	0.952525	0.887551	0.947386	1.0064	258	29.6232	8.646	Molecular function unknown	-	Integral membrane protein	Biological_process unknown	TM;SP
GLG1	2734	224586817	Golgi apparatus protein 1 isoform 3	1.44	3	1	1	2	0.353476	0.48226	0.33367	1.04423	1.08994	1.00048	0.842472	1179	134.464	6.90283	Receptor binding	Golgi apparatus	Integral membrane protein	Biological_process unknown	TM;SP
KIF23	9493	6754472	Kinesin-like protein KIF23 isoform 2	10.63	11	4	4	10	0.30966	0.709235	0.328832	0.957213	0.987295	1.06855	1.0398	856	98.0439	8.47021	Motor activity	Nucleus	Motor protein	Cell growth and/or maintenance	KISC;CC
TLCD1	116238	19923999	TLC domain-containing protein 1 isoform 1	10.12	3	2	2	10	0.221121	0.205489	0.327603	1.01161	0.971228	0.99409	1.16446	247	28.5291	9.46631	Lipid transporter activity;Molecular function unknown	Integral to membrane	Integral membrane protein	Biological_process unknown;Lipid metabolism;Lipid transport	SP;TM
DHCR7	1717	255308875	7-dehydrocholesterol reductase	6.32	1	3	3	12	0.296131	0.219756	0.325025	1.03061	0.805357	0.974347	1.08824	475	54.4538	8.70459	Catalytic activity	Peroxisome	Enzyme: Reductase	Metabolism;Energy pathways	TM
CEACAM6	4680	40255013	Carcinoembryonic antigen-related cell adhesion molecule 6	15.41	1	2	3	75	0.310406	0.480964	0.32297	1.02739	1.01006	1.02349	1.1185	344	37.1717	5.8208	Cell adhesion molecule activity	Plasma membrane	Adhesion molecule	Cell communication;Signal transduction	SP;IGC2;Ig_LIKE
EPPK1	83481	525507390	Epiplakin	31.01	1	32	37	222	0.310459	0.306441	0.319492	0.969096	0.926671	1.01365	1.06396	5088	555.316	5.61768	Cytoskeletal protein binding	Cytoplasm	Cytoskeletal associated protein	Cell growth and/or maintenance	PLEC
ATP9A	10079	65301139	Probable phospholipid-transporting ATPase IIA	2.29	1	2	2	4	0.356014	0.447443	0.316343	0.916778	0.881227	1.00267	1.0178	1047	118.506	7.76709	ATPase activity	-	ATPase	Regulation of enzyme activity	TM
CYP4F11	57834	193083178	Cytochrome P450 4F11	4.58	8	2	2	10	0.435482	0.150281	0.316151	0.981801	0.906254	0.877969	0.967687	524	60.1069	6.72705	Catalytic activity	Endoplasmic reticulum	Enzyme: Oxygenase	Metabolism;Energy pathways	TM
CDH17	1015	221316593	Cadherin-17	1.2	1	1	1	2	0.498674	0.658341	0.310901	1.11898	1.03928	1.0071	0.957888	832	92.1619	5.13525	Cell adhesion molecule activity	Plasma membrane	Adhesion molecule	Transport	SP;Cadherin;TM
RALB	5899	4506405	Ras-related protein Ral-B	31.07	2	1	5	39	0.214433	0.467571	0.303891	1.16205	0.999356	1.47572	1.00567	206	23.3939	6.62451	GTPase activity	Cytoplasm	GTPase	Cell communication;Signal transduction	RAS
DSC2	1824	530413667	PREDICTED: desmocollin-2 isoform X1	2.51	3	1	1	2	0.156951	0.188099	0.303218	0.957276	0.897483	1.29924	1.14712	758	83.764	4.90674	Cell adhesion molecule activity	Plasma membrane	Adhesion molecule	Cell growth and/or maintenance	SP;Cadherin;TM
RMDN3	55177	8922532	Regulator of microtubule dynamics protein 3	5.11	1	2	2	5	0.441449	0.302679	0.29892	1.15671	0.950928	1.09832	0.972052	470	52.086	5.09717	Apoptotic protease activator activity	Mitochondrion	Cell cycle control protein	Apoptosis	CC;TM
ETV2	2116	530415998	PREDICTED: ETS translocation variant 2 isoform X2	2.54	2	1	1	2	0.280198	0.431392	0.298439	1.15329	1.03746	0.997272	0.984177	315	33.8181	6.72705	Transcription factor activity	Nucleus	Transcription factor	Regulation of nucleobase, nucleoside, nucleotide and nucleic acid metabolism	ETS
HDHD3	81932	13654294	Haloacid dehalogenase-like hydrolase domain-containing protein 3	14.34	1	2	2	4	0.219323	0.201544	0.295474	0.934791	0.897121	1.06083	0.979825	251	27.9824	6.7124	Hydrolase activity	-	Enzyme: Hydrolase	Metabolism;Energy pathways	-
SGPL1	8879	578819979	PREDICTED: sphingosine-1-phosphate lyase 1 isoform X3	6.56	3	2	2	8	0.252774	0.285284	0.290301	1.05948	1.1376	0.989352	1.03006	488	53.8376	9.11475	Lyase activity	Endoplasmic reticulum	Enzyme: Lyase	Metabolism;Energy pathways	-
SERPINH1	871	32454741	Serpin H1	24.64	1	6	6	50	0.403526	0.679008	0.28615	0.993563	0.979848	0.984929	1.00634	418	46.4112	8.68994	Heat shock protein activity	Endoplasmic reticulum	Heat shock protein	Protein metabolism	SP;SERPIN
EPB41L1	2036	530417922	PREDICTED: band 4.1-like protein 1 isoform X5	3.92	7	1	2	8	0.222745	0.294585	0.268109	1.00996	0.944337	1.11769	0.932348	867	96.7824	5.60498	Cytoskeletal protein binding	Plasma membrane	Cytoskeletal associated protein	Cell growth and/or maintenance	B41
DHRS7	51635	7706318	Dehydrogenase/reductase SDR family member 7	6.78	2	1	1	2	0.229752	0.400255	0.267065	1.14268	0.950117	0.703393	1.37636	339	38.2741	8.32373	Catalytic activity	-	Enzyme: Dehydrogenase	Metabolism;Energy pathways	SP
ACOT13	55856	231567183	Acyl-coenzyme A thioesterase 13 isoform 2	21.37	2	2	2	16	0.268367	0.143346	0.254679	1.01305	0.818696	1.12289	0.976685	117	12.3585	8.49951	Hydrolase activity	-	Enzyme: Hydrolase	Metabolism;Energy pathways	-
UGT1A6	54578	45827765	UDP-glucuronosyltransferase 1-6 isoform 1	14.66	10	5	5	67	0.232421	0.189624	0.249395	1.01413	0.867357	1.02391	0.972368	532	60.7112	8.41162	Transferase activity	Endoplasmic reticulum	Enzyme: Glycosyltransferase	Xenobiotic metabolism	TM;SP
GATM	2628	4503933	Glycine amidinotransferase, mitochondrial	12.29	1	3	3	24	0.159231	0.185945	0.248009	0.954297	0.94399	0.852351	1.03326	423	48.4243	8.04541	Amidinotransferase activity	Mitochondrion	Enzyme: Amidinotransferase	Metabolism;Energy pathways	-
SQRDL	58472	403420580	Sulfide:quinone oxidoreductase, mitochondrial	34.22	1	10	10	41	0.415169	0.318693	0.245481	0.973156	1.06582	0.968679	1.08268	450	49.9289	9.11475	Oxidoreductase activity	Mitochondrion	Enzyme: Oxidoreductase	Metabolism;Energy pathways	SP
RPL23A	6147	17105394	60S ribosomal protein L23a	10.9	1	2	2	12	0.0796719	0.67863	0.236211	0.973599	0.830942	1.07378	1.16342	156	17.6841	10.4478	RNA binding	Cytoplasm	RNA binding protein	Regulation of nucleobase, nucleoside, nucleotide and nucleic acid metabolism	-
TST	7263	395394071	Thiosulfate sulfurtransferase	14.48	1	2	2	6	0.387695	0.54304	0.216179	1.02814	0.803165	0.850034	1.19602	297	33.4078	7.25439	Sulfotransferase activity	Mitochondrion	Enzyme: Sulphotransferase	Metabolism;Energy pathways	RHOD
VWA7	80737	153945852	Von Willebrand factor A domain-containing protein 7	0.79	5	1	1	3	0.485412	0.699626	0.209867	1.04113	0.946743	0.969591	1.08647	891	96.0005	6.16357	Molecular function unknown	-	Unclassified	Biological_process unknown	SP;VWA
MMP7	4316	4505219	Matrilysin	6.37	1	1	1	6	0.208416	0.228152	0.207009	1.02155	1.30752	1.11363	0.731964	267	29.6579	7.91357	Metallopeptidase activity	Extracellular	Metallo protease	Protein metabolism	ZnMc;SP
CHDH	55349	217272839	Choline dehydrogenase, mitochondrial	2.69	2	1	1	2	0.207825	0.180358	0.206294	1.03669	1.41413	1.08337	1.03229	594	65.3171	8.27979	Catalytic activity	Mitochondrion	Enzyme: Dehydrogenase	Metabolism;Energy pathways	-
EPB41L1	2036	385251401	Band 4.1-like protein 1 isoform d	4.99	11	1	2	12	0.230789	0.321007	0.203885	0.9881	0.806583	1.15396	1.03789	701	78.7822	7.09326	Cytoskeletal protein binding	Plasma membrane	Cytoskeletal associated protein	Cell growth and/or maintenance	B41
IGF2BP1	10642	238624257	Insulin-like growth factor 2 mRNA-binding protein 1 isoform 2	6.85	3	1	2	10	0.134318	0.387666	0.115178	0.984896	0.711377	1.07912	1.44064	438	48.5674	8.99756	RNA binding	Cytoplasm	RNA binding protein	Regulation of nucleobase, nucleoside, nucleotide and nucleic acid metabolism	RRM;KH
RFWD2	64326	578801371	PREDICTED: E3 ubiquitin-protein ligase RFWD2 isoform X6	1.19	7	1	1	1	0.192219	0.59771	0.108005	1.44545	0.795896	0.99983	1.23845	420	47.4664	7.18115	Ubiquitin-specific protease activity;Transcription regulator activity	Nucleus	Ubiquitin proteasome system protein;Transcription regulatory protein	Protein metabolism	RING;CC;WD40
KRT5	3852	119395754	Keratin, type II cytoskeletal 5	26.1	14	5	17	86	0.145167	0.0452462	0.0794284	0.69621	1.1783	0.773159	1.4406	590	62.34	7.73779	Structural molecule activity	Cytoplasm	Structural protein	Cell growth and/or maintenance	CC
RTN4	57142	5902016	Reticulon-4 isoform C	24.12	2	1	4	23	0.370938	0.408948	0.0598217	1.0057	0.87577	0.981742	1.19417	199	22.3813	9.30518	Protein binding	Endoplasmic reticulum membrane;Nucleus;Cytoplasm	Integral membrane protein	Regulation of cell growth	TM;CC
Downregulated proteins identified in NOZ
SMCHD1	23347	530424841	PREDICTED: structural maintenance of chromosomes flexible hinge domain-containing protein 1 isoform X1	2.04	3	3	3	5	0.498338	0.441502	5.75323	0.910859	0.926835	1.3513	0.968607	1817	205.792	7.79639	Molecular function unknown	-	Unclassified	Biological_process unknown	CC
PRDX4	10549	530420948	PREDICTED: peroxiredoxin-4 isoform X1	8.95	2	1	3	20	0.953224	0.379951	2.98788	1.03039	0.995978	1.23082	1.04276	257	29.335	5.69385	Peroxidase activity	Cytoplasm	Enzyme: Peroxidase	Metabolism;Energy pathways	SP
KIF21B	23046	355390331	Kinesin-like protein KIF21B isoform 4	1.3	4	1	2	5	0.271106	0.290269	2.91216	1.23158	1.0073	1.17	0.91629	1610	179.642	7.09326	Molecular function unknown	-	Unclassified	Biological_process unknown	KISC;CC;WD40
GRB7	2886	578830779	PREDICTED: growth factor receptor-bound protein 7 isoform X1	2.46	3	1	1	2	0.200851	0.0942578	2.24364	0.9499	0.940753	0.775964	0.935787	447	49.3919	8.71924	Binding	Plasma membrane	Adapter molecule	Cell migration	RA;PH;SH2
FLOT1	10211	578811315	PREDICTED: flotillin-1 isoform X3	4.01	3	2	2	8	0.350787	0.266314	2.07001	0.974295	1.23197	1.45658	0.938588	374	41.6075	5.8335	Molecular function unknown	Plasma membrane	Unclassified	Cell growth and/or maintenance	PHB;CC
S100A14	57402	10190712	Protein S100-A14	25	1	2	2	12	0.555568	0.487923	2.05146	1.17614	0.967511	1.05175	0.959972	104	11.6548	5.23682	Calcium ion binding	Cytoplasm	Calcium binding protein	Biological_process unknown	EF
TUBB4B	10383	5174735	Tubulin beta-4B chain	65.62	3	1	28	365	0.348849	0.414859	1.91184	0.953257	0.80979	1.19118	1.00671	445	49.799	4.89404	Structural molecule activity	Cytoplasm	Structural protein	Cell growth and/or maintenance	TUBULIN
RAP1B	5908	7661678	Ras-related protein Rap-1b isoform 1	61.41	4	2	7	31	0.44125	0.492947	1.55307	1.05776	0.761166	1.32968	0.929323	184	20.8116	5.78271	GTPase activity	Nucleus	GTPase	Cell communication;Signal transduction	RAS
CEBPZ	10153	42542392	CCAAT/enhancer-binding protein zeta	0.85	1	1	1	4	0.314075	0.23298	1.47562	1.09995	1.2619	1.08319	0.991479	1054	120.898	5.93506	Transcription regulator activity	Nucleus	Transcription regulatory protein	Regulation of nucleobase, nucleoside, nucleotide and nucleic acid metabolism	NLS
SPTBN2	6712	530397182	PREDICTED: spectrin beta chain, non-erythrocytic 2 isoform X1	4.85	5	5	7	16	0.35583	0.489988	1.23272	0.986001	1.15381	1.2312	0.931139	2390	271.157	6.11279	Cytoskeletal protein binding	Golgi apparatus	Cytoskeletal associated protein	Cell growth and/or maintenance	CH;SPECTRIN;PH;CC
CTNNBL1	56259	527498276	Beta-catenin-like protein 1 isoform 2	4.29	2	2	2	8	0.249205	0.411596	1.22956	0.939015	0.796413	1.01513	0.964205	536	61.9316	5.08447	Molecular function unknown	Nucleus	Unclassified	Apoptosis	ARM
CAMSAP3	57662	130502140	Calmodulin-regulated spectrin-associated protein 3 isoform 2	1.44	1	1	1	4	0.463947	0.267737	1.22922	1.1366	1.29671	1.30303	0.959983	1249	134.666	8.35303	Molecular function unknown	-	Unclassified	Biological_process unknown	CC
RRP1	8568	4503247	Ribosomal RNA processing protein 1 homolog A	9.76	1	4	4	12	0.445924	0.352491	1.18643	1.02876	1.02153	1.06796	0.998683	461	52.8066	9.33447	Molecular function unknown	Nucleolus	Unclassified	Regulation of nucleobase, nucleoside, nucleotide and nucleic acid metabolism	-
SLC3A2	6520	61744483	4F2 cell-surface antigen heavy chain isoform f	33.08	4	14	14	76	0.355188	0.406446	1.17274	1.05146	0.944823	1.11747	0.93432	529	57.9089	5.35107	Auxiliary transport protein activity	Plasma membrane;Nucleus;Cytoplasm	Membrane transport protein	Transport	TM;AMY
SDHB	6390	115387094	Succinate dehydrogenase [ubiquinone] iron-sulfur subunit, mitochondrial	7.86	1	2	2	6	0.414016	0.450928	1.11794	0.994538	0.764619	1.01928	0.938146	280	31.6088	8.76318	Catalytic activity	Mitochondrion	Enzyme: Dehydrogenase	Metabolism;Energy pathways	SP
TMEM33	55161	224589127	Transmembrane protein 33	14.17	1	4	4	47	0.368164	0.35758	1.10977	1.01179	1.10008	1.04921	1.00797	247	27.9598	9.70068	Molecular function unknown	Membrane fraction	Unclassified	Biological_process unknown	TM
OXA1L	5018	223718097	Mitochondrial inner membrane protein OXA1L	2.42	1	1	1	18	0.383902	0.389207	1.10834	1.00289	0.803198	1.32591	0.961689	495	55.234	9.68604	Catalytic activity	Mitochondrion	Enzyme: Oxidase	Metabolism;Energy pathways	TM
NCEH1	57552	68051721	Neutral cholesterol ester hydrolase 1 isoform b	16.59	4	5	5	37	0.394631	0.289473	1.09207	1.0163	0.95934	1.0686	0.944722	440	49.0314	7.92822	Molecular function unknown	-	Unclassified	Biological_process unknown	SP
APOOL	139322	116812610	Apolipoprotein O-like	15.3	2	2	2	11	0.356098	0.457681	1.05704	1.05643	0.946374	1.1762	0.980801	268	29.1403	9.5249	Molecular function unknown	Nucleus	Unclassified	Biological_process unknown	-
RSL1D1	26156	118498359	Ribosomal L1 domain-containing protein 1	20	1	8	8	83	0.439371	0.440779	1.0319	1.02089	0.884653	1.06412	0.941787	490	54.9389	10.1255	Molecular function unknown	Nucleolus	Unclassified	Biological_process unknown	CC
AP1M2	10053	9506797	AP-1 complex subunit mu-2	7.57	2	2	2	4	0.418709	0.396165	1.01431	0.819917	0.977646	0.88727	1.23319	423	48.0782	8.22119	Receptor signaling complex scaffold activity	Cytoplasm	Adapter molecule	Cell communication;Signal transduction	-
PABPN1	8106	4758876	Polyadenylate-binding protein 2	27.78	2	3	3	9	0.36199	0.447091	0.940649	0.994279	0.853707	1.09897	0.9952	306	32.729	5.05908	RNA binding	Nucleus	RNA binding protein	Regulation of nucleobase, nucleoside, nucleotide and nucleic acid metabolism	RRM;CC
EXOSC5	56915	47174864	Exosome complex component RRP46	5.11	1	1	1	2	0.334873	0.339507	0.912349	1.04582	1.16988	1.10521	0.983481	235	25.2329	7.59131	Ribonuclease activity	Nucleolus	Ribonuclease	Regulation of nucleobase, nucleoside, nucleotide and nucleic acid metabolism	-
AGPAT5	55326	61743952	1-acyl-sn-glycerol-3-phosphate acyltransferase epsilon	6.04	1	1	1	4	0.3585	0.449699	0.911447	1.16438	1.04888	0.949742	0.952967	364	42.0449	9.1001	Transferase activity	Integral to membrane	Enzyme: Transferase	Metabolism;Energy pathways	TM;PISC
MTCH1	23787	7657345	Mitochondrial carrier homolog 1 PSAP-LS	5.38	4	2	2	8	0.439133	0.45949	0.88316	0.808722	0.975129	1.17575	1.0851	372	39.8936	9.48096	Caspase activator activity	Mitochondrion	Unclassified	Apoptosis	TM
DDX51	317781	154759257	ATP-dependent RNA helicase DDX51	5.71	1	2	2	8	0.294471	0.400434	0.850373	0.820056	1.18752	0.94252	0.999902	666	72.4126	8.1626	Helicase activity	Nucleolus	RNA helicase	Regulation of nucleobase, nucleoside, nucleotide and nucleic acid metabolism	HELIC;DEXDc;CC
PPP6R2	9701	530420903	PREDICTED: serine/threonine-protein phosphatase 6 regulatory subunit 2 isoform X5	0.96	13	1	1	2	0.352415	0.448867	0.826396	0.969914	1.21246	1.07851	0.932571	726	77.4156	4.90674	Molecular function unknown	-	Unclassified	Biological_process unknown	-
H1F0	3005	4885371	Histone H1.0	11.34	1	2	2	4	0.295261	0.423994	0.82486	1.09265	1.05437	1.03845	0.972401	194	20.8502	10.8433	DNA binding	Nucleus	DNA binding protein	Regulation of nucleobase, nucleoside, nucleotide and nucleic acid metabolism	H15;NLS
EPCAM	4072	218505670	Epithelial cell adhesion molecule	31.53	1	6	6	13	0.316964	0.377517	0.813586	1.04386	0.879823	1.03914	1.05587	314	34.9097	7.45947	Cell adhesion molecule activity	Plasma membrane	Adhesion molecule	Cell communication;Signal transduction	SP;TM;THYRO
TOMM22	56993	9910382	Mitochondrial import receptor subunit TOM22 homolog	33.8	1	3	3	30	0.327951	0.296607	0.809836	0.982662	0.916266	1.1455	0.973651	142	15.5118	4.33545	Auxiliary transport protein activity	Mitochondrion	Membrane transport protein	Transport	TM
LAMC2	3918	157419140	Laminin subunit gamma-2 isoform b	3.42	4	3	3	6	0.30383	0.22762	0.805795	0.970792	0.919327	1.09507	0.928467	1111	121.526	6.37939	Structural molecule activity	Cytoplasm	Structural protein	Cell growth and/or maintenance	EGFLAM;LAMB;SP;CC;EGF
MAK16	84549	31543091	Protein MAK16 homolog	10.67	1	2	2	4	0.452302	0.475879	0.801997	1.05066	0.933556	1.05267	1.00458	300	35.3467	5.37646	RNA binding	Nucleolus	RNA binding protein	Regulation of nucleobase, nucleoside, nucleotide and nucleic acid metabolism	-
TAF15	8148	4507353	TATA-binding protein-associated factor 2N isoform 2	3.06	2	1	1	10	0.463574	0.385723	0.790689	1.00268	0.931899	0.973177	0.990143	589	61.521	8.01611	Transcription regulator activity	Nucleus	Transcription regulatory protein	Regulation of nucleobase, nucleoside, nucleotide and nucleic acid metabolism	RRM;ZnF_RBZ
TOR1AIP1	26092	389886539	Torsin-1A-interacting protein 1 isoform 1	7.88	1	1	3	16	0.342887	0.233318	0.770608	0.820481	0.933645	0.912887	1.01906	584	66.2793	8.17725	Molecular function unknown	Nucleus	Unclassified	Biological_process unknown	TM
HSPE1	3336	4504523	10 kDa heat shock protein, mitochondrial	82.35	1	11	11	68	0.426787	0.432618	0.768536	1.08782	0.939836	1.03022	0.953433	102	10.9249	8.92432	Heat shock protein activity	Mitochondrion	Heat shock protein	Protein metabolism	-
SDHA	6389	530378875	PREDICTED: succinate dehydrogenase [ubiquinone] flavoprotein subunit, mitochondrial isoform X3	22.98	3	7	7	39	0.491982	0.473447	0.763708	1.00838	0.932938	1.01348	0.93363	583	63.5267	7.23975	Catalytic activity	Mitochondrion	Enzyme: Dehydrogenase	Metabolism;Energy pathways	-
DDX27	55661	224593278	Probable ATP-dependent RNA helicase DDX27	6.41	1	4	4	7	0.414158	0.468126	0.749398	1.04084	1.08186	1.05771	1.00541	796	89.7792	9.27588	Helicase activity	Nucleus	RNA helicase	Regulation of nucleobase, nucleoside, nucleotide and nucleic acid metabolism	DEXDc;HELIC;CC
ASPM	259266	332205965	Abnormal spindle-like microcephaly-associated protein isoform 2	0.53	2	1	1	2	0.230217	0.248261	0.73449	0.953173	1.46981	1.04919	0.946733	1892	217.657	9.75928	Molecular function unknown	Nucleus	Unclassified	Biological_process unknown	CH;IQ
LAMB3	3914	62868215	Laminin subunit beta-3	10.32	1	7	7	32	0.425639	0.317545	0.73282	1.01006	1.07599	1.10211	1.06725	1172	129.489	7.21045	Extracellular matrix structural constituent	Extracellular	Extracellular matrix protein	Cell growth and/or maintenance	LAMNT;EGFLAM;SP;CC
MARC2	54996	31542713	MOSC domain-containing protein 2, mitochondrial	8.96	2	1	2	6	0.29586	0.405764	0.730497	1.05761	0.987674	1.12142	1.09826	335	37.9987	9.15869	Catalytic activity	Mitochondrial membrane	Unclassified	Drug metabolism	TM
KRT19	3880	24234699	Keratin, type I cytoskeletal 19	79	3	22	32	472	0.299857	0.40811	0.728663	1.00759	0.966819	1.06879	0.970065	400	44.0791	5.13525	Structural constituent of cytoskeleton	Cytoplasm	Cytoskeletal protein	Cell growth and/or maintenance	CC
KRT16	3868	24430192	Keratin, type I cytoskeletal 16	15.22	2	3	7	73	0.423785	0.477252	0.715598	1.04648	0.847037	0.962429	1.00052	473	51.2362	5.04639	Structural constituent of cytoskeleton	Cytoplasm	Cytoskeletal protein	Cell growth and/or maintenance	CC
TMEM194A	23306	578823460	PREDICTED: transmembrane protein 194A isoform X1	3.16	3	1	1	4	0.372226	0.380426	0.711211	1.16261	1.16152	0.954656	1.0684	253	29.0709	5.63037	Molecular function unknown	-	Integral membrane protein	Biological_process unknown	TM
NFXL1	152518	89363020	NF-X1-type zinc finger protein NFXL1	2.63	1	1	1	8	0.280471	0.206639	0.710762	1.00519	1.48888	1.27735	1.11201	911	101.27	8.41162	Transcription factor activity	Cytoplasm	Transcription factor	Regulation of nucleobase, nucleoside, nucleotide and nucleic acid metabolism	CC;TM
LMNB2	84823	388240801	Lamin-B2	39.19	1	16	20	112	0.456875	0.480875	0.705281	0.969009	0.921504	0.977963	1.02099	620	69.9057	5.59229	Structural molecule activity	Nucleus	Structural protein	Cell growth and/or maintenance	NLS;CC
TRA2B	6434	345197228	Transformer-2 protein homolog beta isoform 2	35.11	2	8	8	30	0.483979	0.471139	0.700153	1.0275	0.866151	1.08892	1.17714	188	21.9217	10.1548	RNA binding	Nucleus	RNA binding protein	Regulation of nucleobase, nucleoside, nucleotide and nucleic acid metabolism	RRM
U2SURP	23350	530374190	PREDICTED: U2 snRNP-associated SURP motif-containing protein isoform X3	1.13	3	1	1	2	0.379163	0.445944	0.699923	0.76118	0.86518	1.06098	0.949291	970	111.51	6.88818	Molecular function unknown	-	Unclassified	Biological_process unknown	RRM;SWAP;CC
TMEM201	199953	58197554	Transmembrane protein 201 isoform 2	3.32	4	1	1	1	0.282066	0.246838	0.686702	1.14763	0.766319	1.36331	0.983877	392	43.354	8.70459	Molecular function unknown	Integral to membrane	Unclassified	Biological_process unknown	TM
OCIAD2	132299	62244044	OCIA domain-containing protein 2 isoform 1	48.7	3	6	6	79	0.372691	0.325936	0.685523	1.04034	0.904909	0.989018	0.953616	154	16.9426	9.02686	Molecular function unknown	-	Unclassified	Biological_process unknown	-
SRSF10	10772	578798255	PREDICTED: serine/arginine-rich splicing factor 10 isoform X4	38.65	10	5	5	26	0.483398	0.485973	0.683657	0.933256	0.86521	1.05694	1.09268	163	19.8719	10.5063	RNA binding	Nucleolus;Nucleus;Cytoplasm	RNA binding protein	RNA metabolism	RRM
RAE1	8480	62739173	MRNA export factor	17.93	3	4	4	18	0.428663	0.433859	0.679365	0.979773	0.964597	1.07205	1.0452	368	40.9419	7.82568	RNA binding	Nucleus	RNA binding protein	Regulation of nucleobase, nucleoside, nucleotide and nucleic acid metabolism	WD40
ZC3H11A	9877	530365709	PREDICTED: zinc finger CCCH domain-containing protein 11A isoform X5	6.33	2	3	3	5	0.461675	0.413337	0.671626	1.00484	0.94856	0.955271	0.962239	474	51.6021	8.71924	DNA binding	Nucleus	DNA binding protein	Regulation of nucleobase, nucleoside, nucleotide and nucleic acid metabolism	ZnF_C3H1
WDR43	23160	157743245	WD repeat-containing protein 43	6.5	1	3	3	7	0.361563	0.399383	0.670267	1.08478	0.860529	0.8915	0.950071	677	74.8434	5.56689	Molecular function unknown	-	Unclassified	Biological_process unknown	WD40
CNTNAP5	129684	18640734	Contactin-associated protein-like 5	1	2	1	1	1	0.404196	0.475458	0.668476	1.12534	0.913399	1.0126	0.962774	1306	145.53	6.29053	Cell adhesion molecule activity	Integral to membrane	Adhesion molecule	Cell adhesion	SP;F58C;LAMG;EGF;TM
SMARCA5	8467	325651836	SWI/SNF-related matrix-associated actin-dependent regulator of chromatin subfamily A member 5	8.84	1	6	7	15	0.405825	0.43187	0.657345	0.952997	0.868223	1.06281	0.970361	1052	121.828	8.08936	DNA binding	Nucleus	DNA binding protein	Regulation of nucleobase, nucleoside, nucleotide and nucleic acid metabolism	DEXDc;HELIC;SANT;CC
PMPCB	9512	94538354	Mitochondrial-processing peptidase subunit beta	14.31	3	4	4	23	0.323306	0.374589	0.650743	0.97845	0.946805	1.13412	0.949139	489	54.3315	6.82959	Peptidase activity	Mitochondrion	Protease	Protein metabolism	SP
TAF5	6877	21071067	Transcription initiation factor TFIID subunit 5	1.5	1	1	1	2	0.473141	0.473896	0.648167	0.792591	1.17392	1.0961	1.30127	800	86.7763	5.64307	Transcription factor activity	Nucleus	Transcription factor	Regulation of nucleobase, nucleoside, nucleotide and nucleic acid metabolism	LISH;WD40
UHRF1	29128	115430235	E3 ubiquitin-protein ligase UHRF1 isoform 1	1.89	2	1	1	2	0.353836	0.362524	0.631118	0.91139	0.897328	1.15577	1.25277	793	89.757	7.56201	DNA binding	Nucleus	DNA binding protein	Regulation of nucleobase, nucleoside, nucleotide and nucleic acid metabolism	UBQ;NLS;RING;PHD;LZ
NOC4L	79050	13129068	Nucleolar complex protein 4 homolog	19.38	1	5	5	10	0.472748	0.477565	0.629935	1.2289	1.21872	1.11772	0.841652	516	58.4307	7.48877	Molecular function unknown	-	Unclassified	Biological_process unknown	-
FAM83B	222584	61676089	Protein FAM83B	2.47	1	2	2	4	0.198569	0.240438	0.628567	0.960468	0.848516	1.12373	0.974773	1011	114.729	8.96826	Molecular function unknown	-	Unclassified	Biological_process unknown	-
NFS1	9054	32307132	Cysteine desulfurase, mitochondrial isoform a	6.56	2	2	2	6	0.341363	0.294335	0.615022	0.942257	0.765703	1.1109	0.977647	457	50.1639	8.30908	Sulfotransferase activity	Mitochondrion	Enzyme: Sulphotransferase	Metabolism;Energy pathways	NLS
CYBA	1535	68509914	Cytochrome b-245 light chain	7.69	1	1	1	1	0.266272	0.364855	0.612509	1.02018	0.894125	0.866821	1.18409	195	20.9991	9.53955	Catalytic activity	Plasma membrane	Enzyme: Oxidase	Metabolism;Energy pathways	TM
GCC2	9648	578805253	PREDICTED: GRIP and coiled-coil domain-containing protein 2 isoform X2	1.2	3	1	1	1	0.244656	0.17155	0.609772	1	0.921075	1.02392	1.04408	1583	184.544	5.10986	Structural molecule activity	Golgi apparatus	Structural protein	Cell growth and/or maintenance	CC;GRIP
MRPL46	26589	26667177	39S ribosomal protein L46, mitochondrial	11.11	1	3	3	5	0.415661	0.489826	0.601865	1.1107	0.953714	0.949586	0.77349	279	31.6854	7.04932	Structural constituent of ribosome	Mitochondrion	Ribosomal subunit	Protein metabolism	SP;CC
CGN	57530	16262452	Cingulin	4.41	2	4	4	17	0.190691	0.168551	0.601137	1.02664	1.07754	1.10077	1.0967	1203	136.974	5.51611	Cell adhesion molecule activity	Nucleus	Cell junction protein	Cell growth and/or maintenance	CC;LZ;NLS
TIMM50	92609	48526509	Mitochondrial import inner membrane translocase subunit TIM50	13.82	1	5	5	16	0.418685	0.416729	0.59486	1.00613	1.02461	0.996417	1.02221	456	50.4331	9.42236	Protein tyrosine/serine/threonine phosphatase activity	Mitochondrion	Dual specificity phosphatase	Cell communication;Signal transduction	CPDc
TOP2A	7153	530412779	PREDICTED: DNA topoisomerase 2-alpha isoform X1	13.96	4	15	15	55	0.402405	0.430664	0.591098	1.02892	0.932939	0.97369	0.944269	1519	172.938	8.77783	DNA topoisomerase activity	Nucleus	Enzyme: Topoisomerase	Regulation of nucleobase, nucleoside, nucleotide and nucleic acid metabolism	CC
TACSTD2	4070	166795236	Tumor-associated calcium signal transducer 2	13	1	3	3	10	0.118579	0.1101	0.59047	0.906045	0.929869	1.39783	1.0944	323	35.6866	8.86572	Receptor activity	Plasma membrane	Cell surface receptor	Cell communication;Signal transduction	THYRO;TM;SP
SMPD4	55627	530369272	PREDICTED: sphingomyelin phosphodiesterase 4 isoform X7	10.94	5	3	3	12	0.405725	0.420917	0.575752	0.969536	0.961456	1.03379	0.94058	530	60.135	8.68994	Molecular function unknown	Endoplasmic reticulum	Integral membrane protein	Biological_process unknown	TM
ITGAV	3685	578804293	PREDICTED: integrin alpha-V isoform X2	5.66	5	3	3	15	0.400424	0.303937	0.571766	0.988871	0.854836	1.13636	0.99544	901	99.5982	5.38916	Receptor activity	Plasma membrane	Cell surface receptor	Cell communication;Signal transduction;Cell adhesion	TM;INTA;SP
TM7SF2	7108	117414150	Delta(14)-sterol reductase isoform 1	3.11	1	1	1	2	0.388458	0.261979	0.567361	0.938687	1.42669	1.09434	1.08915	418	46.3755	8.86572	Catalytic activity	Endoplasmic reticulum	Enzyme: Reductase	Metabolism;Energy pathways	TM
JUP	3728	578830866	PREDICTED: junction plakoglobin isoform X4	35.97	3	14	16	97	0.301644	0.36443	0.566336	0.969014	0.928377	1.05846	0.995437	745	81.6927	6.13818	Cell adhesion molecule activity	Cytoplasm	Adhesion molecule	Cell communication;Signal transduction	ARM
CTNND1	1500	332688220	Catenin delta-1 isoform 3A	16.23	15	8	8	77	0.421691	0.413613	0.559725	0.964066	0.99772	1.07295	1.0084	832	92.6178	7.15186	Cell adhesion molecule activity	Cytoplasm;Nucleus	Adhesion molecule	Cell communication;Signal transduction	ARM;CC
GLS	2744	373251164	Glutaminase kidney isoform, mitochondrial isoform 2	16.05	2	2	6	22	0.40493	0.395068	0.538909	0.911941	0.946281	1.07636	1.1278	598	65.4179	7.88428	Deaminase activity	Mitochondrion	Enzyme: Deaminase	Metabolism;Energy pathways	ANK
VTN	7448	88853069	Vitronectin	3.14	1	1	1	4	0.332415	0.394629	0.534725	1.0922	1.09935	0.991943	1.03656	478	54.2712	5.79541	Extracellular matrix structural constituent	Extracellular	Extracellular matrix protein	Cell growth and/or maintenance	SOM;HX;SP
FAF2	23197	24797106	FAS-associated factor 2	37.75	1	9	9	46	0.486995	0.32398	0.532006	0.999564	1.01057	1.02987	0.996418	445	52.5905	5.61768	Molecular function unknown	Cytoplasm	Unclassified	Apoptosis	CC;UBX;UBA
COA3	28958	94536771	Cytochrome c oxidase assembly protein 3 homolog, mitochondrial	27.36	1	3	3	10	0.351782	0.490843	0.524714	1.04548	0.875798	1.02343	0.949967	106	11.7241	9.59814	Molecular function unknown	Integral to membrane	Unclassified	Biological_process unknown	TM
ACAA1	30	578806024	PREDICTED: 3-ketoacyl-CoA thiolase, peroxisomal isoform X2	31.25	4	5	5	35	0.476659	0.335576	0.519797	1.00124	0.962035	1.04902	0.969909	272	28.6399	8.88037	Acyltransferase activity	Peroxisome	Enzyme: Acyltransferase	Metabolism;Energy pathways	SP
SLC7A11	23657	7657683	Cystine/glutamate transporter	5.79	1	2	2	22	0.433218	0.410518	0.512207	1.00707	1.04304	0.878406	1.0581	501	55.3869	9.18799	Auxiliary transport protein activity	Plasma membrane	Membrane transport protein	Transport	TM
PKMYT1	9088	386642875	Membrane-associated tyrosine- and threonine-specific cdc2-inhibitory kinase isoform 3	3.02	4	1	1	2	0.451379	0.303787	0.505431	1.09489	1.09798	0.969718	1.08918	430	47.2539	6.06201	Protein threonine/tyrosine kinase activity	Endoplasmic reticulum	Dual specificity kinase	Negative regulation of enzyme activity	S_T_Y_Kinase
UBAC2	337867	578825253	PREDICTED: ubiquitin-associated domain-containing protein 2 isoform X2	7.79	4	1	1	4	0.377939	0.229111	0.500952	1.00453	0.975927	1.02656	0.925836	231	26.0802	8.66064	Molecular function unknown	-	Unclassified	Biological_process unknown	TM;UBA;SP
MPRIP	23164	50980301	Myosin phosphatase Rho-interacting protein isoform 2	2.05	8	2	2	3	0.460939	0.234148	0.499724	1.21872	1.11042	0.958802	0.896718	1025	116.461	6.21436	Cytoskeletal protein binding	Cytoplasm	Cytoskeletal associated protein	Regulation of cell shape	PH;CC
BRIX1	55299	55770900	Ribosome biogenesis protein BRX1 homolog	9.63	1	2	2	3	0.359619	0.448812	0.486139	0.708371	0.766369	0.922601	1.39801	353	41.3749	9.92041	Molecular function unknown	Nucleolus	Unclassified	Biological_process unknown	-
LAD1	3898	20070205	Ladinin-1	11.22	1	4	4	20	0.20469	0.21159	0.47952	0.940045	1.05466	1.05132	1.03826	517	57.0968	9.67139	Cytoskeletal anchoring activity	Plasma membrane	Anchor protein	Cell growth and/or maintenance	-
PTPLAD1	51495	117168248	Very-long-chain (3R)-3-hydroxyacyl-[acyl-carrier protein] dehydratase 3	18.78	1	6	6	17	0.356175	0.454893	0.476578	1.03891	1.01057	1.00372	0.962098	362	43.1316	8.93896	Molecular function unknown	Mitochondrion;Integral to membrane	Unclassified	Cell communication;Signal transduction	TM
CLDN4	1364	4502877	Claudin-4	11.48	4	2	2	16	0.327356	0.485496	0.471948	0.900092	1.09681	0.940401	1.07668	209	22.0624	8.04541	Cell adhesion molecule activity	Plasma membrane	Cell junction protein	Cell growth and/or maintenance	TM
CPD	1362	315138990	Carboxypeptidase D isoform 2	2.21	2	1	1	4	0.488406	0.336611	0.467312	0.85223	1.27492	1.49229	1.21185	1133	126.408	6.0874	Carboxypeptidase activity	Plasma membrane	Carboxypeptidase	Protein metabolism	SP;Zn_pept;TM
AARS2	57505	530382281	PREDICTED: alanine--tRNA ligase, mitochondrial isoform X1	13.4	2	6	6	20	0.392226	0.287981	0.464587	0.915231	1.09273	1.02046	1.04453	888	96.9227	6.32861	Molecular function unknown	Mitochondrion	Unclassified;Enzyme: Synthase	Metabolism;Energy pathways;Biological_process unknown	-
ERBB2IP	55914	578810464	PREDICTED: protein LAP2 isoform X4	3.37	10	3	3	6	0.210656	0.412437	0.462125	0.931496	0.970131	1.16828	1.0795	1246	139.941	5.32568	Protein binding;Receptor signaling complex scaffold activity	Plasma membrane	Adapter molecule	Signal transduction;Cell communication	PDZ;LRR
CDH1	999	4757960	Cadherin-1	14.63	2	8	8	42	0.218088	0.249181	0.452367	0.944745	0.973762	1.04617	1.00812	882	97.3959	4.729	Cell adhesion molecule activity	Plasma membrane	Adhesion molecule	Cell communication;Signal transduction	TM;Cadherin;SP
SEC11A	23478	429836841	Signal peptidase complex catalytic subunit SEC11A isoform 1	9.3	5	1	1	14	0.317358	0.233539	0.452043	0.869724	0.894546	1.14343	0.977622	129	14.883	9.70068	Aminopeptidase activity	-	Aminopeptidase	Protein metabolism	TM
SLC44A1	23446	530390843	PREDICTED: choline transporter-like protein 1 isoform X3	2.08	7	1	1	2	0.285158	0.40035	0.449039	0.966618	1.13481	1.08166	1.18253	624	69.7765	8.63135	Molecular function unknown	Integral to membrane	Integral membrane protein	Transport	TM
LCLAT1	253558	50659059	Lysocardiolipin acyltransferase 1 isoform 2	3.46	2	1	1	4	0.213035	0.272516	0.448823	0.955149	0.901333	1.08573	0.991414	376	44.5321	8.5874	Acyltransferase activity	Endoplasmic reticulum	Enzyme: Acyltransferase	Metabolism	TM;PISC;SP
ITGB6	3694	538917057	Integrin beta-6 isoform c	5.73	6	3	3	8	0.375433	0.458766	0.446809	0.923602	0.845128	0.789583	0.996436	681	74.9089	5.97314	Receptor activity	Plasma membrane	Cell surface receptor	Cell communication;Signal transduction	SP;PSI;VWA;EGFL;TM
PKP2	5318	148664186	Plakophilin-2 isoform 2a	9.92	2	6	6	15	0.345135	0.452353	0.438521	0.963139	1.05025	0.809907	0.911555	837	92.6985	9.29053	Molecular function unknown	Nucleus	Unclassified	Cell adhesion	ARM
KRT17	3872	4557701	Keratin, type I cytoskeletal 17	75.69	3	20	33	610	0.232019	0.24032	0.4377	1.00621	0.965118	1.04886	0.990381	432	48.076	5.021	Structural constituent of cytoskeleton	Cytoplasm	Cytoskeletal protein	Cell growth and/or maintenance	CC
DSP	1832	58530840	Desmoplakin isoform I	7.91	2	17	17	48	0.230328	0.34284	0.437397	1.04136	1.03581	1.1318	1.00073	2871	331.569	6.81494	Structural constituent of cytoskeleton	Cytoplasm	Cytoskeletal protein	Cell growth and/or maintenance	PLEC;CC;SPECTRIN
CTNNB1	1499	578805678	PREDICTED: catenin beta-1 isoform X4	30	3	10	12	53	0.311863	0.218041	0.437107	1.0003	0.93797	1.0873	1.09191	720	79.0795	6.43018	Cell adhesion molecule activity	Plasma membrane;Nucleus;Cytoplasm	Adhesion molecule	Cell communication;Signal transduction	ARM
S100A16	140576	17933772	Protein S100-A16	10.68	1	1	1	4	0.277934	0.380688	0.432013	0.880506	0.943039	1.02699	0.970471	103	11.794	6.78564	Calcium ion binding	Nucleolus	Calcium binding protein	Cell communication;Signal transduction	EF
MYH14	79784	116284394	Myosin-14 isoform 2	6.27	3	3	11	43	0.299369	0.433725	0.42968	0.988655	0.926557	0.971637	1.03571	1995	227.732	5.60498	Structural molecule activity	-	Structural protein	Cell growth and/or maintenance	MYOSIN;IQ;CC
TBC1D25	4943	54607014	TBC1 domain family member 25	1.02	1	1	1	3	0.24844	0.322086	0.427416	1.25325	0.937482	1.19071	0.885999	688	76.2786	6.16357	Molecular function unknown	-	Unclassified	Biological_process unknown	TBC
GPATCH4	54865	33356550	G patch domain-containing protein 4 isoform 2	12.16	3	3	3	8	0.219013	0.248945	0.404263	0.849537	1.00222	1.13205	1.10645	370	42.0293	9.30518	Molecular function unknown	Nucleus	Unclassified	Biological_process unknown	G_PATCH
PDXK	8566	530419399	PREDICTED: pyridoxal kinase isoform X5	14.64	5	2	2	19	0.328675	0.282864	0.403139	1.26523	0.878196	0.921603	1.12671	239	26.8098	6.53662	Catalytic activity	Cytoplasm	Enzyme: Phosphotransferase	Metabolism;Energy pathways	-
KRT18	3875	40354195	Keratin, type I cytoskeletal 18	72.56	1	35	36	759	0.313976	0.275915	0.397612	0.991915	0.923984	1.03035	1.02475	430	48.0285	5.45264	Structural constituent of cytoskeleton	Cytoplasm	Cytoskeletal protein	Cell growth and/or maintenance	CC
RAB10	10890	256222019	Ras-related protein Rab-10	33	13	3	6	93	0.170046	0.272978	0.392291	1.00047	0.878023	1.07056	0.966913	200	22.5266	8.38232	GTPase activity	Nucleus;Golgi vesicle	GTPase	Cell communication;Signal transduction	RAB
TMEM126A	84233	14150017	Transmembrane protein 126A isoform 1	24.1	2	2	2	22	0.151818	0.252705	0.385233	0.940455	0.75587	1.16447	1.04152	195	21.5135	9.26123	Molecular function unknown	-	Unclassified	Biological_process unknown	TM
ALDH5A1	7915	4507229	Succinate-semialdehyde dehydrogenase, mitochondrial isoform 2	5.61	2	1	1	6	0.195672	0.204537	0.377133	1.28656	0.895263	1.0484	1.02366	535	57.1783	8.27979	Catalytic activity	Mitochondrion	Enzyme: Dehydrogenase	Metabolism;Energy pathways	-
KRT8	3856	4504919	Keratin, type II cytoskeletal 8 isoform 2	84.89	19	48	56	1843	0.237863	0.21602	0.376016	1.03891	0.92082	1.01285	0.962098	483	53.6711	5.59229	Structural molecule activity	Cytoplasm	Structural protein	Cell growth and/or maintenance	CC
SYS1	90196	153792698	Protein SYS1 homolog isoform b	28.95	2	1	1	8	0.415494	0.361372	0.374951	0.918455	1.04303	1.07978	1.0706	76	8.43834	4.61475	-	-	-	-	-
GNAS	2778	117938765	Protein GNAS isoform g	9.23	17	3	4	15	0.247635	0.474254	0.366413	0.999231	1.43575	1.08771	1.25836	379	44.1513	6.29053	GTPase activity	Plasma membrane	G protein	Cell communication;Signal transduction	CC;SP;ARF
KRT36	8689	530413043	PREDICTED: keratin, type I cuticular Ha6 isoform X1	2.64	2	1	1	3	0.210096	0.194565	0.365251	0.930265	0.879483	1.15807	1.23313	417	47.4546	4.80518	Structural molecule activity	-	Structural protein	Cell growth and/or maintenance	CC
SLC29A1	2030	118582265	Equilibrative nucleoside transporter 1	11.84	3	4	4	10	0.216816	0.307376	0.348787	1.00776	0.954857	1.07284	0.9576	456	50.1864	8.29443	Auxiliary transport protein activity	Plasma membrane	Membrane transport protein	Transport	TM
FAM92A1	137392	545688343	Protein FAM92A1 isoform 2	4.38	4	1	1	1	0.33736	0.356095	0.346854	1.04014	0.800616	0.954445	0.946289	251	28.9789	8.73389	Molecular function unknown	-	Unclassified	Biological_process unknown	CC
ECH1	1891	70995211	Delta(3,5)-Delta(2,4)-dienoyl-CoA isomerase, mitochondrial	26.52	2	7	7	39	0.410548	0.341936	0.344824	0.999505	0.92531	0.959033	0.994885	328	35.7934	8.00146	Catalytic activity	Peroxisome	Enzyme: Hydratase	Metabolism;Energy pathways	SP
CENPV	201161	56118234	Centromere protein V	14.71	1	2	2	10	0.261672	0.424761	0.339571	0.868525	1.12155	1.29301	1.18564	272	29.712	9.72998	DNA binding	Nucleus	DNA binding protein	Regulation of nucleobase, nucleoside, nucleotide and nucleic acid metabolism	-
HTATIP2	10553	148728166	Oxidoreductase HTATIP2 isoform a	8.33	1	1	1	4	0.273147	0.396984	0.33797	1.03042	0.882013	1.00222	1.03986	276	30.1116	8.38232	Transcription regulator activity	Nucleus	Transcription regulatory protein	Regulation of nucleobase, nucleoside, nucleotide and nucleic acid metabolism	SP;TM
TMX2	51075	221136993	Thioredoxin-related transmembrane protein 2 isoform 2	9.69	2	2	2	14	0.210271	0.254388	0.334323	0.952525	0.887551	0.947386	1.0064	258	29.6232	8.646	Molecular function unknown	-	Integral membrane protein	Biological_process unknown	TM;SP
GLG1	2734	224586817	Golgi apparatus protein 1 isoform 3	1.44	3	1	1	2	0.353476	0.48226	0.33367	1.04423	1.08994	1.00048	0.842472	1179	134.464	6.90283	Receptor binding	Golgi apparatus	Integral membrane protein	Biological_process unknown	TM;SP
TLCD1	116238	19923999	TLC domain-containing protein 1 isoform 1	10.12	3	2	2	10	0.221121	0.205489	0.327603	1.01161	0.971228	0.99409	1.16446	247	28.5291	9.46631	Lipid transporter activity;Molecular function unknown	Integral to membrane	Integral membrane protein	Biological_process unknown;Lipid metabolism;Lipid transport	SP;TM
DHCR7	1717	255308875	7-dehydrocholesterol reductase	6.32	1	3	3	12	0.296131	0.219756	0.325025	1.03061	0.805357	0.974347	1.08824	475	54.4538	8.70459	Catalytic activity	Peroxisome	Enzyme: Reductase	Metabolism;Energy pathways	TM
CEACAM6	4680	40255013	Carcinoembryonic antigen-related cell adhesion molecule 6	15.41	1	2	3	75	0.310406	0.480964	0.32297	1.02739	1.01006	1.02349	1.1185	344	37.1717	5.8208	Cell adhesion molecule activity	Plasma membrane	Adhesion molecule	Cell communication;Signal transduction	SP;IGC2;Ig_LIKE
EPPK1	83481	525507390	Epiplakin	31.01	1	32	37	222	0.310459	0.306441	0.319492	0.969096	0.926671	1.01365	1.06396	5088	555.316	5.61768	Cytoskeletal protein binding	Cytoplasm	Cytoskeletal associated protein	Cell growth and/or maintenance	PLEC
ATP9A	10079	65301139	Probable phospholipid-transporting ATPase IIA	2.29	1	2	2	4	0.356014	0.447443	0.316343	0.916778	0.881227	1.00267	1.0178	1047	118.506	7.76709	ATPase activity	-	ATPase	Regulation of enzyme activity	TM
CYP4F11	57834	193083178	Cytochrome P450 4F11	4.58	8	2	2	10	0.435482	0.150281	0.316151	0.981801	0.906254	0.877969	0.967687	524	60.1069	6.72705	Catalytic activity	Endoplasmic reticulum	Enzyme: Oxygenase	Metabolism;Energy pathways	TM
RALB	5899	4506405	Ras-related protein Ral-B	31.07	2	1	5	39	0.214433	0.467571	0.303891	1.16205	0.999356	1.47572	1.00567	206	23.3939	6.62451	GTPase activity	Cytoplasm	GTPase	Cell communication;Signal transduction	RAS
DSC2	1824	530413667	PREDICTED: desmocollin-2 isoform X1	2.51	3	1	1	2	0.156951	0.188099	0.303218	0.957276	0.897483	1.29924	1.14712	758	83.764	4.90674	Cell adhesion molecule activity	Plasma membrane	Adhesion molecule	Cell growth and/or maintenance	SP;Cadherin;TM
RMDN3	55177	8922532	Regulator of microtubule dynamics protein 3	5.11	1	2	2	5	0.441449	0.302679	0.29892	1.15671	0.950928	1.09832	0.972052	470	52.086	5.09717	Apoptotic protease activator activity	Mitochondrion	Cell cycle control protein	Apoptosis	CC;TM
ETV2	2116	530415998	PREDICTED: ETS translocation variant 2 isoform X2	2.54	2	1	1	2	0.280198	0.431392	0.298439	1.15329	1.03746	0.997272	0.984177	315	33.8181	6.72705	Transcription factor activity	Nucleus	Transcription factor	Regulation of nucleobase, nucleoside, nucleotide and nucleic acid metabolism	ETS
HDHD3	81932	13654294	Haloacid dehalogenase-like hydrolase domain-containing protein 3	14.34	1	2	2	4	0.219323	0.201544	0.295474	0.934791	0.897121	1.06083	0.979825	251	27.9824	6.7124	Hydrolase activity	-	Enzyme: Hydrolase	Metabolism;Energy pathways	-
SGPL1	8879	578819979	PREDICTED: sphingosine-1-phosphate lyase 1 isoform X3	6.56	3	2	2	8	0.252774	0.285284	0.290301	1.05948	1.1376	0.989352	1.03006	488	53.8376	9.11475	Lyase activity	Endoplasmic reticulum	Enzyme: Lyase	Metabolism;Energy pathways	-
EPB41L1	2036	530417922	PREDICTED: band 4.1-like protein 1 isoform X5	3.92	7	1	2	8	0.222745	0.294585	0.268109	1.00996	0.944337	1.11769	0.932348	867	96.7824	5.60498	Cytoskeletal protein binding	Plasma membrane	Cytoskeletal associated protein	Cell growth and/or maintenance	B41
DHRS7	51635	7706318	Dehydrogenase/reductase SDR family member 7	6.78	2	1	1	2	0.229752	0.400255	0.267065	1.14268	0.950117	0.703393	1.37636	339	38.2741	8.32373	Catalytic activity	-	Enzyme: Dehydrogenase	Metabolism;Energy pathways	SP
ACOT13	55856	231567183	Acyl-coenzyme A thioesterase 13 isoform 2	21.37	2	2	2	16	0.268367	0.143346	0.254679	1.01305	0.818696	1.12289	0.976685	117	12.3585	8.49951	Hydrolase activity	-	Enzyme: Hydrolase	Metabolism;Energy pathways	-
UGT1A6	54578	45827765	UDP-glucuronosyltransferase 1-6 isoform 1	14.66	10	5	5	67	0.232421	0.189624	0.249395	1.01413	0.867357	1.02391	0.972368	532	60.7112	8.41162	Transferase activity	Endoplasmic reticulum	Enzyme: Glycosyltransferase	Xenobiotic metabolism	TM;SP
GATM	2628	4503933	Glycine amidinotransferase, mitochondrial	12.29	1	3	3	24	0.159231	0.185945	0.248009	0.954297	0.94399	0.852351	1.03326	423	48.4243	8.04541	Amidinotransferase activity	Mitochondrion	Enzyme: Amidinotransferase	Metabolism;Energy pathways	-
SQRDL	58472	403420580	Sulfide:quinone oxidoreductase, mitochondrial	34.22	1	10	10	41	0.415169	0.318693	0.245481	0.973156	1.06582	0.968679	1.08268	450	49.9289	9.11475	Oxidoreductase activity	Mitochondrion	Enzyme: Oxidoreductase	Metabolism;Energy pathways	SP
MMP7	4316	4505219	Matrilysin	6.37	1	1	1	6	0.208416	0.228152	0.207009	1.02155	1.30752	1.11363	0.731964	267	29.6579	7.91357	Metallopeptidase activity	Extracellular	Metallo protease	Protein metabolism	ZnMc;SP
CHDH	55349	217272839	Choline dehydrogenase, mitochondrial	2.69	2	1	1	2	0.207825	0.180358	0.206294	1.03669	1.41413	1.08337	1.03229	594	65.3171	8.27979	Catalytic activity	Mitochondrion	Enzyme: Dehydrogenase	Metabolism;Energy pathways	-
EPB41L1	2036	385251401	Band 4.1-like protein 1 isoform d	4.99	11	1	2	12	0.230789	0.321007	0.203885	0.9881	0.806583	1.15396	1.03789	701	78.7822	7.09326	Cytoskeletal protein binding	Plasma membrane	Cytoskeletal associated protein	Cell growth and/or maintenance	B41
IGF2BP1	10642	238624257	Insulin-like growth factor 2 mRNA-binding protein 1 isoform 2	6.85	3	1	2	10	0.134318	0.387666	0.115178	0.984896	0.711377	1.07912	1.44064	438	48.5674	8.99756	RNA binding	Cytoplasm	RNA binding protein	Regulation of nucleobase, nucleoside, nucleotide and nucleic acid metabolism	RRM;KH
KRT5	3852	119395754	Keratin, type II cytoskeletal 5	26.1	14	5	17	86	0.145167	0.0452462	0.0794284	0.69621	1.1783	0.773159	1.4406	590	62.34	7.73779	Structural molecule activity	Cytoplasm	Structural protein	Cell growth and/or maintenance	CC
RTN4	57142	5902016	Reticulon-4 isoform C	24.12	2	1	4	23	0.370938	0.408948	0.0598217	1.0057	0.87577	0.981742	1.19417	199	22.3813	9.30518	Protein binding	Endoplasmic reticulum membrane;Nucleus;Cytoplasm	Integral membrane protein	Regulation of cell growth	TM;CC
MRPL14	64928	55769543	39S ribosomal protein L14, mitochondrial	19.31	2	2	2	14	0.708355	0.496912	1.62383	1.37164	0.936131	1.08981	0.966283	145	15.9374	10.2427	Structural constituent of ribosome	Mitochondrion	Ribosomal subunit	Protein metabolism	-
LAMC1	3915	145309326	Laminin subunit gamma-1	2.55	1	3	3	8	0.502866	0.49678	0.37295	1.04295	1.00689	1.10655	1.09246	1609	177.489	5.12256	Extracellular matrix structural constituent	Extracellular	Extracellular matrix protein	Cell growth and/or maintenance	LAMNT;EGFLAM;LAMB;SP;CC
SYVN1	84447	27436925	E3 ubiquitin-protein ligase synoviolin isoform a	3.41	4	2	2	10	0.605577	0.494629	0.961277	0.950417	1.06505	1.15329	1.04104	616	67.5693	6.94678	Ubiquitin-specific protease activity;Ligase activity	Endoplasmic reticulum	Ubiquitin proteasome system protein	Protein metabolism;Anti-apoptosis	SP;TM;RING
AAAS	8086	291045307	Aladin isoform 2	9.55	5	3	3	7	0.697588	0.493634	1.07629	0.986651	1.01223	1.13335	0.916258	513	55.7785	7.32764	Molecular function unknown	Peroxisome	Unclassified	Cell communication;Signal transduction	WD40;SP
SON	6651	578836658	PREDICTED: protein SON isoform X3	1.8	5	2	2	9	0.706618	0.492816	0.702471	0.928455	1.12387	1.13111	1.28482	2108	228.037	5.40186	Transcription factor activity	Nucleus	Transcription factor	Regulation of nucleobase, nucleoside, nucleotide and nucleic acid metabolism	COLL;CC;DSRM;G_PATCH
UBXN4	23190	24307965	UBX domain-containing protein 4	10.83	2	2	2	16	0.585981	0.490982	0.996045	1.04834	0.985942	1.00878	0.977562	508	56.7427	6.37939	Molecular function unknown	-	Unclassified	Biological_process unknown	SP;CC;UBX
SFXN1	94081	23618867	Sideroflexin-1	22.05	2	3	5	35	0.845268	0.490945	0.808587	0.964862	0.968522	0.988218	0.942111	322	35.5963	9.0708	Transporter activity	Mitochondrion	Transport/cargo protein	Transport	TM
HSPD1	3329	41399285	60 kDa heat shock protein, mitochondrial	75.04	1	41	41	998	0.507522	0.489326	0.607278	1.02589	0.947648	1.01833	0.96931	573	61.0164	5.87158	Heat shock protein activity	Mitochondrial matrix	Heat shock protein	Protein metabolism;Protein folding;Apoptosis;Regulation of immune response;Signal transduction	CC
MGST2	4258	324120898	Microsomal glutathione S-transferase 2 isoform 3	18.18	2	1	1	4	0.794021	0.487134	0.64329	1.01258	1.04423	1.11301	1.11082	77	8.35338	9.45166	Glutathione transferase activity	Endoplasmic reticulum	Enzyme: Glutathione transferase	Metabolism;Energy pathways	SP;TM
JUNB	3726	4504809	Transcription factor jun-B	6.92	1	1	1	2	0.524866	0.487076	0.983438	0.759361	0.759759	0.910487	0.999248	347	35.8572	9.21729	Transcription factor activity	Nucleus	Transcription factor	Regulation of nucleobase, nucleoside, nucleotide and nucleic acid metabolism	BRLZ;CC
EPHX1	2052	4503583	Epoxide hydrolase 1	27.03	1	11	11	73	0.91781	0.485992	0.447886	1.03057	0.976506	1.07139	1.03512	455	52.915	7.25439	Hydrolase activity	Endoplasmic reticulum	Enzyme: Hydrolase	Metabolism;Energy pathways	ABH
FKBP2	2286	206725530	Peptidyl-prolyl cis-trans isomerase FKBP2	8.45	1	1	1	4	0.633717	0.485869	1.18609	0.964988	0.924127	1.14062	1.10206	142	15.6393	9.12939	Isomerase activity	Endoplasmic reticulum lumen	Enzyme: Isomerase	Cell communication;Signal transduction	SP
EPS8	2059	530399081	PREDICTED: epidermal growth factor receptor kinase substrate 8 isoform X2	5.35	2	3	3	10	0.596359	0.485595	0.787089	1.13882	1.01046	0.917678	0.995822	822	91.8244	7.50342	Receptor signaling complex scaffold activity	Cytoplasm	Adapter molecule	Cell communication;Signal transduction	PTB;SH3
NUPL1	9818	530402808	PREDICTED: nucleoporin p58/p45 isoform X1	3.53	3	2	2	6	0.70157	0.485244	1.01173	0.882524	1.07118	1.09002	1.00338	566	57.8582	9.33447	Molecular function unknown	Nucleus	Unclassified	Biological_process unknown	CC
RFC1	5981	32528306	Replication factor C subunit 1 isoform 1	2.44	2	2	2	8	0.620179	0.481455	0.703143	1.1056	1.02029	1.01317	1.18119	1147	128.104	9.36377	DNA binding	Nucleus;Cytoplasm	DNA binding protein	Regulation of nucleobase, nucleoside, nucleotide and nucleic acid metabolism	BRCT;AAA
AGTRAP	57085	93588500	Type-1 angiotensin II receptor-associated protein isoform a	24.53	2	2	2	8	1.37285	0.48136	0.860396	0.86826	1.00596	1.20355	1.20693	159	17.4079	6.13818	Molecular function unknown	Integral to membrane	Unclassified	Biological_process unknown	SP;TM
GALE	2582	56118217	UDP-glucose 4-epimerase	11.78	1	2	2	6	0.688553	0.479767	0.693245	0.795109	1.20229	1.34522	0.927015	348	38.2573	6.72705	Racemase and epimerase activity	-	Enzyme: Epimerase	Metabolism	-
SCAMP2	10066	5730031	Secretory carrier-associated membrane protein 2	14.29	2	3	3	19	0.529043	0.479426	0.481408	0.962812	1.02097	0.944682	0.983972	329	36.6253	6.1001	Auxiliary transport protein activity	Plasma membrane	Membrane transport protein	Transport	TM;CC
ERO1L	30001	7657069	ERO1-like protein alpha	29.27	1	8	8	50	0.613987	0.478975	0.600602	0.942842	0.929726	1.0117	1.01156	468	54.3581	5.68115	Oxidoreductase activity	Endoplasmic reticulum	Enzyme: Oxidoreductase	Metabolism;Energy pathways	-
C7orf50	84310	530385070	PREDICTED: uncharacterized protein C7orf50 isoform X4	16.67	3	3	3	7	0.609515	0.478791	1.39036	0.928651	0.920579	1.43253	0.789397	180	20.6738	8.646	Molecular function unknown	Nucleus	Unclassified	Biological_process unknown	-
ALDH2	217	25777732	Aldehyde dehydrogenase, mitochondrial isoform 1	17.99	7	5	6	24	0.8734	0.477121	0.838763	1.01566	0.950783	1.01499	0.959749	517	56.3456	7.04932	Catalytic activity	Mitochondrion	Enzyme: Dehydrogenase	Metabolism;Energy pathways	-
CNNM2	54805	40068051	Metal transporter CNNM2 isoform 3	2.54	8	1	1	2	0.571655	0.473825	0.670961	1.03802	1.08471	1.03616	1.1567	552	60.4482	7.13721	Molecular function unknown	Nucleus	Cell cycle control protein	Cell communication;Signal transduction	CBS;CNMP
CCS	9973	4826665	Copper chaperone for superoxide dismutase	10.22	1	1	1	4	0.798656	0.473341	1.68381	0.952224	0.706304	1.28071	1.3003	274	29.0224	5.57959	Chaperone activity	Cytoplasm	Chaperone	Protein metabolism	-
KRT80	144501	125628632	Keratin, type II cytoskeletal 80 isoform K80.1	7.35	4	2	4	90	0.512808	0.472356	0.272305	0.999445	0.855406	0.931084	1.05102	422	47.212	5.30029	Structural constituent of cytoskeleton	-	Cytoskeletal protein	Cell growth and/or maintenance	CC
KIAA1522	57648	112734870	Uncharacterized protein KIAA1522 isoform 1	3.38	5	2	2	10	0.724727	0.470764	0.666885	0.997173	1.01813	1.19538	1.06919	1094	112.993	10.0229	Molecular function unknown	-	Unclassified	Biological_process unknown	-
MBD2	8932	7710145	Methyl-CpG-binding domain protein 2 testis-specific isoform	4.64	2	1	1	2	0.561652	0.4706	0.768856	1.03124	0.989265	1.12852	1.03113	302	31.725	10.7847	DNA binding	Nucleus;Cytoplasm	Transcription regulatory protein	Regulation of nucleobase, nucleoside, nucleotide and nucleic acid metabolism	MBD;CC
ALG12	79087	13129114	Dol-P-Man:Man(7)GlcNAc(2)-PP-Dol alpha-1,6-mannosyltransferase	3.48	1	1	1	2	0.722599	0.467047	0.489457	0.924107	0.913699	1.0572	0.925848	488	54.6193	9.5835	Transferase activity	Integral to membrane	Enzyme: Transferase	Protein metabolism	TM;SP
TMED2	10959	5803149	Transmembrane emp24 domain-containing protein 2	6.47	2	1	1	6	0.532487	0.466412	0.857012	1.10106	0.960951	1.00979	0.928651	201	22.7464	5.17334	Transporter activity	Golgi apparatus	Transport/cargo protein	Transport	SP;CC;TM
RRAS2	22800	21361416	Ras-related protein R-Ras2 isoform a	11.27	3	1	2	6	0.536781	0.465019	0.540543	1.01456	0.794755	1.05988	0.774187	204	23.3847	6.01123	GTPase activity	Plasma membrane	GTPase	Cell communication;Signal transduction	RAS;CAAX;Small_GTPase
RPF2	84154	574286143	Ribosome production factor 2 homolog isoform 2	13.58	2	2	2	4	0.508584	0.462367	1.03004	1.0759	1.04168	1.09549	0.932349	243	28.425	9.84717	Molecular function unknown	Nucleolus	Unclassified	Biological_process unknown	-
CANX	821	66933005	Calnexin	30.74	1	15	15	87	0.706967	0.459087	0.627949	1.03234	0.913838	1.01025	0.978422	592	67.5259	4.60205	Chaperone activity	Endoplasmic reticulum membrane	Chaperone	Protein folding	SP;TM;CC
AGPS	8540	4501993	Alkyldihydroxyacetonephosphate synthase, peroxisomal	18.54	1	8	8	29	0.599229	0.456054	0.704372	1.01398	0.967133	1.01289	1.03475	658	72.8658	7.34229	Transferase activity	Peroxisome	Enzyme: Synthase	Metabolism;Energy pathways	-
TMX1	81542	151101292	Thioredoxin-related transmembrane protein 1	4.29	1	1	1	6	0.608063	0.454281	0.681957	0.996321	0.879238	0.983018	1.14278	280	31.7708	4.98291	Oxidoreductase activity	Endoplasmic reticulum	Enzyme: Oxidoreductase	Metabolism;Energy pathways	SP;TM
TRAP1	10131	440309857	Heat shock protein 75 kDa, mitochondrial isoform 2	33.33	2	13	14	95	0.546644	0.45348	0.885838	0.975715	0.943287	1.08419	1.05369	651	74.2207	7.86963	Heat shock protein activity	Mitochondrion	Heat shock protein	Protein metabolism	-
CISD2	493856	530377783	PREDICTED: CDGSH iron-sulfur domain-containing protein 2 isoform X1	18.1	2	2	2	10	0.566231	0.451205	0.882552	1.00105	0.895473	0.918398	0.903906	116	13.0431	9.46631	Molecular function unknown	Integral to membrane	Unclassified	Biological_process unknown	TM
ALPPL2	251	157266296	Alkaline phosphatase, placental-like	11.84	4	4	4	17	0.525016	0.4457	0.707528	1.01493	1.03864	1.00004	1.00429	532	57.341	6.34131	Alkaline phosphatase activity	Plasma membrane	Enzyme: Alkaline phosphatase	Metabolism;Energy pathways	SP;ALP
HNRNPAB	3182	55956921	Heterogeneous nuclear ribonucleoprotein A/B isoform b	26.32	2	9	10	74	0.503904	0.440591	0.761602	1.039	0.820536	1.05228	0.893618	285	30.5691	7.91357	MRNA binding	Nucleolus	Ribonucleoprotein	Regulation of nucleobase, nucleoside, nucleotide and nucleic acid metabolism	RRM
NOP2	4839	530398660	PREDICTED: putative ribosomal RNA methyltransferase NOP2 isoform X1	10.71	4	6	6	24	0.503177	0.439616	0.92032	0.992267	0.960289	1.00791	0.941086	812	89.2471	9.23193	Molecular function unknown	Nucleolus	Unclassified	Regulation of cell cycle;Cell proliferation	-
CGB2	114336	530415627	PREDICTED: choriogonadotropin subunit beta variant 2 isoform X2	15.23	7	2	2	2	0.88825	0.438254	0.833145	0.741153	1.21223	1.40104	1.09554	151	16.081	8.38232	Peptide hormone	-	Peptide hormone	Cell communication;Signal transduction	GHB;SP
EMC3	55831	8923857	ER membrane protein complex subunit 3	18.77	2	3	3	14	0.57163	0.437432	0.953839	1.01144	0.963076	1.04319	1.03921	261	29.9324	6.81494	Molecular function unknown	Integral to membrane	Integral membrane protein	Biological_process unknown	TM
GFER	2671	54112432	FAD-linked sulfhydryl oxidase ALR	12.2	1	1	1	4	0.628546	0.436099	0.857196	1.05656	0.738829	0.954265	0.951836	205	23.4341	7.62061	Growth factor activity	Cytoplasm	Growth factor	Cell communication;Signal transduction	-
SLC22A18	5002	530395424	PREDICTED: solute carrier family 22 member 18 isoform X2	14.95	5	2	2	5	0.705547	0.431271	0.292397	1.15807	0.898267	1.05106	1.07112	281	29.8029	8.66064	Auxiliary transport protein activity;Ion transporter activity	Plasma membrane	Membrane transport protein	Transport;Ion transport	TM
RBM47	54502	148833511	RNA-binding protein 47 isoform b	6.87	3	2	2	21	0.686104	0.430478	0.87068	1.05212	1.0718	0.972929	1.00204	524	56.8835	6.32861	RNA binding	-	RNA binding protein	Regulation of gene expression, epigenetic	RRM
TAP2	6891	73747915	Antigen peptide transporter 2 isoform 1	5.12	4	2	3	10	0.968057	0.427983	0.892724	1.01475	1.10228	0.708259	0.915061	703	77.6458	7.85498	Transporter activity	Endoplasmic reticulum;Integral to membrane	Transport/cargo protein	Transport	TM;AAA
MGST1	4257	22035636	Microsomal glutathione S-transferase 1 isoform a	35.48	4	4	4	20	0.852984	0.427954	0.960054	1.02926	0.979441	0.97104	0.91608	155	17.5872	9.39307	Glutathione transferase activity	Microsome	Enzyme: Glutathione transferase	Metabolism;Energy pathways;Xenobiotic metabolism	SP
EPB41	2035	4758274	Protein 4.1 isoform 6	2.04	22	1	1	2	0.733886	0.427911	0.490505	0.852332	0.928117	0.7208	1.06806	588	66.3573	7.25439	Structural molecule activity	Nucleus	Structural protein	Cell growth and/or maintenance	B41;CC;NES
PHF5A	84844	14249398	PHD finger-like domain-containing protein 5A	35.45	1	3	3	5	0.630777	0.420312	1.38265	1.0775	1.00964	0.979807	0.97504	110	12.397	8.41162	Transcription regulator activity	Nucleus	Transcription regulatory protein	Regulation of nucleobase, nucleoside, nucleotide and nucleic acid metabolism	NLS;PHD
DPF2	5977	5454004	Zinc finger protein ubi-d4	13.3	2	3	3	7	0.539174	0.419234	1.08827	0.89555	0.92005	1.21151	1.15654	391	44.1272	6.32861	DNA binding	Nucleus	DNA binding protein	Regulation of nucleobase, nucleoside, nucleotide and nucleic acid metabolism	ZNFC2;PHD
MDN1	23195	578812559	PREDICTED: midasin isoform X3	0.72	5	2	2	5	0.557664	0.418822	0.757953	0.818889	0.888998	1.16054	1.11454	5550	627.016	5.74463	Chaperone activity	Nucleus	Chaperone	Regulation of nucleobase, nucleoside, nucleotide and nucleic acid metabolism	AAA;VWA;CC
ZNF512B	57473	34013528	Zinc finger protein 512B	2.24	2	1	1	4	0.644831	0.418353	0.549155	0.792671	1.4593	1.20685	1.1134	892	97.2024	9.83252	DNA binding	Nucleus	DNA binding protein	Regulation of nucleobase, nucleoside, nucleotide and nucleic acid metabolism	ZNFC2
BAG2	9532	4757834	BAG family molecular chaperone regulator 2	27.96	2	3	3	18	0.569699	0.417642	0.561027	0.958987	0.898593	1.04753	1.07462	211	23.7572	6.69775	Receptor signaling complex scaffold activity	Nucleus	Adapter molecule	Apoptosis	BAG;CC
LBR	3930	530366190	PREDICTED: lamin-B receptor isoform X1	10.3	2	5	5	30	0.780583	0.416802	0.934417	1.05913	0.912754	1.06951	0.943431	573	65.9055	9.45166	Chromatin binding	Nuclear membrane	Integral membrane protein	Cytoskeletal anchoring	TUDOR;TM
SMIM20	389203	224177528	Small integral membrane protein 20	20.9	2	1	1	2	0.639328	0.416396	1.03724	1.02774	0.820385	1.06513	0.930591	67	7.69711	9.86182	Molecular function unknown	-	Unclassified	Biological_process unknown	SP
SEC24D	9871	190343021	Protein transport protein Sec24D	2.13	2	1	1	1	0.577792	0.412597	0.916868	1.17834	1.35632	1.26088	1.34246	1032	112.936	7.25439	Transporter activity	Endoplasmic reticulum	Transport/cargo protein	Transport	GEL
MBOAT7	79143	225703037	Lysophospholipid acyltransferase 7 isoform 3	13.37	3	3	3	18	1.03628	0.410871	0.494528	0.928417	0.902726	1.07569	1.10858	344	38.4449	8.86572	Receptor activity	Plasma membrane	Integral membrane protein	Biological_process unknown	TM
FDFT1	2222	578815069	PREDICTED: squalene synthase isoform X1	11.73	6	3	3	25	0.500273	0.409618	0.669022	0.931863	1.07483	1.1219	0.977792	358	41.2926	6.20166	Transferase activity	Endoplasmic reticulum	Enzyme: Synthase	Metabolism;Energy pathways	-
TMEM14C	51522	259089438	Transmembrane protein 14C	41.07	2	2	2	31	0.52093	0.40907	0.397952	1.09668	0.923901	0.954602	1.00572	112	11.557	9.87646	Molecular function unknown	Integral to membrane	Integral membrane protein	Biological_process unknown	TM
HSD17B8	7923	15277342	Estradiol 17-beta-dehydrogenase 8	5.36	1	1	1	4	0.558317	0.407775	1.09689	1.11769	0.762212	1.47002	1.28062	261	26.9568	6.53662	Catalytic activity	-	Enzyme: Dehydrogenase	Metabolism;Energy pathways	SP
F11R	50848	8393638	Junctional adhesion molecule A	14.05	1	3	3	5	0.592263	0.406895	1.49856	0.976908	0.964327	1.17695	0.946388	299	32.5625	7.89893	Cell adhesion molecule activity	Cell junction	Adhesion molecule	Cell communication;Signal transduction	IGV;Ig_LIKE;TM;SP
GGTLC2	91227	530420537	PREDICTED: gamma-glutamyltransferase light chain 2 isoform X4	17.01	26	2	2	3	0.646051	0.404815	0.752855	1.10292	1.01708	1.01971	1.02098	241	25.9087	6.07471	Transferase activity	Plasma membrane	Enzyme: Transferase	Metabolism;Energy pathways	-
CYB5R1	51706	49574502	NADH-cytochrome b5 reductase 1	4.59	1	1	1	2	0.566736	0.397991	0.587464	1.08563	1.12123	1.11233	1.01651	305	34.0732	9.37842	Catalytic activity	Endoplasmic reticulum	Enzyme: Reductase	Metabolism;Energy pathways	SP
RRAS	6237	5454028	Ras-related protein R-Ras	23.39	1	2	3	10	0.636091	0.395155	0.469191	1.10125	0.967915	0.970096	0.905628	218	23.4659	6.93213	GTPase activity	Plasma membrane	GTPase	Cell communication;Signal transduction	RAS
MRPL2	51069	530382109	PREDICTED: 39S ribosomal protein L2, mitochondrial isoform X2	14.29	3	2	2	6	0.53442	0.394815	0.885589	1.02689	1.08141	1.29942	1.08934	273	30.066	11.2388	Structural constituent of ribosome	Mitochondrion	Ribosomal subunit	Protein metabolism	SP
MDC1	9656	530428842	PREDICTED: mediator of DNA damage checkpoint protein 1 isoform X5	8.33	18	6	6	18	0.70959	0.392359	0.568084	0.946863	1.08163	0.883034	0.871245	1825	197.478	5.69385	DNA repair protein	Nucleus;Cytoplasm	DNA repair protein	Regulation of nucleobase, nucleoside, nucleotide and nucleic acid metabolism	BRCT;FHA
ABCC3	8714	530413045	PREDICTED: canalicular multispecific organic anion transporter 2 isoform X1	2.12	2	2	2	6	0.516395	0.391224	0.569834	1.33075	0.799245	1.15647	0.844169	1463	162.417	6.91748	Auxiliary transport protein activity	Plasma membrane	Membrane transport protein	Transport	TM;AAA
LCN2	3934	38455402	Neutrophil gelatinase-associated lipocalin	10.61	1	1	1	6	0.918568	0.383537	0.810441	0.945117	1.00463	1.12424	1.12918	198	22.5737	8.90967	Transporter activity	Extracellular	Transport/cargo protein	Transport	SP
ADPGK	83440	31542509	ADP-dependent glucokinase	5.65	2	2	2	8	0.573329	0.377564	0.471116	1.28889	0.895781	0.774793	1.21949	496	53.9266	6.20166	Phosphorylase activity	-	Enzyme: Phosphorylase	Metabolism;Energy pathways	SP
BNIP1	662	153946403	Vesicle transport protein SEC20 isoform BNIP1-a	9.79	4	1	1	2	0.717229	0.375399	0.927326	0.935471	1.14837	1.11801	0.947957	194	22.3379	8.95361	Receptor signaling complex scaffold activity	Cytoplasm	Adapter molecule	Apoptosis	TM;CC;ANK;BH3
SSR4	6748	5454090	Translocon-associated protein subunit delta isoform 2	25.43	3	4	4	18	0.660688	0.374893	0.695764	0.999054	0.903507	1.13536	1.01876	173	18.9866	6.15088	Auxiliary transport protein activity	Endoplasmic reticulum	Membrane transport protein	Transport	SP
NDC1	55706	271398379	Nucleoporin NDC1 isoform 2	8.04	3	3	3	12	0.529441	0.37484	0.7734	1.11282	0.94813	1.08702	1.10387	634	71.9462	9.05615	Structural constituent of nuclear pore	Nuclear membrane	Anchor protein	Protein transport	TM
ALDH1A1	216	21361176	Retinal dehydrogenase 1	10.58	6	3	4	12	1.11434	0.373849	0.359265	0.989433	0.909123	1.01371	1.16606	501	54.827	6.72705	Aldehyde dehydrogenase activity	-	Enzyme: Dehydrogenase	Aldehyde metabolism	A2M
ALDH3A2	224	4557303	Fatty aldehyde dehydrogenase isoform 2	12.99	2	6	6	26	0.552037	0.373322	0.453842	0.986503	0.91122	0.962079	0.952125	485	54.8129	7.88428	Catalytic activity	Endoplasmic reticulum	Enzyme: Dehydrogenase	Metabolism	TM
AKR1C3	8644	24497583	Aldo-keto reductase family 1 member C3 isoform 1	40.56	4	4	10	77	1.08134	0.373276	0.301288	0.973273	0.89255	1.01911	1.06071	323	36.8298	7.94287	Catalytic activity	Cytoplasm	Enzyme: Reductase	Metabolism;Energy pathways	ALDKR
NUP205	23165	57634534	Nuclear pore complex protein Nup205	2.83	1	4	4	22	0.547122	0.373251	0.783092	1.01387	0.879156	1.06908	1.03332	2012	227.775	6.21436	Molecular function unknown	Nucleus	Unclassified	Biological_process unknown	-
HIBADH	11112	23308751	3-hydroxyisobutyrate dehydrogenase, mitochondrial	42.26	2	8	8	35	0.552411	0.373169	0.612631	0.987536	1.01619	1.05189	1.0437	336	35.3058	8.1333	Catalytic activity	Mitochondrion	Enzyme: Dehydrogenase	Metabolism;Energy pathways	SP
ALDH4A1	8659	25777734	Delta-1-pyrroline-5-carboxylate dehydrogenase, mitochondrial isoform a	3.73	1	1	1	2	1.04716	0.37175	0.512797	1.13493	0.882727	0.872609	1.03213	563	61.6806	8.07471	Catalytic activity	Mitochondrion	Enzyme: Dehydrogenase	Metabolism;Energy pathways	-
POLR2G	5436	4505947	DNA-directed RNA polymerase II subunit RPB7	12.21	1	1	1	1	1.24647	0.36767	0.280401	0.915534	0.960713	1.00323	1.24447	172	19.2819	5.5415	DNA-directed RNA polymerase activity	Nucleus	RNA polymerase	Regulation of nucleobase, nucleoside, nucleotide and nucleic acid metabolism	S1
TOMM6	100188893	197927201	Mitochondrial import receptor subunit TOM6 homolog	18.92	1	1	1	14	0.611901	0.365714	0.787299	0.885359	0.854232	1.02246	1.33314	74	7.99705	4.89404	Protein transporter activity	Mitochondrial membrane	Transport/cargo protein	Protein transport	-
PIGS	94005	15088795	GPI transamidase component PIG-S	5.59	1	2	2	10	0.57723	0.348293	0.843762	1.13597	0.989542	1.23997	1.05863	555	61.6172	6.49365	Cytoskeletal anchoring activity	Microsome	Anchor protein	Cell growth and/or maintenance	TM
SRCAP	10847	146219843	Helicase SRCAP	0.96	1	2	2	4	1.00932	0.339969	1.29382	0.890299	1.05488	1.30721	1.01155	3230	343.343	5.96045	Transcription regulator activity	Nucleus	Transcription regulatory protein	Regulation of nucleobase, nucleoside, nucleotide and nucleic acid metabolism	CC;DEXDc;HELIC;AT_hook
HKDC1	80201	156151420	Putative hexokinase HKDC1	10.69	1	7	7	19	0.995697	0.336287	0.60623	1.02466	0.954917	1.09162	0.989425	917	102.448	7.23975	Molecular function unknown	-	Unclassified	Biological_process unknown	-
DLG1	1739	578807117	PREDICTED: disks large homolog 1 isoform X17	1.88	11	1	1	4	0.58078	0.328585	0.608273	1.00215	0.865863	0.766969	1.18486	638	69.9939	6.11279	Cell adhesion molecule activity	Plasma membrane;Nucleus;Cytoplasm;Membrane fraction;Cell junction	Cell junction protein	Cell communication;Signal transduction	PDZ;SH3;GuKinase;CC;L27
MGAT4B	11282	7710152	Alpha-1,3-mannosyl-glycoprotein 4-beta-N-acetylglucosaminyltransferase B isoform 1	5.29	2	2	2	3	0.737326	0.326819	0.289963	0.863881	1.29604	1.0237	1.04971	548	63.1588	7.86963	Catalase activity	-	Enzyme: Glucosaminyltransferase	Glycoprotein metabolism	TM
HIST1H1E	3008	4885379	Histone H1.4	33.33	4	4	8	38	0.500072	0.325446	0.617637	1.29855	0.765664	1.26282	0.933478	219	21.852	11.0337	DNA binding	Nucleus	DNA binding protein	Regulation of nucleobase, nucleoside, nucleotide and nucleic acid metabolism	H15
NME4	4833	556695397	Nucleoside diphosphate kinase, mitochondrial isoform d	14.53	4	1	1	4	0.850379	0.324168	0.164815	0.754766	1.20983	1.11786	0.941988	117	12.9704	6.80029	Catalytic activity	Mitochondrion	Enzyme: Phosphotransferase	Metabolism;Energy pathways	NDK
CLDN1	9076	10863887	Claudin-1	7.11	1	1	1	2	0.676473	0.315266	0.401921	1.03542	1.19171	1.1212	1.19421	211	22.7286	8.08936	Cell adhesion molecule activity	Plasma membrane	Cell junction protein	Cell growth and/or maintenance	TM
RDH11	51109	358001101	Retinol dehydrogenase 11 isoform 2	11.69	2	3	3	17	0.518677	0.312486	0.368024	0.959024	1.03652	0.985058	1.06448	248	27.3841	8.04541	Catalytic activity	Endoplasmic reticulum	Enzyme: Dehydrogenase	Metabolism;Energy pathways	TM
HIST3H2BB	128312	28173554	Histone H2B type 3-B	73.81	1	1	12	845	0.578581	0.29608	1.60288	0.788432	0.930048	0.974502	0.936501	126	13.8995	10.3159	DNA binding	Nucleus	DNA binding protein	Regulation of nucleobase, nucleoside, nucleotide and nucleic acid metabolism	H2B
EEF1A2	1917	4503475	Elongation factor 1-alpha 2	25.7	1	2	10	64	0.925773	0.284383	0.281314	1.11436	0.771047	1.00076	0.927024	463	50.4383	9.02686	Translation regulator activity	Cytoplasm	Translation regulatory protein	Protein metabolism	GTP_EFTU;GTP_EFTU_D2;GTP_EFTU_D3
DNAJC1	64215	21361912	DnaJ homolog subfamily C member 1	5.23	1	1	1	2	0.584863	0.273311	0.537389	0.899101	0.880244	0.858358	1.03339	554	63.8433	8.63135	Chaperone activity	Endoplasmic reticulum	Chaperone	Protein metabolism	DNAJ;SANT;TM
LGMN	5641	530404200	PREDICTED: legumain isoform X2	4.57	3	1	1	2	0.611816	0.259766	0.835371	1.03917	1.04412	1.31005	1.03799	372	41.9807	6.20166	Cysteine-type peptidase activity	Lysosome	Cysteine protease	Protein metabolism	SP
MAN1A1	4121	24497519	Mannosyl-oligosaccharide 1,2-alpha-mannosidase IA	1.07	2	1	1	1	0.947555	0.20608	0.418794	0.897882	0.963829	1.01657	0.889958	653	72.9223	6.46826	Hydrolase activity	Endoplasmic reticulum	Enzyme: Hydrolase	Metabolism;Energy pathways	TM;CC
Downregulated proteins identified in GB-d1
AKR1C1	1645	5453543	Aldo-keto reductase family 1 member C1	60.99	5	8	14	100	3.55484	0.551711	0.410153	1.09058	0.877652	1.17365	1.01836	323	36.765	7.88428	Catalytic activity	Cytoplasm	Enzyme: Reductase	Metabolism;Energy pathways	ALDKR
TXNRD1	7296	387598071	Thioredoxin reductase 1, cytoplasmic isoform 5	45.34	3	1	11	54	3.23326	0.993449	0.289532	0.932725	0.960426	0.942916	1.28876	461	50.8419	6.62451	Oxidoreductase activity	Cytoplasm	Enzyme: Oxidoreductase	Metabolism;Energy pathways	-
SSFA2	6744	566559898	Sperm-specific antigen 2 isoform 4	2.31	6	2	2	5	2.899	1.32291	0.489286	1.16191	1.06404	0.999321	1.44468	1084	119.132	5.33838	Molecular function unknown	Plasma membrane	Unclassified	Biological_process unknown	CC
FILIP1L	11259	109659847	Filamin A-interacting protein 1-like isoform 3	0.62	2	1	1	1	2.79698	2.72829	0.27441	1.08512	1.08943	0.902236	1.08963	1133	130.093	6.60986	Molecular function unknown	-	Unclassified	Biological_process unknown	CC
VPS13A	23230	15619008	Vacuolar protein sorting-associated protein 13A isoform B	0.16	1	1	1	1	2.85201	3.63186	0.394821	1.03382	0.979298	0.972693	0.928177	3095	350.68	5.96045	Transporter activity	-	Transport/cargo protein	Protein metabolism;Transport	CC
TUBA1B	10376	57013276	Tubulin alpha-1B chain	63.64	4	2	27	350	1.12037	2.52262	0.480471	1.24716	1.23547	0.882888	0.88753	451	50.1196	5.05908	Structural molecule activity	Cytoplasm;Plasma membrane	Structural protein	Cell growth and/or maintenance	-
PLEC	5339	41322916	Plectin isoform 1	47.74	19	1	192	1430	1.31472	2.47191	0.455666	1.25825	0.901323	1.01463	1.44473	4684	531.466	5.96045	Cytoskeletal anchoring activity	Cytoskeleton;Nucleus;Cytoplasm	Anchor protein	Cytoskeletal anchoring	NLS;CH;SPECTRIN;PLEC;CC
FLT4	2324	103472027	Vascular endothelial growth factor receptor 3 isoform 2	1.08	2	1	1	12	1.63827	2.39224	0.462395	0.898392	0.905657	0.97394	1.04831	1298	145.506	6.29053	Transmembrane receptor protein tyrosine kinase activity	Plasma membrane	Receptor tyrosine kinase	Cell communication;Signal transduction	IG;IGC2;Tyr_Kinase;TM;SP
LRP10	26020	32490559	Low-density lipoprotein receptor-related protein 10	2.95	2	1	1	4	0.509654	2.11204	0.480375	0.916037	1.16244	1.03773	1.0844	713	76.1447	5.51611	Receptor activity	Plasma membrane	Cell surface receptor	Biological_process unknown	SP;CUB;LDLA;TM
MPRIP	23164	50980301	Myosin phosphatase Rho-interacting protein isoform 2	2.05	8	2	2	3	0.460939	0.234148	0.499724	1.21872	1.11042	0.958802	0.896718	1025	116.461	6.21436	Cytoskeletal protein binding	Cytoplasm	Cytoskeletal associated protein	Regulation of cell shape	PH;CC
FAM134C	162427	30023820	Protein FAM134C	13.52	2	3	3	14	0.42059	0.515371	0.493185	1.27499	0.934773	0.875673	1.01659	466	51.3637	4.97021	Molecular function unknown	-	Integral membrane protein	Biological_process unknown	TM
BRIX1	55299	55770900	Ribosome biogenesis protein BRX1 homolog	9.63	1	2	2	3	0.359619	0.448812	0.486139	0.708371	0.766369	0.922601	1.39801	353	41.3749	9.92041	Molecular function unknown	Nucleolus	Unclassified	Biological_process unknown	-
CCNB1	891	14327896	G2/mitotic-specific cyclin-B1	3.93	1	2	2	3	0.448098	1.10056	0.485532	1.22197	1.36687	1.10236	0.892406	433	48.3061	7.47412	Kinase binding	Cytoplasm	Cell cycle control protein	Cell communication;Signal transduction	CYCLIN_N;CYCLIN_C;NES
LAD1	3898	20070205	Ladinin-1	11.22	1	4	4	20	0.20469	0.21159	0.47952	0.940045	1.05466	1.05132	1.03826	517	57.0968	9.67139	Cytoskeletal anchoring activity	Plasma membrane	Anchor protein	Cell growth and/or maintenance	-
APLP2	334	214010185	Amyloid-like protein 2 isoform 4	5.36	5	2	2	8	0.469093	1.33836	0.478179	1.09617	0.750685	1.05589	0.883118	522	59.1141	5.59229	Protein binding	Plasma membrane	Integral membrane protein	Cell communication;Signal transduction	KUNITZ;TM;CC;NPXY;SP
PTPLAD1	51495	117168248	Very-long-chain (3R)-3-hydroxyacyl-[acyl-carrier protein] dehydratase 3	18.78	1	6	6	17	0.356175	0.454893	0.476578	1.03891	1.01057	1.00372	0.962098	362	43.1316	8.93896	Molecular function unknown	Mitochondrion;Integral to membrane	Unclassified	Cell communication;Signal transduction	TM
CLDN4	1364	4502877	Claudin-4	11.48	4	2	2	16	0.327356	0.485496	0.471948	0.900092	1.09681	0.940401	1.07668	209	22.0624	8.04541	Cell adhesion molecule activity	Plasma membrane	Cell junction protein	Cell growth and/or maintenance	TM
CPD	1362	315138990	Carboxypeptidase D isoform 2	2.21	2	1	1	4	0.488406	0.336611	0.467312	0.85223	1.27492	1.49229	1.21185	1133	126.408	6.0874	Carboxypeptidase activity	Plasma membrane	Carboxypeptidase	Protein metabolism	SP;Zn_pept;TM
AARS2	57505	530382281	PREDICTED: alanine--tRNA ligase, mitochondrial isoform X1	13.4	2	6	6	20	0.392226	0.287981	0.464587	0.915231	1.09273	1.02046	1.04453	888	96.9227	6.32861	Molecular function unknown	Mitochondrion	Unclassified;Enzyme: Synthase	Metabolism;Energy pathways;Biological_process unknown	-
ERBB2IP	55914	578810464	PREDICTED: protein LAP2 isoform X4	3.37	10	3	3	6	0.210656	0.412437	0.462125	0.931496	0.970131	1.16828	1.0795	1246	139.941	5.32568	Protein binding;Receptor signaling complex scaffold activity	Plasma membrane	Adapter molecule	Signal transduction;Cell communication	PDZ;LRR
CDH1	999	4757960	Cadherin-1	14.63	2	8	8	42	0.218088	0.249181	0.452367	0.944745	0.973762	1.04617	1.00812	882	97.3959	4.729	Cell adhesion molecule activity	Plasma membrane	Adhesion molecule	Cell communication;Signal transduction	TM;Cadherin;SP
SEC11A	23478	429836841	Signal peptidase complex catalytic subunit SEC11A isoform 1	9.3	5	1	1	14	0.317358	0.233539	0.452043	0.869724	0.894546	1.14343	0.977622	129	14.883	9.70068	Aminopeptidase activity	-	Aminopeptidase	Protein metabolism	TM
SLC44A1	23446	530390843	PREDICTED: choline transporter-like protein 1 isoform X3	2.08	7	1	1	2	0.285158	0.40035	0.449039	0.966618	1.13481	1.08166	1.18253	624	69.7765	8.63135	Molecular function unknown	Integral to membrane	Integral membrane protein	Transport	TM
LCLAT1	253558	50659059	Lysocardiolipin acyltransferase 1 isoform 2	3.46	2	1	1	4	0.213035	0.272516	0.448823	0.955149	0.901333	1.08573	0.991414	376	44.5321	8.5874	Acyltransferase activity	Endoplasmic reticulum	Enzyme: Acyltransferase	Metabolism	TM;PISC;SP
ITGB6	3694	538917057	Integrin beta-6 isoform c	5.73	6	3	3	8	0.375433	0.458766	0.446809	0.923602	0.845128	0.789583	0.996436	681	74.9089	5.97314	Receptor activity	Plasma membrane	Cell surface receptor	Cell communication;Signal transduction	SP;PSI;VWA;EGFL;TM
PKP2	5318	148664186	Plakophilin-2 isoform 2a	9.92	2	6	6	15	0.345135	0.452353	0.438521	0.963139	1.05025	0.809907	0.911555	837	92.6985	9.29053	Molecular function unknown	Nucleus	Unclassified	Cell adhesion	ARM
KRT17	3872	4557701	Keratin, type I cytoskeletal 17	75.69	3	20	33	610	0.232019	0.24032	0.4377	1.00621	0.965118	1.04886	0.990381	432	48.076	5.021	Structural constituent of cytoskeleton	Cytoplasm	Cytoskeletal protein	Cell growth and/or maintenance	CC
DSP	1832	58530840	Desmoplakin isoform I	7.91	2	17	17	48	0.230328	0.34284	0.437397	1.04136	1.03581	1.1318	1.00073	2871	331.569	6.81494	Structural constituent of cytoskeleton	Cytoplasm	Cytoskeletal protein	Cell growth and/or maintenance	PLEC;CC;SPECTRIN
CTNNB1	1499	578805678	PREDICTED: catenin beta-1 isoform X4	30	3	10	12	53	0.311863	0.218041	0.437107	1.0003	0.93797	1.0873	1.09191	720	79.0795	6.43018	Cell adhesion molecule activity	Plasma membrane;Nucleus;Cytoplasm	Adhesion molecule	Cell communication;Signal transduction	ARM
H3F3B	3021	4885385	Histone H3.3	58.09	2	1	10	100	0.312592	0.519906	0.434305	0.984912	0.934285	1.08388	1.01196	136	15.3185	11.2681	DNA binding	Nucleus	DNA binding protein	Regulation of nucleobase, nucleoside, nucleotide and nucleic acid metabolism	-
ETFB	2109	4503609	Electron transfer flavoprotein subunit beta isoform 1	41.18	2	11	11	60	0.457313	0.553506	0.433512	0.982762	1.03463	0.972667	0.983052	255	27.8262	8.104	Oxidoreductase activity	Mitochondrion	Enzyme: Oxidoreductase	Metabolism;Energy pathways	-
S100A16	140576	17933772	Protein S100-A16	10.68	1	1	1	4	0.277934	0.380688	0.432013	0.880506	0.943039	1.02699	0.970471	103	11.794	6.78564	Calcium ion binding	Nucleolus	Calcium binding protein	Cell communication;Signal transduction	EF
MYH14	79784	116284394	Myosin-14 isoform 2	6.27	3	3	11	43	0.299369	0.433725	0.42968	0.988655	0.926557	0.971637	1.03571	1995	227.732	5.60498	Structural molecule activity	-	Structural protein	Cell growth and/or maintenance	MYOSIN;IQ;CC
TBC1D25	4943	54607014	TBC1 domain family member 25	1.02	1	1	1	3	0.24844	0.322086	0.427416	1.25325	0.937482	1.19071	0.885999	688	76.2786	6.16357	Molecular function unknown	-	Unclassified	Biological_process unknown	TBC
ZNF787	126208	152963637	Zinc finger protein 787	5.5	1	1	1	2	0.386948	0.75166	0.416912	0.95654	0.956588	1.41705	0.909369	382	40.4026	7.95752	DNA binding	Nucleus	DNA binding protein	Regulation of nucleobase, nucleoside, nucleotide and nucleic acid metabolism;Transcription	ZNFC2
GPATCH4	54865	33356550	G patch domain-containing protein 4 isoform 2	12.16	3	3	3	8	0.219013	0.248945	0.404263	0.849537	1.00222	1.13205	1.10645	370	42.0293	9.30518	Molecular function unknown	Nucleus	Unclassified	Biological_process unknown	G_PATCH
PDXK	8566	530419399	PREDICTED: pyridoxal kinase isoform X5	14.64	5	2	2	19	0.328675	0.282864	0.403139	1.26523	0.878196	0.921603	1.12671	239	26.8098	6.53662	Catalytic activity	Cytoplasm	Enzyme: Phosphotransferase	Metabolism;Energy pathways	-
KRT18	3875	40354195	Keratin, type I cytoskeletal 18	72.56	1	35	36	759	0.313976	0.275915	0.397612	0.991915	0.923984	1.03035	1.02475	430	48.0285	5.45264	Structural constituent of cytoskeleton	Cytoplasm	Cytoskeletal protein	Cell growth and/or maintenance	CC
RAB10	10890	256222019	Ras-related protein Rab-10	33	13	3	6	93	0.170046	0.272978	0.392291	1.00047	0.878023	1.07056	0.966913	200	22.5266	8.38232	GTPase activity	Nucleus;Golgi vesicle	GTPase	Cell communication;Signal transduction	RAB
TMEM126A	84233	14150017	Transmembrane protein 126A isoform 1	24.1	2	2	2	22	0.151818	0.252705	0.385233	0.940455	0.75587	1.16447	1.04152	195	21.5135	9.26123	Molecular function unknown	-	Unclassified	Biological_process unknown	TM
PPL	5493	45439327	Periplakin	6.26	2	7	7	14	0.48883	0.626692	0.378969	1.06825	1.05602	0.961454	0.956072	1756	204.554	5.57959	Structural constituent of cytoskeleton	Plasma membrane	Cytoskeletal protein	Cell growth and/or maintenance	PLEC;CC;SPECTRIN
ALDH5A1	7915	4507229	Succinate-semialdehyde dehydrogenase, mitochondrial isoform 2	5.61	2	1	1	6	0.195672	0.204537	0.377133	1.28656	0.895263	1.0484	1.02366	535	57.1783	8.27979	Catalytic activity	Mitochondrion	Enzyme: Dehydrogenase	Metabolism;Energy pathways	-
KRT8	3856	4504919	Keratin, type II cytoskeletal 8 isoform 2	84.89	19	48	56	1843	0.237863	0.21602	0.376016	1.03891	0.92082	1.01285	0.962098	483	53.6711	5.59229	Structural molecule activity	Cytoplasm	Structural protein	Cell growth and/or maintenance	CC
SYS1	90196	153792698	Protein SYS1 homolog isoform b	28.95	2	1	1	8	0.415494	0.361372	0.374951	0.918455	1.04303	1.07978	1.0706	76	8.43834	4.61475	-	-	-	-	-
LGALS3	3958	115430223	Galectin-3 isoform 1	21.2	2	4	4	47	0.422819	1.09954	0.370289	1.0949	0.925252	0.937684	0.941668	250	26.1361	8.55811	Transcription regulator activity	Cytoplasm	Transcription regulatory protein	Regulation of nucleobase, nucleoside, nucleotide and nucleic acid metabolism	GLECT
GNAS	2778	117938765	Protein GNAS isoform g	9.23	17	3	4	15	0.247635	0.474254	0.366413	0.999231	1.43575	1.08771	1.25836	379	44.1513	6.29053	GTPase activity	Plasma membrane	G protein	Cell communication;Signal transduction	CC;SP;ARF
KRT36	8689	530413043	PREDICTED: keratin, type I cuticular Ha6 isoform X1	2.64	2	1	1	3	0.210096	0.194565	0.365251	0.930265	0.879483	1.15807	1.23313	417	47.4546	4.80518	Structural molecule activity	-	Structural protein	Cell growth and/or maintenance	CC
SLC29A1	2030	118582265	Equilibrative nucleoside transporter 1	11.84	3	4	4	10	0.216816	0.307376	0.348787	1.00776	0.954857	1.07284	0.9576	456	50.1864	8.29443	Auxiliary transport protein activity	Plasma membrane	Membrane transport protein	Transport	TM
FAM92A1	137392	545688343	Protein FAM92A1 isoform 2	4.38	4	1	1	1	0.33736	0.356095	0.346854	1.04014	0.800616	0.954445	0.946289	251	28.9789	8.73389	Molecular function unknown	-	Unclassified	Biological_process unknown	CC
ENDOD1	23052	148225659	Endonuclease domain-containing 1 protein	7.2	1	3	3	5	0.386206	0.68182	0.345623	0.911803	0.991321	0.94294	1.08262	500	54.9813	5.70654	Molecular function unknown	-	Unclassified	Regulation of nucleobase, nucleoside, nucleotide and nucleic acid metabolism	SP;Endonuclease;TM
ECH1	1891	70995211	Delta(3,5)-Delta(2,4)-dienoyl-CoA isomerase, mitochondrial	26.52	2	7	7	39	0.410548	0.341936	0.344824	0.999505	0.92531	0.959033	0.994885	328	35.7934	8.00146	Catalytic activity	Peroxisome	Enzyme: Hydratase	Metabolism;Energy pathways	SP
CENPV	201161	56118234	Centromere protein V	14.71	1	2	2	10	0.261672	0.424761	0.339571	0.868525	1.12155	1.29301	1.18564	272	29.712	9.72998	DNA binding	Nucleus	DNA binding protein	Regulation of nucleobase, nucleoside, nucleotide and nucleic acid metabolism	-
HTATIP2	10553	148728166	Oxidoreductase HTATIP2 isoform a	8.33	1	1	1	4	0.273147	0.396984	0.33797	1.03042	0.882013	1.00222	1.03986	276	30.1116	8.38232	Transcription regulator activity	Nucleus	Transcription regulatory protein	Regulation of nucleobase, nucleoside, nucleotide and nucleic acid metabolism	SP;TM
TMX2	51075	221136993	Thioredoxin-related transmembrane protein 2 isoform 2	9.69	2	2	2	14	0.210271	0.254388	0.334323	0.952525	0.887551	0.947386	1.0064	258	29.6232	8.646	Molecular function unknown	-	Integral membrane protein	Biological_process unknown	TM;SP
GLG1	2734	224586817	Golgi apparatus protein 1 isoform 3	1.44	3	1	1	2	0.353476	0.48226	0.33367	1.04423	1.08994	1.00048	0.842472	1179	134.464	6.90283	Receptor binding	Golgi apparatus	Integral membrane protein	Biological_process unknown	TM;SP
KIF23	9493	6754472	Kinesin-like protein KIF23 isoform 2	10.63	11	4	4	10	0.30966	0.709235	0.328832	0.957213	0.987295	1.06855	1.0398	856	98.0439	8.47021	Motor activity	Nucleus	Motor protein	Cell growth and/or maintenance	KISC;CC
TLCD1	116238	19923999	TLC domain-containing protein 1 isoform 1	10.12	3	2	2	10	0.221121	0.205489	0.327603	1.01161	0.971228	0.99409	1.16446	247	28.5291	9.46631	Lipid transporter activity;Molecular function unknown	Integral to membrane	Integral membrane protein	Biological_process unknown;Lipid metabolism;Lipid transport	SP;TM
DHCR7	1717	255308875	7-dehydrocholesterol reductase	6.32	1	3	3	12	0.296131	0.219756	0.325025	1.03061	0.805357	0.974347	1.08824	475	54.4538	8.70459	Catalytic activity	Peroxisome	Enzyme: Reductase	Metabolism;Energy pathways	TM
CEACAM6	4680	40255013	Carcinoembryonic antigen-related cell adhesion molecule 6	15.41	1	2	3	75	0.310406	0.480964	0.32297	1.02739	1.01006	1.02349	1.1185	344	37.1717	5.8208	Cell adhesion molecule activity	Plasma membrane	Adhesion molecule	Cell communication;Signal transduction	SP;IGC2;Ig_LIKE
EPPK1	83481	525507390	Epiplakin	31.01	1	32	37	222	0.310459	0.306441	0.319492	0.969096	0.926671	1.01365	1.06396	5088	555.316	5.61768	Cytoskeletal protein binding	Cytoplasm	Cytoskeletal associated protein	Cell growth and/or maintenance	PLEC
ATP9A	10079	65301139	Probable phospholipid-transporting ATPase IIA	2.29	1	2	2	4	0.356014	0.447443	0.316343	0.916778	0.881227	1.00267	1.0178	1047	118.506	7.76709	ATPase activity	-	ATPase	Regulation of enzyme activity	TM
CYP4F11	57834	193083178	Cytochrome P450 4F11	4.58	8	2	2	10	0.435482	0.150281	0.316151	0.981801	0.906254	0.877969	0.967687	524	60.1069	6.72705	Catalytic activity	Endoplasmic reticulum	Enzyme: Oxygenase	Metabolism;Energy pathways	TM
CDH17	1015	221316593	Cadherin-17	1.2	1	1	1	2	0.498674	0.658341	0.310901	1.11898	1.03928	1.0071	0.957888	832	92.1619	5.13525	Cell adhesion molecule activity	Plasma membrane	Adhesion molecule	Transport	SP;Cadherin;TM
RALB	5899	4506405	Ras-related protein Ral-B	31.07	2	1	5	39	0.214433	0.467571	0.303891	1.16205	0.999356	1.47572	1.00567	206	23.3939	6.62451	GTPase activity	Cytoplasm	GTPase	Cell communication;Signal transduction	RAS
DSC2	1824	530413667	PREDICTED: desmocollin-2 isoform X1	2.51	3	1	1	2	0.156951	0.188099	0.303218	0.957276	0.897483	1.29924	1.14712	758	83.764	4.90674	Cell adhesion molecule activity	Plasma membrane	Adhesion molecule	Cell growth and/or maintenance	SP;Cadherin;TM
RMDN3	55177	8922532	Regulator of microtubule dynamics protein 3	5.11	1	2	2	5	0.441449	0.302679	0.29892	1.15671	0.950928	1.09832	0.972052	470	52.086	5.09717	Apoptotic protease activator activity	Mitochondrion	Cell cycle control protein	Apoptosis	CC;TM
ETV2	2116	530415998	PREDICTED: ETS translocation variant 2 isoform X2	2.54	2	1	1	2	0.280198	0.431392	0.298439	1.15329	1.03746	0.997272	0.984177	315	33.8181	6.72705	Transcription factor activity	Nucleus	Transcription factor	Regulation of nucleobase, nucleoside, nucleotide and nucleic acid metabolism	ETS
HDHD3	81932	13654294	Haloacid dehalogenase-like hydrolase domain-containing protein 3	14.34	1	2	2	4	0.219323	0.201544	0.295474	0.934791	0.897121	1.06083	0.979825	251	27.9824	6.7124	Hydrolase activity	-	Enzyme: Hydrolase	Metabolism;Energy pathways	-
SGPL1	8879	578819979	PREDICTED: sphingosine-1-phosphate lyase 1 isoform X3	6.56	3	2	2	8	0.252774	0.285284	0.290301	1.05948	1.1376	0.989352	1.03006	488	53.8376	9.11475	Lyase activity	Endoplasmic reticulum	Enzyme: Lyase	Metabolism;Energy pathways	-
SERPINH1	871	32454741	Serpin H1	24.64	1	6	6	50	0.403526	0.679008	0.28615	0.993563	0.979848	0.984929	1.00634	418	46.4112	8.68994	Heat shock protein activity	Endoplasmic reticulum	Heat shock protein	Protein metabolism	SP;SERPIN
EPB41L1	2036	530417922	PREDICTED: band 4.1-like protein 1 isoform X5	3.92	7	1	2	8	0.222745	0.294585	0.268109	1.00996	0.944337	1.11769	0.932348	867	96.7824	5.60498	Cytoskeletal protein binding	Plasma membrane	Cytoskeletal associated protein	Cell growth and/or maintenance	B41
DHRS7	51635	7706318	Dehydrogenase/reductase SDR family member 7	6.78	2	1	1	2	0.229752	0.400255	0.267065	1.14268	0.950117	0.703393	1.37636	339	38.2741	8.32373	Catalytic activity	-	Enzyme: Dehydrogenase	Metabolism;Energy pathways	SP
ACOT13	55856	231567183	Acyl-coenzyme A thioesterase 13 isoform 2	21.37	2	2	2	16	0.268367	0.143346	0.254679	1.01305	0.818696	1.12289	0.976685	117	12.3585	8.49951	Hydrolase activity	-	Enzyme: Hydrolase	Metabolism;Energy pathways	-
UGT1A6	54578	45827765	UDP-glucuronosyltransferase 1-6 isoform 1	14.66	10	5	5	67	0.232421	0.189624	0.249395	1.01413	0.867357	1.02391	0.972368	532	60.7112	8.41162	Transferase activity	Endoplasmic reticulum	Enzyme: Glycosyltransferase	Xenobiotic metabolism	TM;SP
GATM	2628	4503933	Glycine amidinotransferase, mitochondrial	12.29	1	3	3	24	0.159231	0.185945	0.248009	0.954297	0.94399	0.852351	1.03326	423	48.4243	8.04541	Amidinotransferase activity	Mitochondrion	Enzyme: Amidinotransferase	Metabolism;Energy pathways	-
SQRDL	58472	403420580	Sulfide:quinone oxidoreductase, mitochondrial	34.22	1	10	10	41	0.415169	0.318693	0.245481	0.973156	1.06582	0.968679	1.08268	450	49.9289	9.11475	Oxidoreductase activity	Mitochondrion	Enzyme: Oxidoreductase	Metabolism;Energy pathways	SP
RPL23A	6147	17105394	60S ribosomal protein L23a	10.9	1	2	2	12	0.0796719	0.67863	0.236211	0.973599	0.830942	1.07378	1.16342	156	17.6841	10.4478	RNA binding	Cytoplasm	RNA binding protein	Regulation of nucleobase, nucleoside, nucleotide and nucleic acid metabolism	-
TST	7263	395394071	Thiosulfate sulfurtransferase	14.48	1	2	2	6	0.387695	0.54304	0.216179	1.02814	0.803165	0.850034	1.19602	297	33.4078	7.25439	Sulfotransferase activity	Mitochondrion	Enzyme: Sulphotransferase	Metabolism;Energy pathways	RHOD
VWA7	80737	153945852	Von Willebrand factor A domain-containing protein 7	0.79	5	1	1	3	0.485412	0.699626	0.209867	1.04113	0.946743	0.969591	1.08647	891	96.0005	6.16357	Molecular function unknown	-	Unclassified	Biological_process unknown	SP;VWA
MMP7	4316	4505219	Matrilysin	6.37	1	1	1	6	0.208416	0.228152	0.207009	1.02155	1.30752	1.11363	0.731964	267	29.6579	7.91357	Metallopeptidase activity	Extracellular	Metallo protease	Protein metabolism	ZnMc;SP
CHDH	55349	217272839	Choline dehydrogenase, mitochondrial	2.69	2	1	1	2	0.207825	0.180358	0.206294	1.03669	1.41413	1.08337	1.03229	594	65.3171	8.27979	Catalytic activity	Mitochondrion	Enzyme: Dehydrogenase	Metabolism;Energy pathways	-
EPB41L1	2036	385251401	Band 4.1-like protein 1 isoform d	4.99	11	1	2	12	0.230789	0.321007	0.203885	0.9881	0.806583	1.15396	1.03789	701	78.7822	7.09326	Cytoskeletal protein binding	Plasma membrane	Cytoskeletal associated protein	Cell growth and/or maintenance	B41
IGF2BP1	10642	238624257	Insulin-like growth factor 2 mRNA-binding protein 1 isoform 2	6.85	3	1	2	10	0.134318	0.387666	0.115178	0.984896	0.711377	1.07912	1.44064	438	48.5674	8.99756	RNA binding	Cytoplasm	RNA binding protein	Regulation of nucleobase, nucleoside, nucleotide and nucleic acid metabolism	RRM;KH
RFWD2	64326	578801371	PREDICTED: E3 ubiquitin-protein ligase RFWD2 isoform X6	1.19	7	1	1	1	0.192219	0.59771	0.108005	1.44545	0.795896	0.99983	1.23845	420	47.4664	7.18115	Ubiquitin-specific protease activity;Transcription regulator activity	Nucleus	Ubiquitin proteasome system protein;Transcription regulatory protein	Protein metabolism	RING;CC;WD40
KRT5	3852	119395754	Keratin, type II cytoskeletal 5	26.1	14	5	17	86	0.145167	0.0452462	0.0794284	0.69621	1.1783	0.773159	1.4406	590	62.34	7.73779	Structural molecule activity	Cytoplasm	Structural protein	Cell growth and/or maintenance	CC
RTN4	57142	5902016	Reticulon-4 isoform C	24.12	2	1	4	23	0.370938	0.408948	0.0598217	1.0057	0.87577	0.981742	1.19417	199	22.3813	9.30518	Protein binding	Endoplasmic reticulum membrane;Nucleus;Cytoplasm	Integral membrane protein	Regulation of cell growth	TM;CC
LAMC1	3915	145309326	Laminin subunit gamma-1	2.55	1	3	3	8	0.502866	0.49678	0.37295	1.04295	1.00689	1.10655	1.09246	1609	177.489	5.12256	Extracellular matrix structural constituent	Extracellular	Extracellular matrix protein	Cell growth and/or maintenance	LAMNT;EGFLAM;LAMB;SP;CC
EPHX1	2052	4503583	Epoxide hydrolase 1	27.03	1	11	11	73	0.91781	0.485992	0.447886	1.03057	0.976506	1.07139	1.03512	455	52.915	7.25439	Hydrolase activity	Endoplasmic reticulum	Enzyme: Hydrolase	Metabolism;Energy pathways	ABH
SCAMP2	10066	5730031	Secretory carrier-associated membrane protein 2	14.29	2	3	3	19	0.529043	0.479426	0.481408	0.962812	1.02097	0.944682	0.983972	329	36.6253	6.1001	Auxiliary transport protein activity	Plasma membrane	Membrane transport protein	Transport	TM;CC
KRT80	144501	125628632	Keratin, type II cytoskeletal 80 isoform K80.1	7.35	4	2	4	90	0.512808	0.472356	0.272305	0.999445	0.855406	0.931084	1.05102	422	47.212	5.30029	Structural constituent of cytoskeleton	-	Cytoskeletal protein	Cell growth and/or maintenance	CC
ALG12	79087	13129114	Dol-P-Man:Man(7)GlcNAc(2)-PP-Dol alpha-1,6-mannosyltransferase	3.48	1	1	1	2	0.722599	0.467047	0.489457	0.924107	0.913699	1.0572	0.925848	488	54.6193	9.5835	Transferase activity	Integral to membrane	Enzyme: Transferase	Protein metabolism	TM;SP
SLC22A18	5002	530395424	PREDICTED: solute carrier family 22 member 18 isoform X2	14.95	5	2	2	5	0.705547	0.431271	0.292397	1.15807	0.898267	1.05106	1.07112	281	29.8029	8.66064	Auxiliary transport protein activity;Ion transporter activity	Plasma membrane	Membrane transport protein	Transport;Ion transport	TM
EPB41	2035	4758274	Protein 4.1 isoform 6	2.04	22	1	1	2	0.733886	0.427911	0.490505	0.852332	0.928117	0.7208	1.06806	588	66.3573	7.25439	Structural molecule activity	Nucleus	Structural protein	Cell growth and/or maintenance	B41;CC;NES
MBOAT7	79143	225703037	Lysophospholipid acyltransferase 7 isoform 3	13.37	3	3	3	18	1.03628	0.410871	0.494528	0.928417	0.902726	1.07569	1.10858	344	38.4449	8.86572	Receptor activity	Plasma membrane	Integral membrane protein	Biological_process unknown	TM
TMEM14C	51522	259089438	Transmembrane protein 14C	41.07	2	2	2	31	0.52093	0.40907	0.397952	1.09668	0.923901	0.954602	1.00572	112	11.557	9.87646	Molecular function unknown	Integral to membrane	Integral membrane protein	Biological_process unknown	TM
RRAS	6237	5454028	Ras-related protein R-Ras	23.39	1	2	3	10	0.636091	0.395155	0.469191	1.10125	0.967915	0.970096	0.905628	218	23.4659	6.93213	GTPase activity	Plasma membrane	GTPase	Cell communication;Signal transduction	RAS
ADPGK	83440	31542509	ADP-dependent glucokinase	5.65	2	2	2	8	0.573329	0.377564	0.471116	1.28889	0.895781	0.774793	1.21949	496	53.9266	6.20166	Phosphorylase activity	-	Enzyme: Phosphorylase	Metabolism;Energy pathways	SP
ALDH1A1	216	21361176	Retinal dehydrogenase 1	10.58	6	3	4	12	1.11434	0.373849	0.359265	0.989433	0.909123	1.01371	1.16606	501	54.827	6.72705	Aldehyde dehydrogenase activity	-	Enzyme: Dehydrogenase	Aldehyde metabolism	A2M
ALDH3A2	224	4557303	Fatty aldehyde dehydrogenase isoform 2	12.99	2	6	6	26	0.552037	0.373322	0.453842	0.986503	0.91122	0.962079	0.952125	485	54.8129	7.88428	Catalytic activity	Endoplasmic reticulum	Enzyme: Dehydrogenase	Metabolism	TM
AKR1C3	8644	24497583	Aldo-keto reductase family 1 member C3 isoform 1	40.56	4	4	10	77	1.08134	0.373276	0.301288	0.973273	0.89255	1.01911	1.06071	323	36.8298	7.94287	Catalytic activity	Cytoplasm	Enzyme: Reductase	Metabolism;Energy pathways	ALDKR
POLR2G	5436	4505947	DNA-directed RNA polymerase II subunit RPB7	12.21	1	1	1	1	1.24647	0.36767	0.280401	0.915534	0.960713	1.00323	1.24447	172	19.2819	5.5415	DNA-directed RNA polymerase activity	Nucleus	RNA polymerase	Regulation of nucleobase, nucleoside, nucleotide and nucleic acid metabolism	S1
MGAT4B	11282	7710152	Alpha-1,3-mannosyl-glycoprotein 4-beta-N-acetylglucosaminyltransferase B isoform 1	5.29	2	2	2	3	0.737326	0.326819	0.289963	0.863881	1.29604	1.0237	1.04971	548	63.1588	7.86963	Catalase activity	-	Enzyme: Glucosaminyltransferase	Glycoprotein metabolism	TM
NME4	4833	556695397	Nucleoside diphosphate kinase, mitochondrial isoform d	14.53	4	1	1	4	0.850379	0.324168	0.164815	0.754766	1.20983	1.11786	0.941988	117	12.9704	6.80029	Catalytic activity	Mitochondrion	Enzyme: Phosphotransferase	Metabolism;Energy pathways	NDK
CLDN1	9076	10863887	Claudin-1	7.11	1	1	1	2	0.676473	0.315266	0.401921	1.03542	1.19171	1.1212	1.19421	211	22.7286	8.08936	Cell adhesion molecule activity	Plasma membrane	Cell junction protein	Cell growth and/or maintenance	TM
RDH11	51109	358001101	Retinol dehydrogenase 11 isoform 2	11.69	2	3	3	17	0.518677	0.312486	0.368024	0.959024	1.03652	0.985058	1.06448	248	27.3841	8.04541	Catalytic activity	Endoplasmic reticulum	Enzyme: Dehydrogenase	Metabolism;Energy pathways	TM
EEF1A2	1917	4503475	Elongation factor 1-alpha 2	25.7	1	2	10	64	0.925773	0.284383	0.281314	1.11436	0.771047	1.00076	0.927024	463	50.4383	9.02686	Translation regulator activity	Cytoplasm	Translation regulatory protein	Protein metabolism	GTP_EFTU;GTP_EFTU_D2;GTP_EFTU_D3
MAN1A1	4121	24497519	Mannosyl-oligosaccharide 1,2-alpha-mannosidase IA	1.07	2	1	1	1	0.947555	0.20608	0.418794	0.897882	0.963829	1.01657	0.889958	653	72.9223	6.46826	Hydrolase activity	Endoplasmic reticulum	Enzyme: Hydrolase	Metabolism;Energy pathways	TM;CC
TSC22D4	81628	13569901	TSC22 domain family protein 4	2.78	1	1	1	3	1.24692	0.970886	0.49971	0.918594	1.33385	0.948881	1.29149	395	41.0009	7.21045	Transcription regulator activity	-	Transcription regulatory protein	Regulation of nucleobase, nucleoside, nucleotide and nucleic acid metabolism	CC
SCO2	9997	281182727	Protein SCO2 homolog, mitochondrial	18.05	1	2	2	2	0.514069	0.767716	0.495857	0.966196	0.738827	0.919771	0.883323	266	29.7914	8.85107	Chaperone activity	Mitochondrion	Chaperone	Protein metabolism	-
FTL	2512	20149498	Ferritin light chain	19.43	1	2	2	20	1.22051	0.906647	0.493052	0.972079	0.960997	1.00009	1.00821	175	20.0071	5.78271	Storage protein	Cytoplasm	Storage protein	Transport	-
ZNF683	257101	148727315	Zinc finger protein 683	1.59	4	1	1	1	1.29907	1.82254	0.490582	0.693532	1.01539	0.963364	1.30482	504	54.3082	8.55811	Transcription factor activity	Nucleus	Transcription factor	Regulation of nucleobase, nucleoside, nucleotide and nucleic acid metabolism	ZNFC2
HDAC7	51564	578823882	PREDICTED: histone deacetylase 7 isoform X7	2.22	8	1	1	2	0.783068	0.54813	0.490293	1.0308	0.983499	1.08007	1.18375	944	101.589	7.37158	Deacetylase activity	Nucleus	Enzyme: Deacetylase	Regulation of nucleobase, nucleoside, nucleotide and nucleic acid metabolism;Regulation of gene expression, epigenetic	NES;NLS
LSM3	27258	7657315	U6 snRNA-associated Sm-like protein LSm3	11.76	1	1	1	3	0.963481	0.601765	0.489111	1.07122	1.26825	0.977004	1.0129	102	11.838	4.70361	RNA binding	Cytoplasm	RNA binding protein	Regulation of nucleobase, nucleoside, nucleotide and nucleic acid metabolism	SM
LOC102724867	102724867	578816309	PREDICTED: keratin, type II cytoskeletal 2 epidermal-like	7.83	1	1	1	1	0.580641	0.593402	0.487842	1.23748	1.0101	0.972204	0.962098	217	22.3123	11.8833	-	-	-	-	-
DCTN5	84516	14210488	Dynactin subunit 5 isoform 1	3.85	1	1	1	5	0.541164	0.68424	0.48621	1.13776	0.874226	0.977755	1.16108	182	20.1133	8.01611	Molecular function unknown	-	Unclassified	Biological_process unknown	-
ACOT1	641371	81230485	Acyl-coenzyme A thioesterase 1	4.51	2	1	1	4	0.562978	0.946385	0.485022	0.905513	1.2777	0.907299	1.18556	421	46.2481	7.34229	Molecular function unknown	-	Enzyme: Thioesterase	Biological_process unknown	-
THEM6	51337	7706200	Protein THEM6	11.54	2	2	2	5	0.688896	0.758056	0.482701	1.03264	0.968138	1.06659	0.998501	208	23.8499	9.5542	Molecular function unknown	Secreted	Unclassified	Biological_process unknown	SP
ALG5	29880	530402309	PREDICTED: dolichyl-phosphate beta-glucosyltransferase isoform X1	4.55	3	1	1	2	0.700667	0.746388	0.482449	1.00774	0.871743	0.93879	0.927938	286	32.7683	9.49561	Transferase activity	Endoplasmic reticulum	Enzyme: Glycosyltransferase	Protein metabolism	TM
BTBD6	90135	225543407	BTB/POZ domain-containing protein 6	1.44	2	1	1	4	1.18919	1.42762	0.482226	0.925504	0.983684	0.867702	0.961001	485	53.3769	6.21436	Molecular function unknown	-	Unclassified	Biological_process unknown	BTB
DTYMK	1841	259013537	Thymidylate kinase isoform 2	5.32	2	1	1	2	0.949965	1.07286	0.479874	0.690078	1.34172	1.16168	1.28712	188	21.051	8.74854	Catalytic activity	Cytoplasm	Enzyme: Phosphotransferase	Metabolism;Energy pathways	-
PPFIBP1	8496	312032471	Liprin-beta-1 isoform 3	2.45	15	1	1	1	0.728522	0.780796	0.477402	0.760542	0.85936	1.03328	1.06662	858	96.9042	6.53662	Cytoskeletal anchoring activity	Plasma membrane	Anchor protein	Cell communication;Signal transduction	SAM;CC
GLS	2744	156104878	Glutaminase kidney isoform, mitochondrial isoform 1	13.3	4	2	6	12	0.738095	1.06635	0.477047	1.50684	0.79379	1.35644	1.10388	669	73.4139	7.76709	Deaminase activity	Mitochondrion	Enzyme: Deaminase	Metabolism;Energy pathways	ANK
HRH2	3274	530381033	PREDICTED: histamine H2 receptor isoform X1	1.66	1	1	1	1	1.04668	1.36635	0.475605	0.903469	1.1128	0.940256	0.889012	422	46.9176	9.02686	G-protein coupled receptor activity	Plasma membrane	G protein coupled receptor	Cell communication;Signal transduction	TM;SP
HSPB1	3315	4504517	Heat shock protein beta-1	42.93	1	4	4	43	1.08096	1.49738	0.475045	0.997794	0.974657	0.970388	1.16502	205	22.7685	6.40479	Chaperone activity	Cytoplasm	Chaperone	Protein metabolism	-
MPP6	51678	530384825	PREDICTED: MAGUK p55 subfamily member 6 isoform X2	4.67	2	1	1	6	0.872337	0.6279	0.471083	1.0391	0.811927	1.08987	1.04228	428	48.7275	8.76318	Molecular function unknown	Plasma membrane	Unclassified	Cell communication;Signal transduction	PDZ;SH3;GuKinase
ATAD3A	55210	283436222	ATPase family AAA domain-containing protein 3A isoform 2	19.45	8	8	8	43	0.889565	0.686521	0.470301	0.971625	0.994816	0.960348	0.971596	586	66.1772	9.24658	ATPase activity	-	ATPase	Metabolism;Energy pathways	CC;AAA
ATP2B4	493	48255959	Plasma membrane calcium-transporting ATPase 4 isoform 4a	4.36	2	2	3	6	0.556308	0.551976	0.467562	0.751923	0.944191	1.08561	1.23449	1170	129.321	7.51807	ATPase activity	Plasma membrane	ATPase	Transport	TM
AP1G2	8906	530404860	PREDICTED: AP-1 complex subunit gamma-like 2 isoform X16	1.88	1	1	1	1	0.551736	0.56855	0.467411	0.810325	0.994331	0.972204	0.962098	586	65.2834	9.42236	Transporter activity	Cytosol	Transport/cargo protein	Transport	ADAP
MYO1F	4542	530427497	PREDICTED: unconventional myosin-If isoform X2	1.09	4	1	1	4	0.843055	0.887851	0.466614	0.986067	0.989086	0.910946	1.00704	1096	124.668	9.11475	Motor activity	Cytoplasm	Motor protein	Cell growth and/or maintenance	MYOSIN;IQ;SH3
KIFC1	3833	530429600	PREDICTED: kinesin-like protein KIFC1 isoform X3	5.69	4	2	2	4	0.83795	1.03714	0.465134	0.795246	1.00299	0.938323	1.23871	633	69.3069	8.68994	Motor activity	Microtubule	Motor protein	Microtubule-based process	CC;KISC
POLE	5426	62198237	DNA polymerase epsilon catalytic subunit A	0.35	1	1	1	1	0.813998	0.63654	0.463533	1.4809	1.38457	1.03617	1.19577	2286	261.351	6.39209	DNA-directed DNA polymerase activity	Nucleus	DNA polymerase	Regulation of nucleobase, nucleoside, nucleotide and nucleic acid metabolism	CC
ERGIC1	57222	578811175	PREDICTED: endoplasmic reticulum-Golgi intermediate compartment protein 1 isoform X1	8.59	2	2	2	8	0.757147	0.571805	0.463176	0.975582	0.983298	0.996233	0.960255	198	22.1462	9.15869	Transporter activity	Golgi apparatus	Transport/cargo protein	Transport	TM
MICU1	10367	530392773	PREDICTED: calcium uptake protein 1, mitochondrial isoform X5	7.85	5	1	1	4	0.580723	0.683825	0.461579	0.986959	1.06152	1.12135	1.2945	242	27.9258	10.0962	Molecular function unknown	Extracellular	Unclassified	Immune response	EF
CD2BP2	10421	5174409	CD2 antigen cytoplasmic tail-binding protein 2	2.05	1	1	1	4	0.750157	0.825726	0.459617	0.729318	0.866387	1.0988	1.35378	341	37.6232	4.61475	Molecular function unknown	Cytoplasm	Unclassified	Cell communication;Signal transduction	-
KDELR3	11015	6857802	ER lumen protein retaining receptor 3 isoform a	10.28	2	2	2	14	0.599843	0.653256	0.454991	0.92598	0.972647	1.11453	1.01175	214	25.0103	8.93896	Receptor activity	-	Transport/cargo protein	Protein transport	TM;SP
L2HGDH	79944	13376331	L-2-hydroxyglutarate dehydrogenase, mitochondrial	5.18	2	2	2	8	0.712326	0.862198	0.45175	0.992421	1.05789	1.22623	0.928441	463	50.2839	8.14795	Catalytic activity	Mitochondrion	Enzyme: Dehydrogenase	Metabolism;Energy pathways	SP
ALDH3A1	218	22907049	Aldehyde dehydrogenase, dimeric NADP-preferring	16.56	3	4	4	26	0.865938	0.849531	0.449827	1.11678	0.996181	0.903587	1.06122	453	50.3628	6.53662	Catalytic activity	Cytoplasm	Enzyme: Dehydrogenase	Metabolism;Energy pathways	CC
COX15	1355	17921987	Cytochrome c oxidase assembly protein COX15 homolog isoform 2	8.25	3	2	2	17	0.613349	0.979386	0.447605	1.01437	1.09608	1.13138	1.05047	388	43.8071	9.64209	Molecular function unknown	Mitochondrion	Unclassified	Metabolism;Energy pathways	TM
LRWD1	222229	530385605	PREDICTED: leucine-rich repeat and WD repeat-containing protein 1 isoform X1	4.54	2	1	1	1	0.677215	0.581393	0.44342	0.883806	1.38384	1.27955	0.908373	595	65.2764	6.81494	Molecular function unknown	Nucleus	Unclassified	Biological_process unknown	LRR;WD40
SFXN3	81855	31621303	Sideroflexin-3	24.31	1	3	5	34	0.561362	1.49648	0.435881	0.932678	0.942606	0.998438	1.18948	325	35.9557	9.08545	Molecular function unknown	Integral to membrane	Integral membrane protein	Biological_process unknown	TM
DPP4	1803	530369972	PREDICTED: dipeptidyl peptidase 4 isoform X1	1.44	2	1	1	1	0.760607	0.791264	0.433249	0.998864	0.897299	1.01298	0.952989	765	88.1205	6.11279	Peptidase activity	Plasma membrane	Protease	Protein metabolism	SP
CCDC86	79080	13129104	Coiled-coil domain-containing protein 86	12.78	1	2	2	5	0.619817	0.509752	0.432458	0.946787	0.747839	0.733598	1.16275	360	40.2113	10.3306	Molecular function unknown	Nucleus	Unclassified	Biological_process unknown	CC
HLTF	6596	530375171	PREDICTED: helicase-like transcription factor isoform X1	1.88	2	1	1	2	0.799473	1.23132	0.430582	1.0977	0.972167	0.996081	1.14749	1008	113.786	8.60205	DNA binding	Nucleus	DNA binding protein	Regulation of nucleobase, nucleoside, nucleotide and nucleic acid metabolism	DEXDc;RING;HELIC;NLS
RNF39	80352	297139767	RING finger protein 39 isoform 2	9.32	2	1	1	10	0.595235	0.633477	0.424727	1.03891	0.978125	1.0033	0.965213	354	38.1552	8.22119	Ubiquitin-specific protease activity	Cytoplasm	Ubiquitin proteasome system protein	Protein metabolism	RING;PRY;SPRY
ARL6IP5	10550	5453704	PRA1 family protein 3	15.96	1	2	2	22	1.18695	0.954013	0.4239	0.929969	1.00269	0.970725	0.902213	188	21.6004	9.77393	Molecular function unknown	Cytoplasm	Unclassified	Cell communication;Signal transduction	TM
ARRB1	408	10880134	Beta-arrestin-1 isoform B	4.39	8	1	1	1	0.871886	0.664597	0.423187	0.867526	1.07306	0.824945	1.23879	410	46.2799	6.34131	Receptor signaling complex scaffold activity	Cytoplasm	Adapter molecule	Cell communication;Signal transduction	-
CYB5B	80777	83921614	Cytochrome b5 type B	17.33	1	3	3	15	0.542796	0.787051	0.421509	1.12543	0.984109	0.941337	0.964852	150	16.6841	4.97021	Transporter activity	Mitochondrion	Transport/cargo protein	Transport	TM
ACSF2	80221	578831464	PREDICTED: acyl-CoA synthetase family member 2, mitochondrial isoform X1	7.64	6	2	2	4	0.572811	0.585371	0.418307	0.921545	1.27959	1.10311	1.21275	445	48.581	7.84033	Molecular function unknown	-	Unclassified	Biological_process unknown	SP
TXN	7295	50592994	Thioredoxin isoform 1	40	3	5	5	70	1.13072	1.67278	0.408281	1.02266	0.969351	0.972621	1.02175	105	11.7297	4.91943	Catalytic activity	Cytoplasm	Enzyme: Reductase	Metabolism;Energy pathways	CAAX
DBN1	1627	18426915	Drebrin isoform a	31.74	6	10	10	59	0.559027	0.666514	0.40274	1.01192	1.01057	0.983176	0.999548	649	71.3955	4.44971	Cytoskeletal protein binding	Cytoplasm	Cytoskeletal associated protein	Cell growth and/or maintenance	ADF;CC
HIGD2A	192286	20270389	HIG1 domain family member 2A, mitochondrial	19.81	1	1	1	2	0.643917	0.639222	0.395371	0.834067	0.816404	1.18654	0.807608	106	11.5211	10.1987	Molecular function unknown	Integral to membrane	Unclassified	Biological_process unknown	TM
DARS2	55157	578801209	PREDICTED: aspartate--tRNA ligase, mitochondrial isoform X3	1.68	3	1	1	4	0.958322	0.611887	0.390043	1.04825	0.943112	0.979388	0.994846	594	67.6431	8.48486	Molecular function unknown	Mitochondrion	Unclassified	Biological_process unknown	TRNAA
RTN4	57142	24431933	Reticulon-4 isoform B	23.32	4	2	5	41	0.642397	0.643881	0.385512	1.09159	1.05723	0.972204	1.04333	373	40.2929	4.77979	Protein binding	Endoplasmic reticulum membrane;Nucleus;Cytoplasm	Integral membrane protein	Regulation of cell growth	TM;CC
SEC61G	23480	60279265	Protein transport protein Sec61 subunit gamma	19.12	1	1	1	1	1.43365	1.09045	0.368955	0.942408	0.972621	0.964115	0.972522	68	7.73617	9.99365	Transporter activity	Endoplasmic reticulum	Transport/cargo protein	Transport	TM
FMNL2	114793	578803573	PREDICTED: formin-like protein 2 isoform X7	1.87	6	1	1	1	0.71363	0.972862	0.36605	0.920608	0.899868	0.954773	1.04145	641	71.5557	6.25244	Molecular function unknown	Nucleus;Cytoplasm	Unclassified	Biological_process unknown	FH2;CC
TSPAN3	10099	270483821	Tetraspanin-3 isoform 3	8.47	3	2	2	4	0.749163	0.991401	0.365952	0.861716	0.964308	0.880941	0.997296	189	21.1697	6.84424	Cell adhesion molecule activity	Integral to membrane	Integral membrane protein	Cell motility	TM;SP
SYNE2	23224	578825626	PREDICTED: nesprin-2 isoform X8	0.36	9	1	1	1	0.967624	0.773824	0.360996	0.871358	0.852239	0.990992	1.31715	4788	553.257	5.31299	Structural constituent of cytoskeleton	Nucleus;Cytoplasm	Cytoskeletal protein	Cell growth and/or maintenance	NLS;LZ;CH;CC;SPECTRIN;TM
IGF2BP2	10644	578807003	PREDICTED: insulin-like growth factor 2 mRNA-binding protein 2 isoform X2	25.33	2	1	6	22	0.824346	1.25398	0.360722	1.04078	0.988671	0.986935	0.870031	300	33.3606	8.48486	RNA binding;Translation regulator activity	Cytoplasm	RNA binding protein	Regulation of nucleobase, nucleoside, nucleotide and nucleic acid metabolism;Regulation of translation	RRM;KH
GFM2	84340	25306283	Ribosome-releasing factor 2, mitochondrial isoform 3	3.51	5	2	2	3	0.557124	0.7013	0.345709	1.15611	0.943652	0.835981	1.05913	513	57.0237	7.09326	Translation regulator activity	Mitochondrion	Translation regulatory protein	Regulation of translation	GTP_EFTU;GTP_EFTU_D2
IDH2	3418	583966148	Isocitrate dehydrogenase [NADP], mitochondrial	9.25	2	3	3	12	0.967687	0.519614	0.345127	1.16897	0.917364	0.958877	0.978875	400	45.1508	7.75244	Catalytic activity	Mitochondrion	Enzyme: Dehydrogenase	Metabolism;Energy pathways	-
SQSTM1	8878	4505571	Sequestosome-1 isoform 1	37.95	2	7	7	42	0.831185	0.609646	0.335451	1.02557	0.885279	0.943671	0.938609	440	47.6569	5.22412	Ubiquitin-specific protease activity	Cytoplasm;Nucleus	Ubiquitin proteasome system protein	Protein metabolism	PB1;ZnF_ZZ;UBA
ECI1	1632	62530384	Enoyl-CoA delta isomerase 1, mitochondrial isoform 1	14.57	2	2	2	15	0.510285	0.516047	0.324218	1.09508	0.880352	0.972581	1.16256	302	32.7952	8.54346	Isomerase activity	Mitochondrion	Enzyme: Isomerase	Metabolism;Energy pathways	-
SCRIB	23513	355390315	Protein scribble homolog isoform b	4.29	2	3	4	14	0.63113	0.690327	0.307101	0.960127	1.11693	0.92919	1.27254	1630	174.808	5.07178	Ubiquitin-specific protease activity	Cytoplasm	Ubiquitin proteasome system protein	Protein metabolism	LRR;CC;PDZ
FREM1	158326	295293182	FRAS1-related extracellular matrix protein 1 isoform 2	1.96	5	1	1	1	0.805557	1.17447	0.29491	1.03235	0.788212	0.987452	0.882705	715	80.1618	7.97217	Molecular function unknown	-	Unclassified	Biological_process unknown	SP;LECTIN_C;CALXB
BIRC6	57448	578803044	PREDICTED: baculoviral IAP repeat-containing protein 6 isoform X12	0.15	12	1	1	1	1.22747	1.18619	0.246169	1.06899	1.0764	0.956805	0.996008	4812	524.645	6.02393	Receptor signaling complex scaffold activity	Cytoplasm	Adapter molecule	Apoptosis	BIR;UBC;CC
MINA	84864	23346418	Bifunctional lysine-specific demethylase and histidyl-hydroxylase MINA isoform b	1.94	2	1	1	2	0.822031	0.715521	0.238842	0.848071	0.912837	1.02945	1.41262	464	52.639	6.69775	Molecular function unknown	Nucleus	Cell cycle control protein;Unclassified	Cell growth and/or maintenance	JMJC
DNAH17	8632	256542310	Dynein heavy chain 17, axonemal	0.27	1	1	1	4	0.846872	0.629991	0.131486	1.39668	0.7449	0.874277	0.908485	4462	508.987	5.71924	Molecular function unknown	Extracellular	Unclassified	Biological_process unknown	CC
ABCA13	154664	31657092	ATP-binding cassette sub-family A member 13	0.12	1	1	1	1	1.16615	1.42663	0.102336	0.916944	0.853335	0.842002	0.912275	5058	575.791	6.45557	Transporter activity	Plasma membrane	Transport/cargo protein	Transport	TM;AAA
